# Supplementary material for: Genome-wide identification of genes required for alternative peptidoglycan cross-linking in Escherichia coli revealed unexpected impacts of β-lactams
Source: Nat Commun. 2022 Dec 27;13:7962. doi: 10.1038/s41467-022-35528-3 (PMC9794725; doi:10.1038/s41467-022-35528-3)
Supplement: Supplementary file 4 — Supplementary Dataset 1 [file 41467_2022_35528_MOESM4_ESM.xlsx]

## Sheet: Supplementary Data file 1a
Gene ID						Average read number				Fold change	p	Average read number				Tn5Gaps result
Plasmid genes lacI, ycbB, araC, and relA were excluded						- CRO condition technical repeats 1 and 2				change	value	+ CRO condition technical repeats 1 and 2				- CRO condition		+ CRO condition
#CDS	Gene	Upstream End	Downstream End	Lenght	Orientation	-CRO 1 left	-CRO 1 right	-CRO 2 left	-CRO 2 right	FC	p	+CRO 1 left	+CRO 1 right	+CRO 2 left	+CRO 2 right	Repeat 1	Repeat 2	Repeat 1	Repeat 2	Description
BW25113_0001	thrL	190	255	65	+	334.88	495.17	352.65	49.79	0.57168	0.336519	29.45	420.93	148.63	105.58	Non-essential	Non-essential	Non-essential	Non-essential	thr operon leader peptide
BW25113_0002	thrA	337	2799	2462	+	134.42	120.73	174.06	148.89	1.02792	0.761719	151.74	136.93	162.76	142.81	Non-essential	Non-essential	Non-essential	Non-essential	Bifunctional aspartokinase/homoserine dehydrogenase 1
BW25113_0003	thrB	2801	3733	932	+	102.87	119.13	154.05	142.43	0.818296	0.21295	119.35	79.82	133.68	91.42	Non-essential	Non-essential	Non-essential	Non-essential	homoserine kinase
BW25113_0004	thrC	3734	5020	1286	+	133.31	115.81	154.48	169.87	0.641952	0.0055083	89	88.04	99.55	91.55	Non-essential	Non-essential	Non-essential	Non-essential	L-threonine synthase
BW25113_0005	yaaX	5234	5530	296	+	383.14	170.82	187.36	99.3	0.625336	0.27252	197.5	95.08	133.54	99.55	Non-essential	Non-essential	Non-essential	Non-essential	DUF2502 family putative periplasmic protein
BW25113_0006	yaaA	5683	6459	776	-	209.88	162.3	139.82	144.64	1.04674	0.771394	211.52	131.76	145.61	198.44	Non-essential	Non-essential	Non-essential	Non-essential	peroxide resistance protein%2C lowers intracellular iron
BW25113_0007	yaaJ	6529	7959	1430	-	173.5	166.24	271.14	181.46	0.889063	0.421199	191.99	175.17	178.15	159.13	Non-essential	Non-essential	Non-essential	Non-essential	putative transporter
BW25113_0008	talB	8238	9191	953	+	191.17	213.15	344.89	230.87	0.399161	0.00966541	148.97	86.67	100.12	55.45	Non-essential	Non-essential	Non-essential	Non-essential	transaldolase B
BW25113_0009	mog	9306	9893	587	+	98.63	87.52	133.31	170.54	0.481755	0.0155123	63.99	62.66	50.91	58.5	Non-essential	Non-essential	Non-essential	Non-essential	molybdochelatase incorporating molybdenum into molybdopterin
BW25113_0010	satP	9928	10494	566	-	336.01	305.83	381.94	285.13	0.891177	0.403284	382	302.99	245.83	235.65	Non-essential	Non-essential	Non-essential	Non-essential	succinate-acetate transporter
BW25113_0011	yaaW	10643	11356	713	-	148.62	106.64	136.43	160.68	2.14154	0.000192093	275.54	311.34	264.19	331.85	Non-essential	Non-essential	Non-essential	Non-essential	UPF0174 family protein
BW25113_0013	yaaI	11382	11786	404	-	324.02	429.77	555.51	580.38	0.840116	0.296855	387.16	320.41	425.72	454.26	Non-essential	Non-essential	Non-essential	Non-essential	UPF0412 family protein
BW25113_0014	dnaK	12163	14079	1916	+	150.29	131.71	196.13	125.37	0.513985	0.00395128	73.22	77.35	75.27	84.35	Essential	Non-essential	Essential	Essential	chaperone Hsp70%2C with co-chaperone DnaJ
BW25113_0015	dnaJ	14168	15298	1130	+	210.7	232.41	367.72	310.04	0.37296	0.00321945	104.98	101.84	126.52	84.7	Non-essential	Non-essential	Non-essential	Non-essential	chaperone Hsp40%2C DnaK co-chaperone
BW25113_0016	insL1	15445	16557	1112	+	126.19	87.46	159.81	124.33	0.974186	0.852569	143.16	116.41	109.66	115.71	Non-essential	Non-essential	Non-essential	Non-essential	IS186 transposase
BW25113_0018	mokC	16751	16960	209	-	517.58	798.8	642.31	881.77	1.13672	0.357753	781.93	965.03	759.73	722.11	Non-essential	Non-essential	Non-essential	Non-essential	regulatory protein for HokC%2C overlaps CDS of hokC
BW25113_0019	nhaA	17489	18655	1166	+	222.78	248.42	225.3	211.32	0.949285	0.356527	208.63	197.65	217.68	237.82	Non-essential	Non-essential	Non-essential	Non-essential	sodium-proton antiporter
BW25113_0020	nhaR	18715	19620	905	+	129.72	205.42	141.03	132.39	1.40259	0.026666	238.59	224.17	191.52	199.28	Non-essential	Non-essential	Non-essential	Non-essential	transcriptional activator of nhaA
BW25113_0021	insB1	19811	20314	503	-	165.88	173.96	231.56	225.14	1.16845	0.301385	263.6	282.64	178.57	205.91	Non-essential	Non-essential	Non-essential	Non-essential	IS1 transposase B
BW25113_0022	insA	20233	20508	275	-	509.04	510.89	627.14	473.27	1.58402	0.00215349	695.24	916.25	897.97	849.21	Non-essential	Non-essential	Non-essential	Non-essential	IS1 repressor TnpA
BW25113_0023	rpsT	20815	21078	263	-	0.7	0	0	38.36	0.28469	0.508162	0	0	0	11.12	Essential	Essential	Essential	Essential	30S ribosomal subunit protein S20
BW25113_0024	yaaY	21181	21399	218	+	78.99	67.36	39.76	236.25	1.39317	0.512898	211.21	140.78	200.04	36.39	Non-essential	Non-essential	Non-essential	Non-essential	uncharacterized protein
BW25113_0025	ribF	21407	22348	941	+	13.48	1.79	0.49	3.98	0.359169	0.327421	1.63	1.42	1.08	2.96	Essential	Essential	Essential	Essential	bifunctional riboflavin kinase/FAD synthetase
BW25113_0026	ileS	22391	25207	2816	+	0.1	0.05	0.04	0.04	3.17391	0.489982	0	0.69	0.04	0	Essential	Essential	Essential	Essential	isoleucyl-tRNA synthetase
BW25113_0027	lspA	25207	25701	494	+	1.49	25.02	3.49	7.85	0.0554822	0.146375	0.22	0.42	0.23	1.23	Essential	Essential	Essential	Essential	prolipoprotein signal peptidase (signal peptidase II)
BW25113_0028	fkpB	25826	26275	449	+	87.83	145.21	71.99	191.89	0.218023	0.0141153	36.38	6.64	28.52	36.8	Non-essential	Non-essential	Essential	Essential	FKBP-type peptidyl-prolyl cis-trans isomerase (rotamase)
BW25113_0029	ispH	26277	27227	950	+	0.48	0.3	0	0.38	1.49138	0.582443	0	0.65	0.95	0.13	Essential	Essential	Essential	Essential	4-hydroxy-3-methylbut-2-enyl diphosphate reductase%2C 4Fe-4S protein
BW25113_0030	rihC	27293	28207	914	+	141.62	73.78	146.29	138.5	0.627562	0.0953352	81.14	121.7	65.31	45.75	Non-essential	Non-essential	Non-essential	Non-essential	ribonucleoside hydrolase 3
BW25113_0031	dapB	28374	29195	821	+	9.63	0.85	2.1	1.62	0.0352113	0.145281	0	0.5	0	0	Essential	Essential	Essential	Essential	dihydrodipicolinate reductase
BW25113_0032	carA	29651	30799	1148	+	78.12	67.38	81.64	92.32	1.47001	0.0342015	108.57	94.35	153.77	112.92	Non-essential	Non-essential	Non-essential	Non-essential	carbamoyl phosphate synthetase small subunit%2C glutamine amidotransferase
BW25113_0033	carB	30817	34038	3221	+	137.58	117.64	206.81	161.56	0.80067	0.165369	116.81	122.56	137.07	122.85	Non-essential	Non-essential	Non-essential	Non-essential	carbamoyl-phosphate synthase large subunit
BW25113_0034	caiF	34300	34695	395	+	612.22	814.43	771.63	920.6	0.787302	0.0595933	560.99	570.3	700.14	624.07	Non-essential	Non-essential	Non-essential	Non-essential	cai operon transcriptional activator
BW25113_0035	caiE	34781	35371	590	-	55.85	49.25	79.85	136.23	1.533	0.191248	128.63	120.5	69.65	173.59	Non-essential	Non-essential	Non-essential	Non-essential	stimulator of CaiD and CaiB enzyme activities
BW25113_0036	caiD	35377	36162	785	-	145.27	105.95	236.06	217.4	0.946415	0.824263	140.92	244.66	123.33	158.01	Non-essential	Non-essential	Non-essential	Non-essential	carnitinyl-CoA dehydratase
BW25113_0037	caiC	36271	37824	1553	-	136.56	136.01	197.37	231.48	0.930056	0.685266	160.44	148.2	209.92	133.8	Non-essential	Non-essential	Non-essential	Non-essential	putative crotonobetaine/carnitine-CoA ligase
BW25113_0038	caiB	37898	39115	1217	-	147.14	94.18	116.41	100.58	1.23886	0.158983	174.99	136.86	115.88	140.05	Non-essential	Non-essential	Non-essential	Non-essential	crotonobetainyl CoA:carnitine CoA transferase
BW25113_0039	caiA	39244	40386	1142	-	123.59	150.57	212.26	259.37	0.790062	0.268342	170.51	122.87	147.75	148.09	Non-essential	Non-essential	Non-essential	Non-essential	crotonobetaine reductase subunit II%2C FAD-binding
BW25113_0040	caiT	40417	41931	1514	-	253.89	281.82	214.27	246.78	1.20368	0.157215	318.12	225.43	296.06	360.17	Non-essential	Non-essential	Non-essential	Non-essential	putative transporter
BW25113_0041	fixA	42403	43173	770	+	601.13	414.39	596.91	580.1	0.762681	0.146885	604.12	313.57	388.39	366.12	Non-essential	Non-essential	Non-essential	Non-essential	anaerobic carnitine reduction putative electron transfer flavoprotein subunit
BW25113_0042	fixB	43188	44129	941	+	99.45	115.01	149.28	168.17	0.574326	0.0221299	99.38	69.02	83.38	53.71	Non-essential	Non-essential	Non-essential	Non-essential	putative electron transfer flavoprotein%2C NAD/FAD-binding domain and ETFP adenine nucleotide-binding domain-like protein
BW25113_0043	fixC	44180	45466	1286	+	74.37	66.57	45.93	86.44	1.18664	0.44447	109.99	46.65	85.93	81.75	Non-essential	Non-essential	Non-essential	Non-essential	putative oxidoreductase
BW25113_0044	fixX	45463	45750	287	+	111.68	89.82	34.96	12.28	1.75911	0.180836	119.48	102.03	158.34	57.71	Non-essential	Non-essential	Non-essential	Non-essential	putative 4Fe-4S ferredoxin-type protein
BW25113_0045	yaaU	45807	47138	1331	+	129.83	117.26	131.67	106.66	1.23728	0.0178151	133.62	166.49	150.25	150.24	Non-essential	Non-essential	Non-essential	Non-essential	putative transporter
BW25113_0046	kefF	47246	47776	530	+	127.34	132.74	206.48	86.82	1.16175	0.475765	169.71	131.48	200.84	140.86	Non-essential	Non-essential	Non-essential	Non-essential	potassium-efflux system ancillary protein for KefC%2C glutathione-regulated%3B quinone oxidoreductase%2C FMN-dependent
BW25113_0047	kefC	47769	49631	1862	+	76.34	54.98	91	102.67	0.91332	0.570217	90.54	66.72	66.54	73.02	Non-essential	Non-essential	Non-essential	Non-essential	potassium:proton antiporter
BW25113_0048	folA	49823	50302	479	+	5	2.05	0	0	0.431206	0.50249	0	0	0	3.04	Essential	Essential	Essential	Essential	dihydrofolate reductase
BW25113_0049	apaH	50380	51222	842	-	53.84	42.3	81.26	41.07	0.842267	0.51996	43.27	69.84	41.1	29.8	Non-essential	Non-essential	Non-essential	Non-essential	diadenosine tetraphosphatase
BW25113_0050	apaG	51229	51606	377	-	76.81	85.43	142.01	81.07	1.08616	0.735613	89.35	119.32	64.08	145.77	Non-essential	Non-essential	Non-essential	Non-essential	protein associated with Co2+ and Mg2+ efflux
BW25113_0051	rsmA	51609	52430	821	-	117.82	119.57	102.36	142.14	0.972587	0.755995	107.94	105.89	125.35	129.5	Non-essential	Non-essential	Non-essential	Non-essential	16S rRNA m(6)A1518%2C m(6)A1519 dimethyltransferase%2C SAM-dependent
BW25113_0052	pdxA	52427	53416	989	-	102.04	102.62	153.74	119.66	0.795862	0.135559	90.12	79.77	114.64	95.94	Non-essential	Non-essential	Non-essential	Non-essential	4-hydroxy-L-threonine phosphate dehydrogenase%2C NAD-dependent
BW25113_0053	surA	53416	54702	1286	-	241.75	205.7	278.19	259.88	0.00242512	3.94565e-06	0.43	1.59	0.18	0.19	Non-essential	Non-essential	Essential	Essential	peptidyl-prolyl cis-trans isomerase (PPIase)
BW25113_0054	lptD	54755	57109	2354	-	3.24	3.81	4.38	10.67	0.213575	0.0594524	3.29	0.83	0.19	0.41	Essential	Essential	Essential	Essential	LPS assembly OM complex LptDE%2C beta-barrel component
BW25113_0055	djlA	57364	58179	815	+	181.09	180.67	160.3	178.36	0.939736	0.648793	187.68	150.25	111.43	208.85	Non-essential	Non-essential	Non-essential	Non-essential	membrane-anchored DnaK co-chaperone%2C DNA-binding protein
BW25113_0058	rluA	59687	60346	659	-	169.36	144.15	118.36	102.28	1.7863	0.0017366	246.53	204	265.98	237.64	Non-essential	Non-essential	Non-essential	Non-essential	dual specificity 23S rRNA pseudouridine(746)%2C tRNA pseudouridine(32) synthase%2C SAM-dependent
BW25113_0059	rapA	60358	63264	2906	-	103.23	105.5	144.14	156.86	4.18943	7.86398e-07	568.04	523.9	502.07	541.47	Non-essential	Non-essential	Non-essential	Non-essential	RNA polymerase remodeling/recycling factor ATPase%3B RNA polymerase-associated%2C ATP-dependent RNA translocase
BW25113_0060	polB	63429	65780	2351	-	121.95	129.23	187.45	138.51	1.01819	0.875901	160.25	138.31	133.85	155.23	Non-essential	Non-essential	Non-essential	Non-essential	DNA polymerase II
BW25113_0061	araD	65855	66532	677	-	62.78	115.64	62.27	53.62	0.951004	0.860727	40.75	71.9	61.17	106.07	Non-essential	Non-essential	Non-essential	Non-essential	araD
BW25113_0065	yabI	67838	68602	764	+	59.59	105.38	169.98	81.53	1.31099	0.323971	145.09	172.13	84.83	143.95	Non-essential	Non-essential	Non-essential	Non-essential	DedA family inner membrane protein
BW25113_0066	thiQ	68716	69414	698	-	118.75	99.49	92.31	103.13	1.15012	0.55757	167.48	114.75	53.33	140.22	Non-essential	Non-essential	Non-essential	Non-essential	thiamine%2C thiamine pyrophosphate ABC transporter ATPase%3B ThiBPQ thiamine%2C thiamine pyrophosphate importer
BW25113_0067	thiP	69398	71008	1610	-	98	86.39	59.47	109.91	0.9496	0.740026	73.85	79.78	104.47	77.84	Non-essential	Non-essential	Non-essential	Non-essential	thiamine%2C thiamine pyrophosphate ABC transporter permease%3B ThiBPQ thiamine%2C thiamine pyrophosphate importer
BW25113_0068	thiB	70984	71967	983	-	111.55	108.38	130.51	121.87	0.551312	0.00233162	73.32	67.63	80.73	38.71	Non-essential	Non-essential	Non-essential	Non-essential	thiamine-%2C thiamine pyrophosphate-%2C thiamine monophosphate-binding ABC transporter periplasmic protein%3B ThiBPQ thiamine%2C thiamine pyrophosphate importer
BW25113_0069	sgrR	72131	73786	1655	-	90.62	99.35	72.33	100.5	1.41122	0.00763611	123.07	113.54	129.13	146.25	Non-essential	Non-essential	Non-essential	Non-essential	transcriptional DNA-binding transcriptional activator of sgrS sRNA
BW25113_0070	setA	74108	75286	1178	+	247.26	229.94	286.3	259.13	0.195379	2.11483e-05	76.38	16.02	50.94	56.46	Non-essential	Non-essential	Non-essential	Non-essential	broad specificity sugar efflux system
BW25113_0071	leuD	75335	75940	605	-	222.25	180.49	273.29	210.87	1.13362	0.368628	192.4	297.49	235.54	279.98	Non-essential	Non-essential	Non-essential	Non-essential	3-isopropylmalate dehydratase small subunit
BW25113_0072	leuC	75951	77351	1400	-	148.42	141.79	160.39	136.52	0.820429	0.0487828	137.56	131.98	95.71	116.44	Non-essential	Non-essential	Non-essential	Non-essential	3-isopropylmalate dehydratase large subunit
BW25113_0073	leuB	77354	78445	1091	-	74.55	75.79	171.52	109.67	0.755753	0.357039	41.69	92.61	101.21	90.62	Non-essential	Non-essential	Non-essential	Non-essential	3-isopropylmalate dehydrogenase%2C NAD(+)-dependent
BW25113_0074	leuA	78445	80016	1571	-	161.3	113.32	189.85	157.47	0.786732	0.265314	89.6	181.02	130.5	88.18	Non-essential	Non-essential	Non-essential	Non-essential	2-isopropylmalate synthase
BW25113_0075	leuL	80109	80195	86	-	2518.16	2766.19	2409.02	1981.92	1.00299	0.980499	2184.15	1912.48	2941.23	2666.36	Non-essential	Non-essential	Non-essential	Non-essential	leu operon leader peptide
BW25113_0076	leuO	80855	81799	944	+	799.65	1000.77	859.15	1213.04	0.874211	0.356736	851.71	1032.48	640.36	860.93	Non-essential	Non-essential	Non-essential	Non-essential	global transcription factor
BW25113_0077	ilvI	82117	83841	1724	+	165.03	203.99	186.48	280.16	0.90982	0.515513	181.71	186.46	220.98	171.15	Non-essential	Non-essential	Non-essential	Non-essential	acetolactate synthase 3 large subunit
BW25113_0078	ilvH	83844	84335	491	+	326.96	270.63	322.72	442.83	0.948406	0.7603	292.16	261.1	294.38	445.17	Non-essential	Non-essential	Non-essential	Non-essential	acetolactate synthase 3%2C small subunit%2C valine-sensitive
BW25113_0080	cra	84515	85519	1004	+	911.79	720.4	1219.61	1165.21	0.79827	0.140021	799.84	761.58	765.61	879.63	Non-essential	Non-essential	Non-essential	Non-essential	transcriptional repressor-activator for carbon metabolism
BW25113_0081	mraZ	86121	86579	458	+	107.82	176.4	96.44	130.69	0.00721619	0.000370304	0.96	0.22	1.98	0.53	Non-essential	Non-essential	Essential	Essential	RsmH methytransferase inhibitor
BW25113_0082	rsmH	86581	87522	941	+	8.21	18.32	8.29	35.84	0.225163	0.107942	0	13.52	0.84	1.55	Essential	Essential	Essential	Essential	16S rRNA m(4)C1402 methyltransferase%2C SAM-dependent
BW25113_0083	ftsL	87519	87884	365	+	8.34	10.41	29.97	3.99	0.581294	0.539272	0.3	4.23	26.11	0	Essential	Essential	Essential	Essential	membrane bound cell division protein at septum containing leucine zipper motif
BW25113_0084	ftsI	87900	89666	1766	+	0.78	0.4	2.92	0.41	0.0709534	0.136367	0	0	0.32	0	Essential	Essential	Essential	Essential	transpeptidase involved in septal peptidoglycan synthesis (penicillin-binding protein 3)
BW25113_0085	murE	89653	91140	1487	+	1.36	0	0	0	0.117647	0.412552	0	0	0.08	0.08	Essential	Essential	Essential	Essential	UDP-N-acetylmuramoyl-L-alanyl-D-glutamate:meso- diaminopimelate ligase
BW25113_0086	murF	91137	92495	1358	+	11.57	1.34	0.42	8.1	0.0438637	0.105542	0.16	0.6	0	0.18	Essential	Essential	Essential	Essential	UDP-N-acetylmuramoyl-tripeptide:D-alanyl-D- alanine ligase
BW25113_0087	mraY	92489	93571	1082	+	2.63	3.11	1.38	0.56	0.60026	0.470453	0.2	3.51	0	0.9	Essential	Essential	Essential	Essential	phospho-N-acetylmuramoyl-pentapeptide transferase
BW25113_0088	murD	93574	94890	1316	+	3.28	10.86	0.87	0.92	0.0207156	0.149607	0.08	0.16	0.09	0	Essential	Essential	Essential	Essential	UDP-N-acetylmuramoyl-L-alanine:D-glutamate ligase
BW25113_0089	ftsW	94890	96134	1244	+	2.07	4.39	7.01	3.69	0.0104895	0.00619586	0.18	0	0	0	Essential	Essential	Essential	Essential	lipid II flippase%3B integral membrane protein involved in stabilizing FstZ ring during cell division
BW25113_0090	murG	96131	97198	1067	+	9.04	0.39	2.47	2.15	0.0142349	0.118013	0.1	0.1	0	0	Essential	Essential	Essential	Essential	N-acetylglucosaminyl transferase
BW25113_0091	murC	97252	98727	1475	+	0.5	4.08	2.41	1.47	1.60402	0.679314	1.41	0.21	11.87	0.08	Essential	Essential	Essential	Essential	UDP-N-acetylmuramate:L-alanine ligase
BW25113_0092	ddlB	98720	99640	920	+	62.25	74.67	134.73	92.52	0.0637065	0.00172333	3.21	5.69	4.55	9.75	Non-essential	Non-essential	Essential	Essential	D-alanine:D-alanine ligase
BW25113_0093	ftsQ	99642	100472	830	+	14.51	12.5	14.66	38.17	0.0428357	0.0202104	0.26	1.48	0.95	0.73	Essential	Essential	Essential	Essential	divisome assembly protein%2C membrane anchored protein involved in growth of wall at septum
BW25113_0094	ftsA	100469	101731	1262	+	0.22	0.11	0.55	0.1	7.30612	0.0946639	3.9	1.46	1.61	0.19	Essential	Essential	Essential	Essential	ATP-binding cell division protein involved in recruitment of FtsK to Z ring
BW25113_0095	ftsZ	101792	102943	1151	+	0.48	0.24	0.4	0.21	2	0.419091	0.19	0	0.79	1.68	Essential	Essential	Essential	Essential	GTP-binding tubulin-like cell division protein
BW25113_0096	lpxC	103044	103961	917	+	2.71	11.16	2.38	2.77	0.611462	0.431176	4.17	3.13	2.22	2.11	Essential	Essential	Essential	Essential	UDP-3-O-acyl N-acetylglucosamine deacetylase
BW25113_0097	secM	104192	104704	512	+	39.39	31	56.36	16.32	0.30887	0.038764	5.99	23.69	5.97	8.54	Non-essential	Essential	Non-essential	Essential	regulator of secA translation
BW25113_0098	secA	104766	107471	2705	+	6.24	5.38	2.71	9.86	0.160397	0.0147784	0.52	0.87	0.75	1.74	Essential	Essential	Essential	Essential	preprotein translocase subunit%2C ATPase
BW25113_0099	mutT	107531	107920	389	+	79.17	132.66	64.51	194.83	1.43205	0.25931	173.73	246.58	129.43	125	Non-essential	Non-essential	Non-essential	Non-essential	nucleoside triphosphate pyrophosphohydrolase%2C marked preference for dGTP
BW25113_0101	yacG	108136	108333	197	-	19.76	56.67	111	8.04	0.884893	0.847741	26.87	47.78	12.73	85.59	Non-essential	Non-essential	Non-essential	Non-essential	DNA gyrase inhibitor
BW25113_0102	zapD	108343	109086	743	-	127.75	117.99	105.71	99.15	1.01585	0.941656	74.23	170.92	130.17	82.42	Non-essential	Non-essential	Non-essential	Non-essential	FtsZ stabilizer
BW25113_0103	coaE	109086	109706	620	-	2.08	42.78	2.59	21.86	0.497908	0.430972	2.12	12.26	3.1	17.03	Essential	Essential	Essential	Essential	dephospho-CoA kinase
BW25113_0104	guaC	109931	110974	1043	+	201.96	149.03	191.64	126.66	1.14822	0.339754	234.75	157.37	184.34	192.03	Non-essential	Non-essential	Non-essential	Non-essential	GMP reductase
BW25113_0106	hofC	111009	112211	1202	-	82.17	86.85	188.2	136.32	1.24345	0.389383	121.24	182.51	195.55	114.39	Non-essential	Non-essential	Non-essential	Non-essential	assembly protein in type IV pilin biogenesis%2C transmembrane protein
BW25113_0107	hofB	112201	113586	1385	-	83.5	86.99	134.89	116.02	0.876744	0.33869	95.02	89.8	97.72	86.92	Non-essential	Non-essential	Non-essential	Essential	T2SE secretion family protein%3B P-loop ATPase superfamily protein
BW25113_0108	ppdD	113596	114036	440	-	67.85	72.18	89.94	80.15	1.25255	0.476013	169.45	86.03	51.51	81.45	Non-essential	Non-essential	Non-essential	Non-essential	putative prepilin peptidase-dependent pilin
BW25113_0109	nadC	114239	115132	893	-	170.9	104.57	129.69	101.82	0.701468	0.059367	95.67	89.17	80.53	90.26	Non-essential	Non-essential	Non-essential	Non-essential	quinolinate phosphoribosyltransferase
BW25113_0110	ampD	115220	115771	551	+	98.08	53	185.86	119.76	0.358901	0.0777703	5.57	18.28	98.43	41.63	Non-essential	Non-essential	Non-essential	Non-essential	1%2C6-anhydro-N-acetylmuramyl-L-alanine amidase%2C Zn-dependent%3B murein amidase
BW25113_0111	ampE	115768	116622	854	+	90.33	107.22	112.77	124.89	0.731647	0.0596918	91.59	51.19	97.85	77.79	Non-essential	Non-essential	Non-essential	Non-essential	ampicillin resistance inner membrane protein%3B putative signaling protein in beta-lactamase regulation
BW25113_0112	aroP	116665	118038	1373	-	133.14	173.97	218.77	98.46	1.00863	0.962413	140.75	179.46	145.98	163.54	Non-essential	Non-essential	Non-essential	Non-essential	aromatic amino acid transporter
BW25113_0113	pdhR	118579	119343	764	+	80.41	59.11	48.69	75.99	0.895042	0.595577	42.83	62.48	45.3	85.86	Non-essential	Non-essential	Non-essential	Non-essential	pyruvate dehydrogenase complex repressor%3B autorepressor
BW25113_0114	aceE	119504	122167	2663	+	221	186.26	234.08	193.13	0.878618	0.161967	178.5	215.63	165.17	173.88	Non-essential	Non-essential	Non-essential	Non-essential	pyruvate dehydrogenase%2C decarboxylase component E1%2C thiamine triphosphate-binding
BW25113_0115	aceF	122182	124074	1892	+	97.16	66.02	122.16	89.43	0.813993	0.314215	84.54	51.57	101.83	67.12	Non-essential	Non-essential	Non-essential	Non-essential	pyruvate dehydrogenase%2C dihydrolipoyltransacetylase component E2
BW25113_0116	lpd	124399	125823	1424	+	31.29	41.71	16.83	43.95	0.0408133	0.00213709	0.08	3.6	0.16	1.62	Non-essential	Non-essential	Essential	Essential	lipoamide dehydrogenase%2C E3 component is part of three enzyme complexes
BW25113_0117	yacH	125894	127747	1853	-	73.89	88.95	175.96	129.7	1.00967	0.963016	111.03	125.07	128.6	108.33	Non-essential	Non-essential	Non-essential	Non-essential	uncharacterized protein
BW25113_0118	acnB	128102	130699	2597	+	19.09	10.84	16.24	22.31	0.0340245	0.000536243	0.5	1.78	0	0.05	Essential	Essential	Essential	Essential	bifunctional aconitate hydratase 2/2-methylisocitrate dehydratase
BW25113_0119	yacL	130875	131237	362	+	170.72	228.49	256.08	194.7	0.484335	0.00527887	68.82	86.75	105.61	150.5	Non-essential	Non-essential	Non-essential	Non-essential	UPF0231 family protein
BW25113_0120	speD	131275	132069	794	-	196.2	207.89	191.45	150.95	1.01167	0.955527	293.11	138.46	153.98	169.65	Non-essential	Non-essential	Non-essential	Non-essential	S-adenosylmethionine decarboxylase
BW25113_0121	speE	132085	132951	866	-	136.21	158.03	147.26	104.72	1.3635	0.139769	248.73	148.25	212.44	135.35	Non-essential	Non-essential	Non-essential	Non-essential	spermidine synthase (putrescine aminopropyltransferase)
BW25113_0122	yacC	133057	133404	347	-	139.59	142.32	140.41	432.9	1.30516	0.460921	277.13	309.84	356.76	172.47	Non-essential	Non-essential	Non-essential	Non-essential	PulS_OutS family protein
BW25113_0123	cueO	133570	135120	1550	+	61.27	79.25	120.73	112.61	0.787942	0.273305	83.13	59.07	59.18	93.2	Non-essential	Non-essential	Non-essential	Non-essential	multicopper oxidase (laccase)
BW25113_0124	gcd	135322	137712	2390	-	98.87	91.91	201.32	102.75	0.943114	0.798637	128.38	105.39	115.84	117.09	Non-essential	Non-essential	Non-essential	Non-essential	glucose dehydrogenase
BW25113_0125	hpt	137918	138454	536	+	151.68	178.92	255.2	176.67	0.812661	0.317768	183.54	199.03	145.56	91.5	Non-essential	Non-essential	Non-essential	Non-essential	hypoxanthine phosphoribosyltransferase
BW25113_0126	can	138495	139157	662	-	7.23	0.85	1.91	0.91	0	0.123425	0	0	0	0	Essential	Essential	Essential	Essential	carbonic anhydrase
BW25113_0127	yadG	139266	140192	926	+	100.27	83.87	101.38	86.3	0.944758	0.513491	76.78	86.32	104.15	84.03	Non-essential	Non-essential	Non-essential	Non-essential	putative ABC superfamily transporter ATP-binding subunit
BW25113_0128	yadH	140189	140959	770	+	92.21	69.22	167.01	147.34	0.939258	0.791527	141.69	115.72	80.5	108.97	Non-essential	Non-essential	Non-essential	Non-essential	inner membrane putative ABC superfamily transporter permease
BW25113_0129	yadI	141064	141504	440	+	139.48	207.28	133.35	230.53	0.903186	0.617052	181.9	104.73	205.28	149.93	Non-essential	Non-essential	Non-essential	Non-essential	putative PTS Enzyme IIA
BW25113_0130	yadE	141568	142797	1229	+	126.04	103.07	144.57	163.7	1.08592	0.477414	148.73	167.31	131.39	136.12	Non-essential	Essential	Non-essential	Non-essential	putative polysaccharide deacetylase lipoprotein
BW25113_0131	panD	142801	143181	380	-	66.01	118.06	83.62	90.32	1.06126	0.793597	50.82	130.56	108.34	90.22	Non-essential	Non-essential	Non-essential	Non-essential	aspartate 1-decarboxylase
BW25113_0132	yadD	143455	144357	902	+	191.71	156.68	225.35	261.79	0.817302	0.225084	213.68	133.56	157.19	178.45	Non-essential	Non-essential	Non-essential	Non-essential	transposase_31 family protein
BW25113_0133	panC	144431	145282	851	-	87.08	86.67	127.74	146.5	1.41124	0.202388	120.2	129.64	242.64	139.74	Non-essential	Non-essential	Non-essential	Non-essential	pantothenate synthetase
BW25113_0134	panB	145294	146088	794	-	121.96	139.71	225.43	134.19	0.871364	0.442558	120.72	146.86	133.61	140.18	Non-essential	Non-essential	Non-essential	Non-essential	3-methyl-2-oxobutanoate hydroxymethyltransferase
BW25113_0135	yadC	146202	147440	1238	-	889.01	795.55	837.96	800.64	0.744818	0.0137079	523.37	782.58	556.59	612.61	Non-essential	Non-essential	Non-essential	Non-essential	putative fimbrial-like adhesin protein
BW25113_0136	yadK	147490	148086	596	-	372.47	307.1	371.32	376.54	0.156288	2.36119e-06	61.74	47.06	66.85	47.44	Non-essential	Non-essential	Non-essential	Non-essential	putative fimbrial-like adhesin protein
BW25113_0137	yadL	148113	148718	605	-	584.75	643.78	618.37	619.6	0.5054	0.000284248	236.57	253.68	384.28	372.04	Non-essential	Non-essential	Non-essential	Non-essential	putative fimbrial-like adhesin protein
BW25113_0138	yadM	148730	149299	569	-	539.53	566.23	595.43	531.7	0.435781	9.70627e-05	173.63	313.85	273.98	211.59	Non-essential	Non-essential	Non-essential	Non-essential	putative fimbrial-like adhesin protein
BW25113_0139	htrE	149316	151913	2597	-	564.05	498.06	533.15	535.78	0.812908	0.0384696	395.4	538.7	401.74	396.5	Non-essential	Non-essential	Non-essential	Non-essential	putative outer membrane usher protein
BW25113_0140	yadV	151948	152688	740	-	554.84	537.01	412.15	428.45	0.927439	0.479809	469.99	509.17	440.1	372.97	Non-essential	Non-essential	Non-essential	Non-essential	putative periplasmic pilin chaperone
BW25113_0141	yadN	152786	153370	584	-	438.78	604.03	408.3	627.65	0.616358	0.0240109	405.44	307.34	335.54	232.94	Non-essential	Non-essential	Non-essential	Non-essential	putative fimbrial-like adhesin protein
BW25113_0142	folK	153740	154219	479	-	125.77	162.18	106.6	126.2	0.365338	0.000897675	58.8	44.86	57.94	28.65	Non-essential	Non-essential	Essential	Essential	2-amino-4-hydroxy-6-hydroxymethyldihyropteridine pyrophosphokinase
BW25113_0143	pcnB	154216	155613	1397	-	2220.42	1929.5	2674.28	2097.81	0.00312261	8.49299e-06	13.69	4.26	3.32	6.59	Non-essential	Non-essential	Non-essential	Essential	poly(A) polymerase
BW25113_0144	gluQ	155673	156599	926	-	182.76	142.47	230.16	175.87	0.560252	0.0150745	61.54	107.93	102.92	137.3	Non-essential	Non-essential	Non-essential	Non-essential	glutamyl-Q tRNA(Asp) synthetase
BW25113_0145	dksA	156636	157091	455	-	148.43	214.01	126.66	114.25	0.86454	0.629509	57.34	123.18	219.9	121.2	Non-essential	Non-essential	Non-essential	Non-essential	transcriptional regulator of rRNA transcription%2C DnaK suppressor protein
BW25113_0146	sfsA	157269	157973	704	-	243.83	252.28	257.26	210.86	1.01798	0.782517	276.28	229.28	231.9	244.11	Non-essential	Non-essential	Non-essential	Non-essential	sugar fermentation stimulation protein A
BW25113_0147	ligT	157988	158518	530	-	224.8	164.27	237.93	152.85	1.09131	0.583041	185.63	173.56	272.21	219.66	Non-essential	Non-essential	Non-essential	Non-essential	2'-5' RNA ligase
BW25113_0148	hrpB	158592	161021	2429	+	133.79	123.46	183.98	141.76	0.99976	0.998177	146.74	144.79	161.02	130.3	Non-essential	Non-essential	Non-essential	Non-essential	putative ATP-dependent helicase
BW25113_0149	mrcB	161217	163751	2534	+	138.1	111.82	158.26	138.46	0.0115798	7.81148e-06	1.08	0.69	3.7	0.86	Non-essential	Non-essential	Essential	Essential	fused glycosyl transferase and transpeptidase
BW25113_0150	fhuA	163971	166214	2243	+	173.35	199.38	208.86	153.15	0.824999	0.101039	145.91	138.44	183.39	138.42	Non-essential	Non-essential	Non-essential	Non-essential	ferrichrome outer membrane transporter
BW25113_0151	fhuC	166265	167062	797	+	107.19	115.43	189.14	140.52	0.661784	0.0776182	120.95	95.95	85	63.59	Non-essential	Non-essential	Non-essential	Non-essential	iron-hydroxamate transporter subunit
BW25113_0152	fhuD	167062	167952	890	+	80.16	107.75	96.85	63.85	0.740455	0.0985364	51.99	66.76	57.8	81.58	Non-essential	Non-essential	Essential	Non-essential	iron-hydroxamate transporter subunit
BW25113_0153	fhuB	167949	169931	1982	+	78.34	74.75	91.85	53.25	0.993863	0.96969	68.24	61.95	98.74	67.43	Non-essential	Non-essential	Non-essential	Essential	fused iron-hydroxamate transporter subunits of ABC superfamily: membrane components
BW25113_0154	hemL	170089	171369	1280	-	4.88	8.32	3.41	2.36	2.45493	0.0870359	14.35	2.32	14.48	15.42	Essential	Essential	Essential	Essential	glutamate-1-semialdehyde aminotransferase (aminomutase)
BW25113_0155	clcA	171594	173015	1421	+	154.63	140.58	270.77	196.56	0.585556	0.0677088	104.53	102.46	71.79	167.73	Non-essential	Non-essential	Non-essential	Non-essential	H(+)/Cl(-) exchange transporter
BW25113_0156	erpA	173097	173441	344	+	0.54	0.41	0.67	0.35	21.8832	0.206998	32.55	2.4	4.62	3.54	Essential	Essential	Essential	Essential	iron-sulfur cluster insertion protein
BW25113_0157	yadS	173488	174111	623	-	55.24	100.24	95.16	70.71	1.35286	0.110765	96.49	128.93	84.29	125.03	Non-essential	Non-essential	Non-essential	Non-essential	UPF0126 family inner membrane protein
BW25113_0158	btuF	174149	174949	800	-	111.84	63.63	140.21	114.74	0.656568	0.147085	57.17	47.22	115.92	62.29	Non-essential	Non-essential	Non-essential	Non-essential	vitamin B12 transporter subunit: periplasmic-binding component of ABC superfamily
BW25113_0159	mtn	174942	175640	698	-	17.13	60.5	14.81	32.07	2.88427	0.0156673	124.67	81.65	95.63	57.17	Essential	Non-essential	Non-essential	Non-essential	5'-methylthioadenosine/S-adenosylhomocysteine nucleosidase
BW25113_0160	dgt	175724	177241	1517	+	708.82	736.11	684.7	664.67	1.25677	0.00660774	932.58	774.3	955.24	849.67	Non-essential	Non-essential	Non-essential	Non-essential	deoxyguanosine triphosphate triphosphohydrolase
BW25113_0161	degP	177371	178795	1424	+	343.3	389.18	380.93	362	0.0325672	4.76464e-08	16.35	10.73	4.05	16.92	Non-essential	Non-essential	Essential	Essential	serine endoprotease (protease Do)%2C membrane-associated
BW25113_0162	cdaR	178950	180107	1157	+	100.31	125.96	136.73	185.4	0.918527	0.729528	86.09	189.53	85.07	143.03	Non-essential	Non-essential	Non-essential	Non-essential	carbohydrate diacid regulon transcriptional regulator%3B autoregulator
BW25113_0163	yaeH	180196	180582	386	-	202.57	151.18	235.01	86.71	1.43503	0.252709	366.65	186.65	267.05	148.97	Non-essential	Non-essential	Non-essential	Non-essential	UPF0325 family protein
BW25113_0164	yaeI	180744	181556	812	-	131.14	126.59	233.42	154	1.14742	0.546634	232.97	143.34	233.01	130.94	Non-essential	Non-essential	Non-essential	Non-essential	phosphodiesterase with model substrate bis-pNPP
BW25113_0166	dapD	181610	182434	824	-	2.79	1.36	20.2	10.13	0.226508	0.176112	3.19	2.12	2.06	0.44	Essential	Essential	Essential	Essential	2%2C3%2C4%2C5-tetrahydropyridine-2-carboxylate N-succinyltransferase
BW25113_0167	glnD	182465	185137	2672	-	15.8	17.87	16.08	4.38	2.86274	0.00223226	27.39	43.91	43.39	40.27	Essential	Essential	Essential	Essential	uridylyltransferase
BW25113_0168	map	185199	185993	794	-	82.35	37.98	165.42	46	0.159668	0.0568143	2.07	7.24	25.64	18.02	Essential	Essential	Essential	Essential	methionine aminopeptidase
BW25113_0169	rpsB	186361	187086	725	+	0	0.19	0.79	0.33	29.1069	0.132113	2.26	0	12.95	22.92	Essential	Essential	Essential	Essential	30S ribosomal subunit protein S2
BW25113_0170	tsf	187344	188195	851	+	2.16	1.48	0.13	0	1.64456	0.595241	4.11	0.24	0	1.85	Essential	Essential	Essential	Essential	translation elongation factor EF-Ts
BW25113_0171	pyrH	188342	189067	725	+	0	0	8.87	1	0.0952381	0.341182	0	0	0.94	0	Essential	Essential	Essential	Essential	uridylate kinase
BW25113_0172	frr	189359	189916	557	+	0	0	0	0	#DIV/0!	0.355918	0	0	0.61	0	Essential	Essential	Essential	Essential	ribosome recycling factor
BW25113_0173	dxr	190008	191204	1196	+	0.15	0.23	0.86	0	0.435484	0.410352	0.27	0.17	0	0.1	Essential	Essential	Essential	Essential	1-deoxy-D-xylulose 5-phosphate reductoisomerase
BW25113_0174	ispU	191390	192151	761	+	1.81	0.37	6.04	0	1.48905	0.650474	4.46	6.88	0.74	0.16	Essential	Essential	Essential	Essential	undecaprenyl pyrophosphate synthase
BW25113_0175	cdsA	192164	193021	857	+	12.02	2.45	0.8	11.85	0.639012	0.493392	2.3	7.19	1.19	6.65	Essential	Essential	Essential	Essential	CDP-diglyceride synthase
BW25113_0176	rseP	193033	194385	1352	+	0.34	0	1.36	0.18	7.78723	0.190093	0.81	3.49	0.58	9.76	Essential	Essential	Essential	Essential	inner membrane zinc RIP metalloprotease%3B RpoE activator%2C by degrading RseA%3B cleaved signal peptide endoprotease
BW25113_0177	bamA	194415	196847	2432	+	0.79	0.86	1.08	0.2	1.7884	0.63804	0.04	4.76	0.19	0.25	Essential	Essential	Essential	Essential	BamABCDE complex OM biogenesis outer membrane pore-forming assembly factor
BW25113_0178	skp	196969	197454	485	+	150.98	106	175.22	116.89	0.0871078	0.000267673	2.94	8.27	13.08	23.54	Non-essential	Non-essential	Essential	Essential	periplasmic chaperone
BW25113_0179	lpxD	197458	198483	1025	+	4.03	0.55	7.72	1.77	0.208244	0.136197	0	0.5	0.66	1.77	Essential	Essential	Essential	Essential	UDP-3-O-(3-hydroxymyristoyl)-glucosamine N-acyltransferase
BW25113_0180	fabZ	198588	199043	455	+	0	0	0	0	#DIV/0!	0.355918	0	0	0	0.27	Essential	Essential	Essential	Essential	(3R)-hydroxymyristol acyl carrier protein dehydratase
BW25113_0181	lpxA	199047	199835	788	+	0.35	0	0.87	0	0	0.188494	0	0	0	0	Essential	Essential	Essential	Essential	UDP-N-acetylglucosamine acetyltransferase
BW25113_0182	lpxB	199835	200983	1148	+	5.76	3.05	25.18	10.11	0.270748	0.178319	1.9	8.49	0.49	1.06	Essential	Essential	Essential	Essential	tetraacyldisaccharide-1-P synthase
BW25113_0183	rnhB	200980	201576	596	+	122.46	127.41	106.04	141.56	0.200032	3.68708e-05	11.21	22.41	37.79	28.1	Non-essential	Non-essential	Essential	Essential	ribonuclease HII%2C degrades RNA of DNA-RNA hybrids
BW25113_0184	dnaE	201613	205095	3482	+	0.03	0.32	0.1	0	11.2444	0.24523	0.31	3.94	0.39	0.42	Essential	Essential	Essential	Essential	DNA polymerase III alpha subunit
BW25113_0185	accA	205108	206067	959	+	0.1	0	0	0.13	12.3043	0.00910689	0.8	0.21	0.94	0.88	Essential	Essential	Essential	Essential	acetyl-CoA carboxylase%2C carboxytransferase%2C alpha subunit
BW25113_0186	ldcC	206166	208307	2141	+	69.56	62.78	67.19	71.01	1.39787	0.000120096	91.54	92.67	92.03	101.94	Non-essential	Non-essential	Essential	Essential	lysine decarboxylase 2%2C constitutive
BW25113_0187	yaeR	208364	208753	389	+	89.12	119.65	194.42	218.21	0.753862	0.425477	32.15	99.74	160.62	175.94	Non-essential	Non-essential	Non-essential	Non-essential	putative lyase
BW25113_0188	tilS	208818	210116	1298	+	2.12	3.78	2.83	1.4	3.03949	0.190935	1.18	3.87	16.97	8.77	Essential	Essential	Essential	Essential	tRNA(Ile)-lysidine synthetase
BW25113_0189	rof	210165	210419	254	-	90.64	109.91	114.97	45	1.07109	0.820479	125.17	58.91	59.54	142.53	Non-essential	Non-essential	Non-essential	Non-essential	modulator of Rho-dependent transcription termination
BW25113_0190	yaeQ	210778	211323	545	+	72.98	81.67	46.4	77.32	1.19435	0.514358	125.62	72.6	93.49	40.76	Non-essential	Non-essential	Non-essential	Non-essential	PDDEXK superfamily protein
BW25113_0191	arfB	211320	211742	422	+	60.28	82.94	108.79	211.12	1.25913	0.453845	161.38	184.3	105.29	132.17	Non-essential	Non-essential	Non-essential	Non-essential	alternative stalled-ribosome rescue factor B%3B peptidyl-tRNA hydrolase%2C ribosome-attached
BW25113_0192	nlpE	211756	212466	710	+	54.16	91.88	93.49	94.74	1.13845	0.52212	85.09	80.41	78.4	136.65	Non-essential	Essential	Non-essential	Non-essential	lipoprotein involved with copper homeostasis and adhesion
BW25113_0193	yaeF	212666	213490	824	-	230.55	138.19	235.45	165.4	0.848296	0.313481	143.53	193.19	166.2	149.92	Non-essential	Non-essential	Non-essential	Non-essential	putative lipoprotein
BW25113_0194	proS	213544	215262	1718	-	2.41	0.49	0.4	0.98	0.955607	0.935133	0.13	1.25	1.58	1.13	Essential	Essential	Essential	Essential	prolyl-tRNA synthetase
BW25113_0195	tsaA	215374	216081	707	-	111.25	71.63	52.14	114.31	1.04566	0.861344	53.57	129.69	85.61	96.41	Essential	Non-essential	Non-essential	Non-essential	tRNA-Thr(GGU) m(6)t(6)A37 methyltransferase%2C SAM-dependent
BW25113_0196	rcsF	216078	216482	404	-	173.42	139.89	204.54	330.71	0.19143	0.00928451	60.54	82.01	7.86	12.03	Non-essential	Non-essential	Non-essential	Non-essential	putative outer membrane protein
BW25113_0197	metQ	216600	217415	815	-	94.55	121.82	77.19	109.21	0.835117	0.329535	63.5	74.56	78.4	119.9	Non-essential	Non-essential	Non-essential	Essential	DL-methionine transporter subunit
BW25113_0198	metI	217455	218108	653	-	146.54	96.91	141.61	121.94	0.992604	0.964709	106.12	95.94	172.08	129.11	Non-essential	Non-essential	Non-essential	Non-essential	DL-methionine transporter subunit
BW25113_0199	metN	218101	219132	1031	-	86.83	78.31	157.26	133.3	1.32162	0.183272	130.99	124.58	192.96	153.73	Non-essential	Non-essential	Non-essential	Non-essential	DL-methionine transporter subunit
BW25113_0200	gmhB	219320	219895	575	+	126.15	105.71	106.33	121.27	0.00356941	5.85182e-07	0	1.43	0	0.21	Non-essential	Non-essential	Essential	Essential	D%2CD-heptose 1%2C7-bisphosphate phosphatase
BW25113_0207	dkgB	225654	226457	803	+	29.09	31.79	85.21	33.89	0.859207	0.707531	61.59	40.52	19.01	33.52	Non-essential	Essential	Essential	Essential	2%2C5-diketo-D-gluconate reductase B
BW25113_0208	yafC	226454	227368	914	-	44.25	61.51	44.33	62.17	1.4078	0.0215515	72.28	89.03	68.16	69.35	Non-essential	Non-essential	Non-essential	Non-essential	LysR family putative transcriptional regulator
BW25113_0209	yafD	227609	228409	800	+	46.44	25.59	13.63	17.69	0.758684	0.486902	17.78	8.6	24.6	27.43	Non-essential	Non-essential	Non-essential	Essential	endo/exonuclease/phosphatase family protein
BW25113_0210	yafE	228413	229036	623	+	53.47	54.74	84.46	66.83	1.83603	0.00151066	107.56	138.5	113.54	116.85	Non-essential	Non-essential	Non-essential	Non-essential	putative S-adenosyl-L-methionine-dependent methyltransferase
BW25113_0211	mltD	229084	230442	1358	-	54.25	62.93	80.32	96.17	0.319134	0.0128286	2.9	12.01	52.5	26.31	Non-essential	Non-essential	Essential	Essential	putative membrane-bound lytic murein transglycosylase D
BW25113_0212	gloB	230514	231269	755	-	86.12	36.04	85.02	82.51	1.49909	0.221361	47.69	149.3	141.88	95.4	Non-essential	Non-essential	Non-essential	Non-essential	hydroxyacylglutathione hydrolase
BW25113_0213	yafS	231303	232025	722	+	61.66	89.38	108.79	85.28	1.44922	0.229827	138.25	109.78	191.47	60.64	Non-essential	Non-essential	Non-essential	Non-essential	putative S-adenosyl-L-methionine-dependent methyltransferase
BW25113_0214	rnhA	232022	232489	467	-	101.2	78.82	196.04	106.63	0.808117	0.551482	84.26	124.41	30.81	150.59	Non-essential	Non-essential	Non-essential	Non-essential	ribonuclease HI%2C degrades RNA of DNA-RNA hybrids
BW25113_0215	dnaQ	232554	233285	731	+	13.59	2.3	0.31	0.33	1.1585	0.892838	0.3	14.89	2.63	1.33	Essential	Essential	Essential	Essential	DNA polymerase III epsilon subunit
BW25113_0217	yafT	233822	234607	785	+	162.6	163.83	303.05	201.83	0.233703	0.00361896	73.46	48.78	24.93	47.11	Non-essential	Essential	Essential	Essential	lipoprotein
BW25113_0218	yafU	235233	235589	356	-	467.45	541.39	499.17	355.44	0.659336	0.0737242	146.76	360.1	285.86	435.92	Non-essential	Non-essential	Non-essential	Non-essential	yafU
BW25113_0219	yafV	235906	236676	770	-	159.57	110.2	228.89	170.28	0.796305	0.270597	171.96	118.25	133.97	108.5	Non-essential	Non-essential	Non-essential	Non-essential	putative NAD(P)-binding C-N hydrolase family amidase
BW25113_0220	ivy	236830	237303	473	+	243.83	175.24	167.04	255.88	1.21372	0.207389	275.06	242.17	200.96	303.75	Non-essential	Non-essential	Non-essential	Non-essential	inhibitor of c-type lysozyme%2C periplasmic
BW25113_0221	fadE	237346	239790	2444	-	66.6	71.15	134.12	107.2	1.00084	0.996528	78.84	90.77	114.99	94.79	Non-essential	Non-essential	Non-essential	Non-essential	acyl coenzyme A dehydrogenase
BW25113_0222	gmhA	240030	240608	578	+	77.24	75.77	25.65	21.99	0.0419138	0.0198565	4.93	0.71	2.35	0.42	Non-essential	Non-essential	Essential	Essential	D-sedoheptulose 7-phosphate isomerase
BW25113_0223	yafJ	240814	241581	767	+	182.74	100.03	170.06	103.29	0.871215	0.583049	73.48	134.24	101.46	175.32	Non-essential	Non-essential	Non-essential	Non-essential	putative amidotransfease
BW25113_0224	yafK	241552	242292	740	-	290.72	311.06	366.22	251.41	1.03999	0.673672	311.6	283.72	323	349.86	Non-essential	Non-essential	Non-essential	Non-essential	L%2CD-transpeptidase-related protein
BW25113_0225	yafQ	242448	242726	278	-	248.6	343.14	438.17	229.48	1.12686	0.52664	449.62	359.1	285.31	325.13	Non-essential	Non-essential	Non-essential	Non-essential	translation inhibitor toxin of toxin-antitoxin pair YafQ/DinJ
BW25113_0226	dinJ	242729	242989	260	-	714.27	742.83	601.01	640.13	1.00312	0.959532	710.27	640.53	634.47	721.4	Non-essential	Non-essential	Non-essential	Non-essential	antitoxin of YafQ-DinJ toxin-antitoxin system
BW25113_0227	yafL	243199	243948	749	+	111.38	106.18	128.01	100.61	1.82594	0.000304124	228.66	177.78	196.18	212.08	Non-essential	Non-essential	Non-essential	Non-essential	putative lipoprotein and C40 family peptidase
BW25113_0228	rayT	244124	244621	497	+	232.19	250.39	357.91	291.24	1.08912	0.695719	299.21	465.4	242.72	225.26	Non-essential	Non-essential	Non-essential	Non-essential	RAYT REP element-mobilizing transposase%3B TnpA(REP)
BW25113_0229	lfhA	244845	246557	1712	-	71.24	98.66	75.48	67.59	1.01377	0.929811	51.57	85.02	93.42	87.27	Non-essential	Non-essential	Non-essential	Non-essential	lfhA
BW25113_0230	lafU	246559	247314	755	+	150.44	93.63	153	88.92	0.72057	0.126029	100.3	71.25	77.46	101.18	Non-essential	Non-essential	Non-essential	Non-essential	lafU
BW25113_0231	dinB	247385	248440	1055	+	91.29	88.61	188.37	82.95	0.990116	0.968177	109.04	88.29	131.13	118.3	Non-essential	Non-essential	Non-essential	Non-essential	DNA polymerase IV
BW25113_0232	yafN	248492	248785	293	+	6.93	13.94	6.69	21.97	2.19362	0.323725	4.5	20.76	65.52	17.87	Essential	Essential	Non-essential	Non-essential	antitoxin of the YafO-YafN toxin-antitoxin system
BW25113_0233	yafO	248788	249186	398	+	756.99	515.76	424.82	558.1	0.808523	0.219602	366.84	540.64	444.14	472.14	Non-essential	Non-essential	Non-essential	Non-essential	mRNA interferase toxin of the YafO-YafN toxin-antitoxin system
BW25113_0234	yafP	249196	249648	452	+	309.63	259.27	536.97	342.34	0.360169	0.0117641	142.37	157.22	63.18	158.83	Non-essential	Non-essential	Non-essential	Non-essential	putative acyl-CoA transferase
BW25113_0235	ykfJ	249966	250172	206	+	528.34	717.97	501.87	615.61	1.12375	0.364073	508.8	654.49	737.17	755.85	Non-essential	Non-essential	Non-essential	Non-essential	ykfJ
BW25113_0236	prfH	250189	250689	500	+	137.22	183.15	239.16	206.15	0.979156	0.885854	218.5	156.87	163.56	210.79	Non-essential	Non-essential	Non-essential	Non-essential	prfH
BW25113_0237	pepD	250746	252203	1457	-	183.33	190.27	210.39	197.75	0.96527	0.802228	229.54	132.23	233.07	159.75	Non-essential	Non-essential	Non-essential	Non-essential	aminoacyl-histidine dipeptidase (peptidase D)
BW25113_0238	gpt	252464	252922	458	+	229.72	180.69	152.69	241.28	1.43292	0.108347	387.27	229.48	211.77	324.09	Non-essential	Non-essential	Non-essential	Non-essential	xanthine phosphoribosyltransferase%3B xanthine-guanine phosphoribosyltransferase
BW25113_0239	frsA	253014	254258	1244	+	265.14	200.49	276.34	186.98	0.927832	0.611547	244.03	186.64	170.77	260.47	Non-essential	Non-essential	Non-essential	Non-essential	fermentation-respiration switch protein%3B PTS Enzyme IIA(Glc)-binding protein%3B pNP-butyrate esterase activity
BW25113_0240	crl	254316	254717	401	+	432.2	566.58	696.59	437.5	1.11681	0.428715	545.44	525.29	618.08	693.19	Non-essential	Non-essential	Non-essential	Non-essential	RNA polymerase holoenzyme assembly factor crl
BW25113_0241	phoE	254756	255811	1055	-	704.99	747.81	730.95	730.13	0.908016	0.015602	712.9	630.57	644.75	657.63	Non-essential	Non-essential	Non-essential	Non-essential	outer membrane phosphoporin protein E
BW25113_0242	proB	256099	257202	1103	+	98.14	84.88	139.9	93.46	1.4456	0.0336376	137.3	150.38	183.31	130.93	Non-essential	Non-essential	Non-essential	Non-essential	gamma-glutamate kinase
BW25113_0243	proA	257214	258467	1253	+	185.66	127.48	148.3	222.47	1.07599	0.577074	178.15	201.75	186.22	169.76	Non-essential	Non-essential	Non-essential	Non-essential	gamma-glutamylphosphate reductase
BW25113_0245	ykfI	259039	259380	341	-	95.52	74.28	128.71	149.82	1.00132	0.996127	43.14	136.82	149.09	119.87	Non-essential	Non-essential	Non-essential	Non-essential	CP4-6 prophage%3B toxin of the YkfI-YafW toxin-antitoxin system
BW25113_0246	yafW	259401	259718	317	-	235.58	244.25	146.88	138.64	1.3754	0.134003	244.96	205.1	348.83	253.77	Non-essential	Non-essential	Non-essential	Non-essential	CP4-6 prophage%3B antitoxin of the YkfI-YafW toxin-antitoxin system
BW25113_0247	ykfG	259967	260443	476	-	145.53	216.63	84.32	126.49	0.39763	0.024951	50.89	83.6	50.22	43.12	Non-essential	Non-essential	Non-essential	Non-essential	CP4-6 prophage%3B RadC-like JAB domain protein
BW25113_0248	yafX	260459	260917	458	-	122.1	118.72	136.37	112.7	1.13258	0.568045	66.06	187.94	164.52	136.32	Non-essential	Non-essential	Non-essential	Non-essential	CP4-6 prophage%3B uncharacterized protein
BW25113_0249	ykfF	261015	261254	239	-	78.18	57.26	255.62	124.2	0.469802	0.227784	30.85	21.6	59.5	130.12	Non-essential	Non-essential	Non-essential	Non-essential	CP4-6 prophage%3B uncharacterized protein
BW25113_0250	ykfB	261331	261798	467	-	270.45	192.84	251.7	197.43	0.708205	0.0293942	199.98	150.61	153.33	142.26	Non-essential	Non-essential	Non-essential	Non-essential	CP4-6 prophage%3B uncharacterized protein
BW25113_0251	yafY	261821	262264	443	-	114.61	85.01	80.5	152.64	1.13534	0.569585	98.01	104.01	175.23	114.08	Non-essential	Non-essential	Non-essential	Non-essential	lipoprotein%2C inner membrane%3B overproduction stimulates degP expression%3B CP4-6 prophage
BW25113_0252	yafZ	262895	263716	821	-	93.74	67.98	184.16	158.2	1.3215	0.189213	171.91	160.02	173.7	160.51	Non-essential	Non-essential	Non-essential	Non-essential	CP4-6 prophage%3B conserved protein
BW25113_0253	ykfA	263808	264671	863	-	175.68	152.56	183.55	183.97	0.879757	0.103604	146.79	136.4	174.4	154.51	Non-essential	Non-essential	Non-essential	Non-essential	CP4-6 prophage%3B putative GTP-binding protein
BW25113_0254	perR	265000	265893	893	-	189.22	209.76	196.91	253.33	1.47046	0.00209335	273.78	330.84	325.02	319.1	Non-essential	Non-essential	Non-essential	Non-essential	CP4-6 prophage%3B putative DNA-binding transcriptional regulator
BW25113_0256	insI1	266314	267465	1151	+	245.25	222.56	228.14	286.21	0.950629	0.547529	257.71	201.75	248.02	226.19	Non-essential	Non-essential	Non-essential	Non-essential	IS30 transposase
BW25113_0258	ykfC	268558	269665	1107	+	70.56	118.37	151.93	108.96	0.8045	0.340659	85.24	125.55	88.82	62.27	Non-essential	Non-essential	Non-essential	Non-essential	ykfC
BW25113_0259	insH1	269812	270828	1016	-	124.29	132.17	184.2	169.3	0.975277	0.816068	154.89	144.8	160.54	134.65	Non-essential	Non-essential	Non-essential	Non-essential	IS5 transposase and trans-activator
BW25113_0260	mmuP	271036	272439	1403	+	134.81	107.24	149.91	124.43	0.658533	0.00836542	65.98	85.07	89.14	99.87	Non-essential	Non-essential	Non-essential	Non-essential	CP4-6 prophage%3B putative S-methylmethionine transporter
BW25113_0261	mmuM	272426	273358	932	+	244.51	137.64	192.84	152.94	0.444232	0.00787237	102.34	54.61	79.94	86.48	Non-essential	Non-essential	Non-essential	Non-essential	CP4-6 prophage%3B S-methylmethionine:homocysteine methyltransferase
BW25113_0262	afuC	273467	274513	1046	-	92.17	126.49	167.28	156.46	0.84858	0.357755	139.98	97.09	130.64	92.56	Non-essential	Non-essential	Non-essential	Non-essential	CP4-6 prophage%3B putative ferric transporter subunit
BW25113_0263	afuB	274525	274872	347	-	74.18	103.8	119.5	77.98	1.15661	0.600758	169.25	112.18	102.35	50.48	Non-essential	Non-essential	Non-essential	Non-essential	afuB
BW25113_0264	insB1	274889	275392	503	-	144.82	129.56	217.15	158.2	0.885706	0.520183	195.85	147.76	125.65	106.21	Non-essential	Non-essential	Non-essential	Non-essential	IS1 transposase B
BW25113_0265	insA	275311	275586	275	-	167.66	263.39	250.85	249.67	1.40997	0.389686	134.33	550.95	183.89	444.32	Non-essential	Non-essential	Non-essential	Non-essential	IS1 repressor TnpA
BW25113_0266	yagB	276138	276446	308	-	450.25	485.96	327.09	495.96	0.863414	0.324005	271.43	365.72	437.99	443.83	Non-essential	Non-essential	Non-essential	Non-essential	yagB
BW25113_0267	yagA	276540	277694	1154	-	102.16	135.4	202.1	145.14	1.00653	0.979545	231.93	119.01	135.53	102.15	Non-essential	Non-essential	Non-essential	Non-essential	CP4-6 prophage%3B putative DNA-binding transcriptional regulator
BW25113_0268	yagE	277989	278897	908	+	99.83	119.51	226.77	85.09	0.759526	0.387447	85.41	130.53	109.7	77.82	Non-essential	Non-essential	Non-essential	Non-essential	2-keto-3-deoxy gluconate (KDG) aldolase%3B CP4-6 prophage
BW25113_0269	yagF	278912	280879	1967	+	128.93	171.57	208.53	175.95	0.628267	0.0199808	114.03	132.87	75.38	108.07	Non-essential	Non-essential	Non-essential	Non-essential	CP4-6 prophage%3B dehydratase family protein
BW25113_0270	yagG	281106	282488	1382	+	244.87	326.41	284.48	298.19	0.63495	0.0185144	117.13	200.47	164.73	250.37	Non-essential	Non-essential	Non-essential	Non-essential	CP4-6 prophage%3B putative sugar transporter
BW25113_0271	yagH	282500	284110	1610	+	90.42	157.64	205.47	117.04	0.714408	0.188656	133.98	100.16	89.1	84.38	Non-essential	Non-essential	Non-essential	Non-essential	CP4-6 prophage%3B putative xylosidase/arabinosidase
BW25113_0272	yagI	284115	284873	758	-	204.08	151.18	336.29	169.15	0.738283	0.290696	218.72	99.68	146.99	170.05	Non-essential	Non-essential	Non-essential	Non-essential	CP4-6 prophage%3B putative DNA-binding transcriptional regulator
BW25113_0273	argF	285012	286016	1004	-	146.11	93.68	131.44	146.16	1.27975	0.11247	198.24	182.2	149.29	132.4	Non-essential	Non-essential	Non-essential	Non-essential	ornithine carbamoyltransferase 2%2C chain F%3B CP4-6 prophage
BW25113_0274	insB1	286360	286863	503	-	154.35	138.22	222.64	146.64	0.883146	0.521019	190.84	170.44	121.6	101.63	Non-essential	Non-essential	Non-essential	Non-essential	IS1 transposase B
BW25113_0275	insA	286782	287057	275	-	151.54	264.92	265.12	235.53	1.36976	0.464165	103.55	538.95	169.84	443.88	Non-essential	Non-essential	Non-essential	Non-essential	IS1 repressor TnpA
BW25113_0276	yagJ	287115	287942	827	+	315.55	262.83	268.6	193.61	1.03277	0.821174	291.97	191.37	289.08	302.27	Non-essential	Non-essential	Non-essential	Non-essential	yagJ
BW25113_0277	yagK	288033	288659	626	-	1192.76	1170.02	1054.91	984.05	0.907989	0.263516	802.3	1054.57	1073.91	1065.95	Non-essential	Non-essential	Non-essential	Non-essential	CP4-6 prophage%3B conserved protein
BW25113_0278	yagL	288931	289629	698	-	537.85	527.21	379.76	343.54	0.261726	0.000604325	132.82	123.13	104.55	107.56	Non-essential	Non-essential	Non-essential	Non-essential	CP4-6 prophage%3B DNA-binding protein
BW25113_0279	yagM	289656	290510	854	-	352.59	244.65	170.3	232.5	0.26229	0.00494987	111.32	83.16	24.1	43.72	Non-essential	Non-essential	Essential	Essential	CP4-6 prophage%3B uncharacterized protein
BW25113_0280	yagN	290850	291290	440	-	279.16	451.29	281.33	302.97	1.14162	0.472593	347.36	487.17	273.79	392.63	Non-essential	Non-essential	Non-essential	Non-essential	CP4-6 prophage%3B uncharacterized protein
BW25113_0281	intF	291407	292807	1400	-	211.21	157.7	195.29	153.08	1.3914	0.0199323	225.39	264.98	217.16	290.49	Non-essential	Non-essential	Non-essential	Non-essential	CP4-6 prophage%3B putative phage integrase
BW25113_0283	paoD	293481	294437	956	-	101.63	78.3	190.51	153.9	0.930351	0.748967	110.4	104.21	149.36	123.85	Non-essential	Non-essential	Non-essential	Non-essential	moco insertion factor for PaoABC aldehyde oxidoreductase
BW25113_0284	paoC	294447	296645	2198	-	97.58	100.78	103.67	114.49	0.802867	0.0776303	106.56	66.81	72.49	88.55	Non-essential	Non-essential	Non-essential	Non-essential	PaoABC aldehyde oxidoreductase%2C Moco-containing subunit
BW25113_0285	paoB	296642	297598	956	-	140.09	115.99	172.98	141.12	0.932057	0.678966	187.28	115.8	127.71	100.65	Non-essential	Non-essential	Non-essential	Non-essential	PaoABC aldehyde oxidoreductase%2C FAD-containing subunit
BW25113_0286	paoA	297595	298284	689	-	127.78	220.53	253.88	260.24	0.916921	0.646337	150.13	207.91	182.77	249.97	Non-essential	Non-essential	Non-essential	Non-essential	PaoABC aldehyde oxidoreductase%2C 2Fe-2S subunit
BW25113_0287	yagU	298702	299316	614	+	931.22	847.81	1032.18	1099.54	0.856946	0.080313	745.81	925.18	850.16	830.15	Non-essential	Non-essential	Non-essential	Non-essential	DUF1440 family inner membrane protein
BW25113_0288	ykgJ	299564	299893	329	-	577.3	709.72	728.8	519.08	0.818099	0.126178	435.57	469.99	555.79	612.45	Non-essential	Non-essential	Non-essential	Non-essential	UPF0153 cysteine cluster protein
BW25113_0289	ecpE	300206	300916	710	-	139.92	117.96	191.35	172.44	0.734956	0.113369	85.09	150.4	94.49	126.92	Non-essential	Non-essential	Non-essential	Non-essential	ECP production pilus chaperone
BW25113_0290	ecpD	300885	302528	1643	-	138.57	137.42	122.96	118.65	1.18951	0.0620243	166.41	171.02	148.77	129.49	Non-essential	Non-essential	Non-essential	Non-essential	polymerized tip adhesin of ECP fibers
BW25113_0291	ecpC	302518	305043	2525	-	113.83	131.52	98.45	118.34	0.949712	0.595763	117.58	94.27	99.31	127.74	Non-essential	Non-essential	Non-essential	Non-essential	ECP production outer membrane protein
BW25113_0292	ecpB	305069	305737	668	-	73.82	56.5	111.94	83.69	1.08805	0.658221	101.6	78.87	65.05	109.13	Non-essential	Non-essential	Non-essential	Non-essential	ECP production pilus chaperone
BW25113_0293	ecpA	305795	306382	587	-	295.1	256.59	309.5	319.02	1.42599	0.0136254	459.89	495.67	365.63	361.78	Non-essential	Non-essential	Non-essential	Non-essential	ECP pilin
BW25113_0294	ecpR	306457	307047	590	-	559.11	599.06	716.14	572.21	0.627716	0.0122145	286.04	464.93	487.14	297.61	Non-essential	Non-essential	Essential	Non-essential	putative transcriptional regulator for the ecp operon
BW25113_0295	ykgL	307823	308050	227	+	792.53	918.93	891.22	872.35	0.845106	0.106553	782.92	544.71	845.36	763.78	Non-essential	Non-essential	Non-essential	Non-essential	uncharacterized protein
BW25113_0296	ykgM	308225	308488	263	-	474.11	527.94	296.61	490.87	1.25337	0.258524	618.48	745.75	447.8	430.92	Non-essential	Non-essential	Non-essential	Non-essential	50S ribosomal protein L31 type B%3B alternative L31 utilized during zinc limitation
BW25113_0297	eaeH	310068	310939	871	+	525.78	337.41	566.41	466.45	0.601461	0.0149777	336.09	309.05	276.91	218.35	Non-essential	Non-essential	Non-essential	Non-essential	eaeH
BW25113_0298	insE1	311002	311301	299	+	97.91	124.82	149.99	106.83	0.986404	0.9323	145.52	79.29	115.47	132.75	Non-essential	Non-essential	Non-essential	Non-essential	IS3 transposase A
BW25113_0299	insF1	311298	312164	866	+	222.21	238.33	242.56	221.03	0.9917	0.910988	201.11	270.55	210.35	234.45	Non-essential	Non-essential	Non-essential	Non-essential	IS3 transposase B
BW25113_0300	ykgA	312197	312880	683	-	267.64	380.44	279.15	254.21	0.609248	0.0127596	177.74	164.63	152.24	225.18	Non-essential	Non-essential	Non-essential	Non-essential	ykgA
BW25113_0301	rclC	313437	314030	593	-	698.75	852.13	756.69	975.52	0.429732	0.000677616	418.47	266.63	299.5	426.25	Non-essential	Non-essential	Non-essential	Non-essential	reactive chlorine species (RCS) stress resistance inner membrane protein
BW25113_0303	rclB	314042	314278	236	-	305.37	258.86	197.23	167.55	0.0799346	0.000490106	33.12	11.38	10.12	19.64	Essential	Non-essential	Essential	Essential	reactive chlorine species (RCS) stress resistance periplasmic protein
BW25113_0304	rclA	314387	315712	1325	-	668.03	574.9	577.28	596.35	0.891544	0.168735	526.49	461.49	532.01	634.48	Non-essential	Non-essential	Non-essential	Non-essential	reactive chlorine stress species (RCS) resistance protein%3B pyridine nucleotide-dependent disulfide oxidoreductase family
BW25113_0305	rclR	315938	316792	854	+	431.19	378.63	409.16	466.55	0.648496	0.000621646	284.26	288.66	233.84	286.3	Non-essential	Non-essential	Non-essential	Non-essential	reactive chlorine species (RCS)-specific activator of the rcl genes
BW25113_0306	ykgE	317319	318038	719	+	178.98	149.45	334.46	351.31	1.09652	0.655654	274.3	281.18	269.53	287.08	Non-essential	Non-essential	Non-essential	Non-essential	cysteine-rich LutA family protein%3B putative electron transport chain YkgEFG component
BW25113_0307	ykgF	318049	319476	1427	+	164.98	122.12	171.26	146.88	0.935034	0.624854	185.66	112.38	133.79	134.09	Non-essential	Non-essential	Non-essential	Non-essential	ferridoxin-like LutB family protein%3B putative electron transport chain YkgEFG component
BW25113_0308	ykgG	319469	320164	695	+	268.96	266.06	261.76	262.86	0.780123	0.0272388	157.81	252.8	196.16	219.88	Non-essential	Non-essential	Non-essential	Non-essential	LutC family protein%3B putative electron transport chain YkgEFG component
BW25113_0310	ykgH	320407	321075	668	-	203.15	259.2	57.95	259.75	0.293635	0.0314922	96.2	48.12	41.33	43.4	Non-essential	Non-essential	Non-essential	Non-essential	putative inner membrane protein
BW25113_0311	betA	321288	322958	1670	-	197.86	175.2	231.1	163.24	0.811363	0.196941	143.1	130.69	215.08	133.77	Non-essential	Non-essential	Non-essential	Non-essential	choline dehydrogenase%2C a flavoprotein
BW25113_0312	betB	322972	324444	1472	-	125.74	126.95	137.04	122.94	1.08955	0.669182	195.79	75.36	158.02	129.41	Non-essential	Non-essential	Non-essential	Non-essential	betaine aldehyde dehydrogenase%2C NAD-dependent
BW25113_0313	betI	324458	325045	587	-	169.82	216.41	264.87	149.3	0.748001	0.177034	185.08	153.5	91.02	169.1	Non-essential	Non-essential	Non-essential	Non-essential	choline-inducible betIBA-betT divergent operon transcriptional repressor
BW25113_0314	betT	325174	327207	2033	+	168.06	195.41	206.26	237.89	0.920272	0.574658	253.91	159.31	157.03	172.98	Non-essential	Non-essential	Non-essential	Non-essential	choline transporter of high affinity
BW25113_0315	yahA	328082	329170	1088	+	448.68	478.41	490.56	486.55	0.692716	1.62153e-05	335.27	313.58	345.72	324.5	Non-essential	Non-essential	Non-essential	Non-essential	c-di-GMP-specific phosphodiesterase
BW25113_0316	yahB	329212	330144	932	-	400.35	356.8	611.39	326.76	0.930366	0.675607	445.84	399.54	357.49	374.38	Non-essential	Non-essential	Non-essential	Non-essential	putative DNA-bindng transcriptional regulator
BW25113_0317	yahC	330236	330733	497	-	168.26	219.3	353.97	108.21	1.1759	0.513623	273.85	222.57	268.25	234.54	Non-essential	Non-essential	Non-essential	Non-essential	putative inner membrane protein
BW25113_0318	yahD	330991	331596	605	+	226.96	263.31	355.53	262.08	0.64924	0.0401522	104.98	212.25	201.49	200.56	Non-essential	Non-essential	Non-essential	Non-essential	ankyrin repeat protein
BW25113_0319	yahE	331636	332499	863	+	645.61	741.05	840.62	740.78	0.548965	0.000361219	448.11	352.24	446.54	382.47	Non-essential	Non-essential	Non-essential	Non-essential	DUF2877 family protein
BW25113_0320	yahF	332489	334036	1547	+	150.21	192.05	207.17	190.29	0.765411	0.0662513	117.27	181.78	119.75	147.39	Non-essential	Non-essential	Non-essential	Non-essential	putative NAD(P)-binding succinyl-CoA synthase
BW25113_0321	yahG	334036	335454	1418	+	89.33	97.61	173.96	129.75	0.778559	0.245554	106.45	81.71	114.41	79.43	Non-essential	Non-essential	Non-essential	Non-essential	DUF1116 family protein
BW25113_0323	yahI	335876	336826	950	+	51.67	73.04	125.63	68.34	0.512175	0.0585112	27.52	43.85	49.62	42.23	Non-essential	Non-essential	Non-essential	Essential	carbamate kinase-like protein
BW25113_0324	yahJ	336836	338218	1382	+	137.06	115.56	128.21	146.95	0.667627	0.0167131	116.89	82.5	91.89	61.08	Non-essential	Non-essential	Non-essential	Non-essential	putative metallo-dependent hydrolase domain deaminase
BW25113_0325	yahK	338595	339644	1049	+	268.35	272.03	302.43	278.03	1.1077	0.403674	266.13	246.14	343.83	385.45	Non-essential	Non-essential	Non-essential	Non-essential	aldehyde reductase%2C NADPH-dependent%2C Zn-containing%2C broad specificity
BW25113_0326	yahL	339887	340702	815	+	551.27	418.64	453.43	339.95	0.244929	0.000339522	128.21	70.4	113.37	119.9	Non-essential	Non-essential	Non-essential	Non-essential	uncharacterized protein
BW25113_0327	yahM	341115	341360	245	+	786.67	763.36	1037.28	793.33	0.958342	0.835298	870.45	1155.35	433.15	780.86	Non-essential	Non-essential	Non-essential	Non-essential	uncharacterized protein
BW25113_0328	yahN	341377	342048	671	-	804.03	653.24	756.28	796.5	1.22218	0.00734983	852.1	934.36	963.73	928.63	Non-essential	Non-essential	Non-essential	Non-essential	amino acid exporter for proline%2C lysine%2C glutamate%2C homoserine
BW25113_0329	yahO	342195	342470	275	+	681.41	637.45	898.97	755.2	0.753366	0.0528187	641.66	539.7	632.26	426.16	Non-essential	Non-essential	Non-essential	Non-essential	periplasmic protein%2C function unknown%2C YhcN family
BW25113_0330	prpR	342568	344154	1586	-	118.83	118.17	148.07	191.32	0.875102	0.379673	127.68	116.87	111.89	147.96	Non-essential	Non-essential	Non-essential	Non-essential	propionate catabolism operon regulatory protein
BW25113_0331	prpB	344393	345283	890	+	118.79	123.82	167.14	98.36	0.359095	0.00157116	53.22	37.36	49.93	41.95	Non-essential	Non-essential	Non-essential	Non-essential	2-methylisocitrate lyase
BW25113_0333	prpC	345723	346892	1169	+	90.08	83.43	150.83	111.54	0.921676	0.699246	138.6	105.55	86.91	70.68	Non-essential	Non-essential	Non-essential	Non-essential	2-methylcitrate synthase
BW25113_0334	prpD	346926	348377	1451	+	78.18	83.61	76.03	84.17	1.14584	0.325444	109.07	111.93	79.26	68.69	Non-essential	Non-essential	Non-essential	Non-essential	2-methylcitrate dehydratase
BW25113_0335	prpE	348417	350303	1886	+	110.33	110.78	210.81	152.27	0.747	0.18574	113.31	107.28	91.14	124.66	Non-essential	Non-essential	Non-essential	Non-essential	propionate--CoA ligase
BW25113_0336	codB	350633	351892	1259	+	77.35	74.79	114.88	116.13	1.45833	0.0100753	132.5	136.6	142.07	147.59	Non-essential	Non-essential	Non-essential	Non-essential	cytosine transporter
BW25113_0337	codA	351882	353165	1283	+	117.94	129.08	259.08	159.53	0.898337	0.64054	178.92	120.53	157.46	141.05	Non-essential	Non-essential	Non-essential	Non-essential	cytosine/isoguanine deaminase
BW25113_0338	cynR	353502	354401	899	-	87.33	57.86	115.67	90.78	0.552781	0.0438757	44.41	32.08	40.5	77.39	Non-essential	Non-essential	Non-essential	Non-essential	transcriptional activator of cyn operon%3B autorepressor
BW25113_0339	cynT	354510	355169	659	+	116.16	93.69	156.01	179.03	0.445081	0.0112357	65.45	72.31	68.68	36.08	Non-essential	Non-essential	Non-essential	Non-essential	carbonic anhydrase
BW25113_0340	cynS	355200	355670	470	+	36.65	77.12	126.27	71.66	2.21213	0.0997015	296.88	98.23	178.38	116.03	Non-essential	Non-essential	Non-essential	Non-essential	cyanate aminohydrolase
BW25113_0341	cynX	355703	356857	1154	+	111.56	134.18	231.23	135.4	0.979	0.924135	187.78	174.83	123.1	113.8	Non-essential	Non-essential	Non-essential	Non-essential	putative cyanate transporter
BW25113_0342	lacA	356960	357571	611	-	544.65	497.54	533.68	573.08	0.786514	0.00550236	439.98	461.68	359.19	429.33	Non-essential	Non-essential	Non-essential	Non-essential	thiogalactoside acetyltransferase
BW25113_0343	lacY	357637	358890	1253	-	537.76	376.51	463.85	410.52	0.702198	0.0146466	306.23	270.83	354.59	324.33	Non-essential	Non-essential	Non-essential	Non-essential	lactose permease
BW25113_0344	lacZ	358942	360066	1124	-	224.01	204.1	255.17	267.3	0.34864	0.000213971	94.65	106.4	84.66	45.7	Non-essential	Non-essential	Non-essential	Non-essential	lacZ
BW25113_0346	mhpR	361820	362653	833	-	102.66	127.27	196.24	143.29	0.544165	0.053262	46.36	99.06	46.29	118.17	Non-essential	Non-essential	Essential	Non-essential	mhp operon transcriptional activator
BW25113_0347	mhpA	362844	364508	1664	+	90.9	94.94	153.31	133.2	1.01541	0.928296	105.79	154.57	100.73	118.54	Non-essential	Non-essential	Non-essential	Non-essential	3-(3-hydroxyphenyl)propionate hydroxylase
BW25113_0348	mhpB	364510	365454	944	+	90.95	101.13	69.17	71.46	1.48685	0.00825586	127.22	107.93	118.32	141.22	Non-essential	Non-essential	Non-essential	Non-essential	2%2C3-dihydroxyphenylpropionate 1%2C2-dioxygenase
BW25113_0349	mhpC	367214	367561	347	+	31.11	83.12	53.11	90.92	1.48436	0.163207	64.54	101.8	131.13	85.88	Non-essential	Non-essential	Non-essential	Non-essential	mhpC
BW25113_0350	mhpD	367571	368380	809	+	113.32	109.9	133.54	107.03	1.39179	0.0154071	178.52	179.28	127.35	160.35	Non-essential	Non-essential	Non-essential	Non-essential	2-keto-4-pentenoate hydratase
BW25113_0351	mhpF	368377	369327	950	+	157.04	121.74	130.35	96.21	0.694384	0.0795981	105.11	108.44	50.22	87.13	Non-essential	Non-essential	Non-essential	Non-essential	acetaldehyde-CoA dehydrogenase II%2C NAD-binding
BW25113_0352	mhpE	369324	370337	1013	+	43.64	86.62	165.04	74.22	0.977187	0.940216	99.97	92.97	100.21	67.94	Non-essential	Non-essential	Non-essential	Non-essential	4-hyroxy-2-oxovalerate/4-hydroxy-2-oxopentanoic acid aldolase%2C class I
BW25113_0353	mhpT	370915	372126	1211	+	81.56	66.19	167	149.18	0.546268	0.0874116	50.92	51.24	73.25	78.02	Non-essential	Non-essential	Non-essential	Non-essential	3-hydroxyphenylpropionic transporter
BW25113_0354	yaiL	372228	372767	539	+	204.64	221.43	271.91	286.21	1.21646	0.0686112	319.1	315.18	304.41	258.54	Non-essential	Non-essential	Non-essential	Non-essential	DUF2058 family protein
BW25113_0355	frmB	372991	373824	833	-	159.72	136.52	195.97	176.24	1.02622	0.827416	158.66	179.89	207.57	139.86	Non-essential	Non-essential	Non-essential	Non-essential	S-formylglutathione hydrolase
BW25113_0356	frmA	373918	375027	1109	-	99.02	95.79	135.42	124.89	0.64438	0.00948099	60.73	72.79	76.94	82.81	Non-essential	Non-essential	Non-essential	Non-essential	alcohol dehydrogenase class III/glutathione-dependent formaldehyde dehydrogenase
BW25113_0357	frmR	375062	375337	275	-	74.26	106.07	108.65	171.01	1.24431	0.486504	71.96	129.77	143.39	227.25	Non-essential	Non-essential	Non-essential	Non-essential	regulator protein that represses frmRAB operon
BW25113_0358	yaiO	375525	376298	773	-	440.8	394.09	413.37	576.75	0.82816	0.145833	417.04	341.7	336.83	415.83	Non-essential	Non-essential	Non-essential	Non-essential	outer membrane protein
BW25113_0360	insC1	376807	377172	365	+	198.62	208.49	174.46	220.34	1.04408	0.617041	238.73	206.47	218.48	173.58	Non-essential	Non-essential	Non-essential	Non-essential	IS2 repressor TnpA
BW25113_0361	insD1	377130	378035	905	+	149.43	141.6	202.92	143.22	1.105	0.384908	152.17	168.38	199.77	183.75	Non-essential	Non-essential	Non-essential	Non-essential	IS2 transposase TnpB
BW25113_0363	yaiP	378195	379391	1196	-	342.87	336.02	333.78	356.76	0.944145	0.253631	311.89	336.49	354.88	289.68	Non-essential	Non-essential	Non-essential	Non-essential	putative family 2 glycosyltransferase
BW25113_0364	yaiS	379515	380072	557	-	359.15	495.8	597.57	562.11	0.416052	0.00252126	134.71	247.76	204.69	251.03	Non-essential	Non-essential	Non-essential	Non-essential	putative PIG-L family deacetylase
BW25113_0365	tauA	380688	381650	962	+	137.11	141.64	212.22	153.81	0.816247	0.233228	155.41	115.08	100.48	155.33	Non-essential	Non-essential	Non-essential	Non-essential	taurine transporter subunit
BW25113_0366	tauB	381663	382430	767	+	101.08	78.81	129.94	96.51	0.733179	0.126012	93.16	53.94	57.07	93.75	Non-essential	Non-essential	Non-essential	Non-essential	taurine transporter subunit
BW25113_0367	tauC	382427	383254	827	+	133.76	105.3	108.69	112.74	1.22374	0.24715	91.28	174.5	166.69	131.05	Non-essential	Non-essential	Non-essential	Non-essential	taurine transporter subunit
BW25113_0368	tauD	383251	384102	851	+	72.6	107.76	222.7	83.55	1.0404	0.893939	147.97	111.19	121.05	126.06	Non-essential	Non-essential	Non-essential	Non-essential	taurine dioxygenase%2C 2-oxoglutarate-dependent
BW25113_0369	hemB	384209	385183	974	-	4.06	11.23	3.53	10.67	1.34791	0.548036	2.13	18.75	10.91	7.96	Essential	Essential	Essential	Essential	5-aminolevulinate dehydratase (porphobilinogen synthase)
BW25113_0372	insF1	387195	388061	866	-	200.34	184.74	228.64	208.46	0.995427	0.930589	193.78	213.55	212.05	199.04	Non-essential	Non-essential	Non-essential	Non-essential	IS3 transposase B
BW25113_0373	insE1	388058	388357	299	-	82.15	113.51	155.39	114.55	0.982367	0.923089	143.32	82.39	130.29	101.39	Non-essential	Non-essential	Non-essential	Non-essential	IS3 transposase A
BW25113_0375	yaiV	389962	390585	623	+	327.92	325.29	295.61	349.29	0.74952	0.012666	254.14	184.66	279.04	255.12	Non-essential	Non-essential	Non-essential	Non-essential	putative transcriptional regulator
BW25113_0376	ampH	390586	391743	1157	-	191	200.45	287.84	331.62	0.942745	0.70981	209.12	223.84	244.38	275.69	Non-essential	Non-essential	Non-essential	Non-essential	D-alanyl-D-alanine- carboxypeptidase/endopeptidase%3B penicillin-binding protein%3B weak beta-lactamase
BW25113_0377	sbmA	392095	393315	1220	+	164.78	158.61	250.01	188.09	1.2348	0.167584	193.28	257.49	276.94	212.58	Non-essential	Non-essential	Non-essential	Non-essential	microcin B17 transporter
BW25113_0378	yaiW	393328	394422	1094	+	135.41	60.47	161.61	160.63	0.999035	0.996105	115.94	124.7	144.53	132.45	Non-essential	Non-essential	Non-essential	Non-essential	putative lipoprotein
BW25113_0379	yaiY	394481	394789	308	-	65.65	117.49	52.77	50.46	1.51727	0.288438	83.46	129.16	47.19	174.69	Non-essential	Non-essential	Non-essential	Non-essential	DUF2755 family inner membrane protein
BW25113_0380	yaiZ	395049	395261	212	+	186.51	188.52	38.72	147.64	0.846328	0.678987	59.77	70.7	212.2	132.45	Non-essential	Non-essential	Non-essential	Non-essential	DUF2754 family putative inner membrane protein
BW25113_0381	ddlA	395285	396379	1094	-	152.38	148.73	308.74	270.33	1.14739	0.496676	257.46	232.25	218.19	302.01	Non-essential	Non-essential	Non-essential	Non-essential	D-alanine-D-alanine ligase A
BW25113_0382	iraP	396842	397102	260	+	2244.86	1982.34	1904.24	1600.56	1.35298	0.00884277	2345.3	2785.54	2482.79	2847.63	Non-essential	Non-essential	Non-essential	Non-essential	anti-RssB factor%2C RpoS stabilzer during Pi starvation%3B anti-adapter protein
BW25113_0383	phoA	397203	398618	1415	+	264.41	307.4	363.42	289.17	0.879165	0.208102	231.65	255.07	292.22	297.51	Non-essential	Non-essential	Non-essential	Non-essential	bacterial alkaline phosphatase
BW25113_0384	psiF	398737	399057	320	+	260.47	259.11	394.34	273.52	0.452217	0.002914	150.67	111.4	138	136.91	Non-essential	Non-essential	Non-essential	Non-essential	PsiF family protein
BW25113_0385	yaiC	399159	400274	1115	+	161.78	119.53	133.14	99.72	0.908629	0.448496	119.05	110.76	133.39	103.99	Essential	Non-essential	Non-essential	Non-essential	diguanylate cyclase%2C cellulose regualtor
BW25113_0386	proC	400291	401100	809	-	137.99	140.24	150.28	132.75	0.783362	0.0522261	124.97	135.76	91.57	87.37	Non-essential	Non-essential	Non-essential	Non-essential	pyrroline-5-carboxylate reductase%2C NAD(P)-binding
BW25113_0387	yaiI	401220	401678	458	+	144.83	129.46	155.46	162.7	0.734931	0.30204	118	201.63	56.9	58.88	Non-essential	Non-essential	Non-essential	Non-essential	UPF0178 family protein
BW25113_0388	aroL	401861	402385	524	+	72.05	53.06	135.36	97.76	0.815733	0.491367	90.95	88.46	80.61	32.2	Non-essential	Non-essential	Non-essential	Non-essential	shikimate kinase II
BW25113_0389	yaiA	402435	402626	191	+	490.19	212.43	435.66	354.26	1.08115	0.735569	296.82	475.65	536.61	304.58	Non-essential	Non-essential	Non-essential	Non-essential	OxyR-regulated conserved protein
BW25113_0390	aroM	402884	403561	677	+	275.73	162.27	279.6	170.5	0.536471	0.0253682	148.92	92.38	133.37	101.77	Non-essential	Non-essential	Non-essential	Non-essential	AroM family protein
BW25113_0391	yaiE	403633	403917	284	+	1015.19	1034.8	1262.97	1320.6	0.809531	0.265443	775.22	1266.43	566.47	1142.89	Non-essential	Non-essential	Non-essential	Non-essential	UPF0345 family protein
BW25113_0392	ykiA	404065	404406	341	+	333.63	327.65	868.53	588.6	0.814148	0.517759	501.93	310.19	574.39	338.19	Non-essential	Non-essential	Non-essential	Non-essential	ykiA
BW25113_0393	rdgC	404564	405475	911	-	143.5	141.43	248.44	170.67	0.506349	0.0141924	77.68	91.35	88.61	98.85	Non-essential	Non-essential	Non-essential	Non-essential	nucleoid-associated ssDNA and dsDNA binding protein%3B competitive inhibitor of RecA function
BW25113_0394	mak	405600	406508	908	+	87.48	71.8	180.76	149.13	1.0174	0.942032	103.12	153.92	130.12	110.52	Non-essential	Non-essential	Non-essential	Non-essential	manno(fructo)kinase
BW25113_0396	araJ	406753	407937	1184	-	383.29	328.19	487.54	377.94	0.792474	0.0553279	309.79	320.85	290.53	328.53	Non-essential	Non-essential	Non-essential	Non-essential	arabinose-inducible putative transporter%2C MFS family
BW25113_0397	sbcC	408063	411209	3146	-	123.73	108.7	160.49	114.15	0.794703	0.0937974	90.71	94.7	117.59	99.97	Non-essential	Non-essential	Non-essential	Non-essential	exonuclease%2C dsDNA%2C ATP-dependent
BW25113_0398	sbcD	411206	412408	1202	-	150.59	137.91	252.23	148.28	0.867259	0.474817	135.7	182.59	158.32	120.94	Non-essential	Non-essential	Non-essential	Non-essential	exonuclease%2C dsDNA%2C ATP-dependent
BW25113_0399	phoB	412598	413287	689	+	225.65	202.4	253.88	226.88	0.968849	0.802291	186.35	294.2	198.21	201.74	Non-essential	Non-essential	Non-essential	Non-essential	response regulator in two-component regulatory system with PhoR (or CreC)
BW25113_0400	phoR	413345	414640	1295	+	94.71	115.87	135.87	83.22	0.516676	0.00937802	55.2	38.17	54.27	74.36	Non-essential	Non-essential	Non-essential	Non-essential	sensory histidine kinase in two-component regulatory system with PhoB
BW25113_0401	brnQ	415047	416366	1319	+	138.18	121.73	244.52	196.67	0.858465	0.428875	166.41	144.6	160.1	130.76	Non-essential	Non-essential	Non-essential	Non-essential	branched-chain amino acid transport system 2 carrier protein%3B LIV-II transport system for Ile%2C Leu%2C and Val
BW25113_0402	proY	416442	417815	1373	+	123.98	138.46	122.79	196.75	0.945479	0.719039	153.8	161.61	117.26	117.58	Non-essential	Non-essential	Non-essential	Non-essential	proline-specific permease
BW25113_0403	malZ	417974	419788	1814	+	132.28	107	154.15	127.56	0.848289	0.197146	133	104.03	87.85	117.07	Non-essential	Non-essential	Non-essential	Non-essential	maltodextrin glucosidase
BW25113_0404	acpH	419793	420374	581	-	36.44	35.52	42.33	83.13	1.07335	0.855268	77.1	18.74	35.85	80.21	Non-essential	Non-essential	Non-essential	Non-essential	acyl carrier protein (ACP) phosphodiesterase%3B ACP hydrolyase
BW25113_0405	queA	420467	421537	1070	+	89.67	77.15	134.36	115.44	0.527027	0.0165692	40.06	73.34	44.68	61.49	Non-essential	Non-essential	Non-essential	Non-essential	S-adenosylmethionine:tRNA ribosyltransferase-isomerase
BW25113_0406	tgt	421593	422720	1127	+	159.32	152.95	161.96	232.81	0.502744	0.0162384	62.38	78.27	144.4	70.41	Non-essential	Non-essential	Non-essential	Non-essential	tRNA-guanine transglycosylase
BW25113_0407	yajC	422743	423075	332	+	7.51	18.65	19.09	28.88	0.0217186	0.00606553	0	1.24	0	0.37	Non-essential	Essential	Essential	Essential	SecYEG protein translocase auxillary subunit
BW25113_0408	secD	423103	424950	1847	+	0.75	10.08	0.74	1.31	0.805901	0.809706	1.6	3.5	0.49	4.79	Essential	Essential	Essential	Essential	SecYEG protein translocase auxillary subunit
BW25113_0409	secF	424961	425932	971	+	1.23	16.31	2.95	3.61	0.0568465	0.152584	0.45	0.11	0.81	0	Essential	Essential	Essential	Essential	SecYEG protein translocase auxillary subunit
BW25113_0410	yajD	426061	426408	347	+	28.71	48.25	120.16	152.46	1.33924	0.351984	120.85	110.7	121.64	114.98	Non-essential	Non-essential	Non-essential	Non-essential	HNH nuclease family protein
BW25113_0411	tsx	426585	427469	884	-	146.22	137.99	157.76	227.33	0.813402	0.375515	197.13	127.7	145.81	73.77	Non-essential	Non-essential	Non-essential	Non-essential	nucleoside channel%2C receptor of phage T6 and colicin K
BW25113_0412	yajI	427768	428307	539	-	200.37	212.83	263.59	157.93	1.23145	0.251861	218.08	239.29	220.8	349.75	Non-essential	Non-essential	Non-essential	Non-essential	putative lipoprotein
BW25113_0413	nrdR	428458	428907	449	+	158.83	200.6	312.31	93.11	1.30701	0.354151	342.32	178.44	209.98	268.93	Non-essential	Non-essential	Non-essential	Non-essential	Nrd regulon repressor
BW25113_0414	ribD	428911	430014	1103	+	11.66	10.8	0.31	1.64	1.47481	0.53931	1.78	13.39	5.12	15.71	Essential	Essential	Essential	Essential	fused diaminohydroxyphosphoribosylaminopyrimidine deaminase and 5-amino-6-(5-phosphoribosylamino) uracil reductase
BW25113_0415	ribE	430103	430573	470	+	0	0	0	0	#DIV/0!	0.355918	0.47	0	0	0	Essential	Essential	Essential	Essential	riboflavin synthase beta chain
BW25113_0416	nusB	430593	431012	419	+	22	8.39	3.57	2.89	0.261872	0.185246	0	2.46	4.87	2.32	Essential	Essential	Essential	Essential	transcription antitermination protein
BW25113_0417	thiL	431090	432067	977	+	52.78	46.77	110.64	52.83	0.112881	0.00827768	9.29	4.83	5.9	9.67	Non-essential	Non-essential	Essential	Essential	thiamine monophosphate kinase
BW25113_0418	pgpA	432045	432563	518	+	73.06	80.79	176	58.92	0.137562	0.0211633	4.02	23.61	18.58	7.27	Non-essential	Non-essential	Non-essential	Non-essential	phosphatidylglycerophosphatase A
BW25113_0419	yajO	432617	433591	974	-	53.89	71.24	163.53	42.57	0.752347	0.509334	61.31	49.51	48.05	90.33	Non-essential	Non-essential	Non-essential	Non-essential	2-carboxybenzaldehyde reductase
BW25113_0420	dxs	433771	435633	1862	-	1.97	0	0	0.71	6.1306	0.126243	2.41	9.47	3.7	0.85	Essential	Essential	Essential	Essential	1-deoxyxylulose-5-phosphate synthase%2C thiamine triphosphate-binding%2C FAD-requiring
BW25113_0421	ispA	435658	436557	899	-	1.12	2.96	0.89	1.88	0.20146	0.0352793	0.37	0	0.88	0.13	Essential	Essential	Essential	Essential	geranyltranstransferase
BW25113_0422	xseB	436557	436799	242	-	49.69	166.12	111.66	192.02	0.737493	0.441023	37.29	166.38	83.2	96.25	Non-essential	Non-essential	Non-essential	Non-essential	exonuclease VII small subunit
BW25113_0423	thiI	437005	438453	1448	+	91.22	71.11	98.28	100.87	1.79802	0.00864387	204.02	142.18	177.8	125.95	Non-essential	Non-essential	Non-essential	Non-essential	tRNA s(4)U8 sulfurtransferase
BW25113_0424	yajL	438507	439097	590	-	116.22	100.16	134	154.49	0.70533	0.0620466	91.69	57.11	97.47	109.83	Non-essential	Non-essential	Non-essential	Non-essential	oxidative-stress-resistance chaperone
BW25113_0425	panE	439060	439971	911	-	141.88	134.66	151.69	121.3	0.872764	0.1169	106.26	112.19	138.63	122.53	Non-essential	Non-essential	Essential	Non-essential	2-dehydropantoate reductase%2C NADPH-specific
BW25113_0426	yajQ	440139	440630	491	+	16.13	34.62	41.69	43.17	1.95561	0.0884413	29.69	99.04	59.06	77.41	Non-essential	Non-essential	Non-essential	Non-essential	phage Phi6 host factor%2C ATP/GTP binding protein
BW25113_0427	yajR	440758	442122	1364	-	124.32	104.76	83.83	163.15	0.845629	0.326137	100.17	91.79	103.79	106.82	Non-essential	Non-essential	Non-essential	Non-essential	putative transporter
BW25113_0428	cyoE	442271	443161	890	-	138.94	66.48	55.2	67.11	0.142526	0.0111944	15.49	2.42	14.36	14.44	Non-essential	Non-essential	Essential	Essential	protoheme IX farnesyltransferase
BW25113_0429	cyoD	443173	443502	329	-	60.31	75.72	269.67	144.99	0.140369	0.0509568	5.01	2.19	27.94	42.16	Non-essential	Non-essential	Essential	Essential	cytochrome o ubiquinol oxidase subunit IV
BW25113_0430	cyoC	443502	444116	614	-	78.69	93.49	64.93	45.54	0.10812	0.00151384	23.01	2.17	4.98	0.4	Non-essential	Non-essential	Essential	Essential	cytochrome o ubiquinol oxidase subunit III
BW25113_0431	cyoB	444106	446097	1991	-	83.38	59.57	100.93	96.32	0.0586126	0.000142584	6.09	2.21	2.95	8.69	Essential	Non-essential	Essential	Essential	cytochrome o ubiquinol oxidase subunit I
BW25113_0432	cyoA	446119	447066	947	-	335.75	240.11	329.99	315.19	0.23136	4.81403e-05	67.22	64.68	85.72	64.88	Non-essential	Non-essential	Essential	Non-essential	cytochrome o ubiquinol oxidase subunit II
BW25113_0433	ampG	447526	449001	1475	-	159.48	137.33	186.75	157.66	0.826908	0.18188	108.25	173.36	138.93	109.69	Non-essential	Non-essential	Non-essential	Non-essential	muropeptide transporter
BW25113_0434	yajG	449045	449623	578	-	198.43	108.8	202.2	197.08	0.891523	0.64553	243.87	92.61	127.31	166.08	Non-essential	Non-essential	Non-essential	Non-essential	putative lipoprotein
BW25113_0435	bolA	449928	450245	317	+	284.21	249.14	213.04	258.89	1.33669	0.202211	226.25	496.34	299.05	322.11	Non-essential	Non-essential	Non-essential	Non-essential	stationary-phase morphogene%2C transcriptional repressor for mreB%3B also regulator for dacA%2C dacC%2C and ampC
BW25113_0436	tig	450589	451887	1298	+	83.52	81.06	86.42	94.39	0.0708474	3.81392e-07	3.37	9.16	2.7	9.24	Non-essential	Non-essential	Essential	Essential	peptidyl-prolyl cis/trans isomerase (trigger factor)
BW25113_0437	clpP	452133	452756	623	+	3.69	11.49	1.84	17.68	0.22219	0.133409	0.18	1.15	0.54	5.84	Essential	Essential	Essential	Essential	proteolytic subunit of ClpA-ClpP and ClpX-ClpP ATP-dependent serine proteases
BW25113_0438	clpX	452882	454156	1274	+	5.91	12.1	6.03	32.25	0.147628	0.110788	6.69	0.8	0.53	0.29	Essential	Essential	Essential	Essential	ATPase and specificity subunit of ClpX-ClpP ATP-dependent serine protease
BW25113_0439	lon	454344	456698	2354	+	6.71	4.1	1.17	3.95	0.0338983	0.0146151	0.09	0.35	0.05	0.05	Essential	Essential	Essential	Essential	DNA-binding ATP-dependent protease La
BW25113_0440	hupB	456907	457179	272	+	93.09	144.55	201.9	116.62	1.1619	0.580275	125.31	127.04	141.23	252.62	Non-essential	Non-essential	Non-essential	Non-essential	HU%2C DNA-binding transcriptional regulator%2C beta subunit
BW25113_0441	ppiD	457371	459242	1871	+	68.61	82.86	113.66	97.08	0.237707	0.000459758	14.31	24.76	20.76	26.27	Non-essential	Non-essential	Essential	Non-essential	periplasmic folding chaperone%2C has an inactive PPIase domain
BW25113_0442	ybaV	459393	459764	371	+	222.98	179.32	387.94	206.62	1.36758	0.117598	371.5	369.6	307.56	314.63	Non-essential	Non-essential	Non-essential	Non-essential	putative competence-suppressing periplasmic helix-hairpin-helix DNA-binding protein
BW25113_0443	fadM	459858	460256	398	+	256.19	176.63	153.56	133.74	0.975504	0.912696	241.99	118.42	143.87	198.2	Non-essential	Non-essential	Non-essential	Non-essential	long-chain acyl-CoA thioesterase III
BW25113_0444	queC	460308	461003	695	-	148.25	122.73	185.58	219.17	1.02468	0.898638	200.02	110.52	215.21	166.66	Non-essential	Non-essential	Non-essential	Non-essential	7-cyano-7-deazaguanine (preQ0) synthase%3B queuosine biosynthesis
BW25113_0445	ybaE	461068	462768	1700	-	95.56	114.02	137.05	149.98	1.05223	0.651152	116.6	123.37	140.92	141.66	Non-essential	Non-essential	Non-essential	Non-essential	putative ABC superfamily transporter periplasmic-binding protein
BW25113_0446	cof	462868	463686	818	+	220.22	120.69	178.94	181.11	0.556551	0.049657	89.75	77.04	167.01	56.32	Non-essential	Non-essential	Non-essential	Non-essential	thiamine pyrimidine pyrophosphate hydrolase%3B HMP-PP phosphatase
BW25113_0447	ybaO	463839	464297	458	+	76.44	146.95	151.69	138.89	1.02555	0.936502	153.42	109.8	48	215.88	Non-essential	Non-essential	Non-essential	Non-essential	putative DNA-binding transcriptional regulator
BW25113_0448	mdlA	464327	466099	1772	+	114.32	105.91	111.03	148.38	0.976503	0.83625	100.26	140.63	107.91	119.57	Non-essential	Non-essential	Non-essential	Non-essential	putative multidrug transporter subunit of ABC superfamily%2C ATP-binding component
BW25113_0449	mdlB	466092	467873	1781	+	85.39	80.68	76.73	90.33	1.13412	0.398014	88.04	74.24	128.99	86.54	Non-essential	Non-essential	Non-essential	Non-essential	putative multidrug transporter subunit of ABC superfamily%2C ATP-binding component
BW25113_0450	glnK	468054	468392	338	+	62.24	72.44	206.21	82.94	0.903475	0.790306	92.9	82.89	137.66	69.47	Non-essential	Non-essential	Non-essential	Non-essential	nitrogen assimilation regulatory protein for GlnL%2C GlnE%2C and AmtB
BW25113_0451	amtB	468422	469708	1286	+	115.59	56.54	150.2	88.22	1.0084	0.968864	95.37	104.3	123.53	90.8	Non-essential	Non-essential	Non-essential	Non-essential	ammonium transporter
BW25113_0452	tesB	469757	470617	860	-	108.19	71.74	118.79	92.66	1.33673	0.0353445	129.88	145.35	113.47	134.47	Non-essential	Non-essential	Non-essential	Non-essential	acyl-CoA thioesterase 2
BW25113_0453	ybaY	470835	471407	572	+	131.32	75.35	57.26	201.06	0.780382	0.494229	130.78	80.65	80.36	71.08	Non-essential	Non-essential	Non-essential	Non-essential	outer membrane lipoprotein
BW25113_0454	ybaZ	471438	471827	389	-	145.3	31.81	208.92	29.3	0.656947	0.48627	115.07	25.4	58.01	74.37	Non-essential	Essential	Essential	Essential	excision repair protein%2C alkyltransferase-like protein ATL
BW25113_0456	ybaA	472128	472481	353	+	50.7	69.75	57.75	90.05	1.44276	0.215001	72.76	116.68	141.42	56.16	Non-essential	Non-essential	Non-essential	Non-essential	DUF1428 family protein
BW25113_0457	ylaB	472523	474073	1550	-	272.04	205.5	213.73	156.56	1.20163	0.139936	242.89	247.84	248.29	279.76	Non-essential	Non-essential	Non-essential	Non-essential	putative membrane-anchored cyclic-di-GMP phosphodiesterase
BW25113_0458	ylaC	474237	474707	470	-	176.6	149.46	299.76	179.67	1.11559	0.655693	268.66	291.63	211.17	127.14	Non-essential	Non-essential	Non-essential	Non-essential	DUF1449 family inner membrane protein
BW25113_0459	maa	474823	475374	551	-	431.74	587.34	816.04	441.9	0.973821	0.886812	527.42	655.55	443.86	590.58	Non-essential	Non-essential	Non-essential	Non-essential	maltose O-acetyltransferase
BW25113_0460	hha	475546	475764	218	-	344.83	400.24	237.52	409.39	0.2207	0.000722357	104.09	106.18	53.27	43.67	Non-essential	Non-essential	Non-essential	Non-essential	modulator of gene expression%2C with H-NS
BW25113_0461	tomB	475790	476164	374	-	1130.33	1308.29	973.42	800.36	0.895114	0.496823	981.11	1199.77	677.8	911.9	Non-essential	Non-essential	Non-essential	Non-essential	Hha toxicity attenuator%3B conjugation-related protein
BW25113_0462	acrB	476710	479859	3149	-	220.56	194.61	242.58	246.72	0.0389399	1.90656e-06	4.09	8.75	10.43	11.95	Non-essential	Non-essential	Essential	Essential	multidrug efflux system protein
BW25113_0463	acrA	479882	481075	1193	-	308.61	228.69	242.12	282.4	0.00171404	6.93405e-06	0.46	0	0.85	0.51	Non-essential	Non-essential	Essential	Essential	multidrug efflux system
BW25113_0464	acrR	481217	481864	647	+	326.24	257.23	253.9	276.25	0.707324	0.0337748	144.51	166.84	248.72	227.62	Non-essential	Non-essential	Non-essential	Non-essential	transcriptional repressor
BW25113_0465	mscK	481992	485354	3362	+	184.63	161.67	180.57	192.99	0.76212	0.0088639	146.21	136	154.11	112.3	Non-essential	Non-essential	Non-essential	Non-essential	mechanosensitive channel protein%2C intermediate conductance%2C K+ regulated
BW25113_0466	ybaM	485566	485727	161	-	16.73	9.68	0.72	6.07	6.12801	0.0375632	22.65	67.62	86.56	26.62	Non-essential	Non-essential	Non-essential	Non-essential	DUF2496 family protein
BW25113_0467	priC	485741	486268	527	-	157.25	99.66	143.1	110.07	0.171503	0.000579545	19.33	45.83	16.33	5.99	Non-essential	Non-essential	Non-essential	Essential	primosomal replication protein N''
BW25113_0468	ybaN	486338	486715	377	+	163.89	62.3	82.15	64.02	0.82482	0.635215	92.26	23.48	127.86	63.53	Non-essential	Non-essential	Non-essential	Non-essential	DUF454 family inner membrane protein
BW25113_0469	apt	486868	487419	551	+	160.73	167.67	201.51	74.27	0.527492	0.0450008	84.89	93.81	56.51	83.49	Non-essential	Non-essential	Non-essential	Non-essential	adenine phosphoribosyltransferase
BW25113_0470	dnaX	487548	489479	1931	+	0	0.51	0	0.31	2.2561	0.366407	0.06	0.37	0.29	1.13	Essential	Essential	Essential	Essential	DNA polymerase III/DNA elongation factor III%2C tau and gamma subunits
BW25113_0471	ybaB	489532	489861	329	+	81.91	195.08	157.6	125.8	1.53308	0.0737084	236.31	148.1	264.27	210.44	Non-essential	Non-essential	Non-essential	Non-essential	DNA-binding protein%2C putative nucleoid-associated protein
BW25113_0472	recR	489861	490466	605	+	110.74	128.06	229.61	115.64	1.29158	0.381239	262.81	230.25	109.07	152.22	Non-essential	Non-essential	Non-essential	Non-essential	gap repair protein
BW25113_0473	htpG	490576	492450	1874	+	194.48	162.46	209.04	173.93	0.991715	0.917901	188.43	205.93	158.92	180.5	Non-essential	Non-essential	Non-essential	Non-essential	protein refolding molecular co-chaperone Hsp90%2C Hsp70-dependent%3B heat-shock protein%3B ATPase
BW25113_0474	adk	492631	493275	644	+	0	0	0.18	0	3.77778	0.503881	0.68	0	0	0	Essential	Essential	Essential	Essential	adenylate kinase
BW25113_0475	hemH	493511	494473	962	+	5.06	23.9	4.41	5.65	0.546643	0.420062	5	10.77	1.53	4.03	Essential	Essential	Essential	Essential	ferrochelatase
BW25113_0476	aes	494470	495429	959	-	126.14	126.59	189.31	159.21	0.752432	0.0719767	107.32	126.03	125.66	93.39	Non-essential	Non-essential	Non-essential	Non-essential	acetyl esterase
BW25113_0477	gsk	495581	496885	1304	+	187.9	118.83	174.95	133.42	1.04311	0.758215	194.39	136.68	160.82	149.73	Non-essential	Non-essential	Non-essential	Non-essential	inosine/guanosine kinase
BW25113_0478	ybaL	497018	498694	1676	-	128.88	113.57	182.25	160.35	0.901564	0.390306	130.53	134.44	135.05	127.44	Non-essential	Non-essential	Non-essential	Non-essential	inner membrane putative NAD(P)-binding transporter
BW25113_0479	fsr	498932	500152	1220	-	176.75	132.43	170.93	125.29	0.679006	0.0860505	92.21	124.16	142.27	52.43	Non-essential	Non-essential	Non-essential	Essential	putative fosmidomycin efflux system protein
BW25113_0480	ushA	500370	502022	1652	+	90.95	86.48	92.66	97.9	1.24262	0.14246	125.15	121.13	134.76	76.23	Non-essential	Non-essential	Non-essential	Non-essential	bifunctional UDP-sugar hydrolase/5'-nucleotidase
BW25113_0481	ybaK	502059	502538	479	-	100.57	86.81	70.58	85.74	0.746203	0.18084	93.35	51.52	76.87	34.73	Non-essential	Non-essential	Non-essential	Non-essential	Cys-tRNA(Pro)/Cys-tRNA(Cys) deacylase
BW25113_0482	ybaP	502742	503536	794	-	146.97	77.89	166	121.1	0.651379	0.0958786	113.41	53.91	82.33	83.83	Non-essential	Non-essential	Non-essential	Non-essential	TraB family protein
BW25113_0483	ybaQ	503674	504015	341	+	110.4	136.18	102.7	100	0.918759	0.77815	73.41	177.9	120.8	40.67	Non-essential	Non-essential	Non-essential	Non-essential	putative DNA-binding transcriptional regulator
BW25113_0484	copA	504331	506835	2504	-	123.7	97.51	127.43	156.51	0.667089	0.0177282	97.71	80.54	83.28	75.45	Non-essential	Non-essential	Non-essential	Non-essential	copper transporter
BW25113_0485	glsA	507097	508029	932	+	125.66	102.74	181.02	110.39	0.936919	0.693358	111.84	133	140.23	101.95	Non-essential	Non-essential	Non-essential	Non-essential	glutaminase 1
BW25113_0486	ybaT	508032	509324	1292	+	118.32	104.86	163.7	137.19	0.865056	0.4231	79.53	93.98	149.81	130.03	Non-essential	Non-essential	Non-essential	Non-essential	putative amino acid transporter
BW25113_0487	cueR	509449	509856	407	+	70.21	82.9	244.59	126.6	0.919207	0.807446	153.88	112.75	95.27	120.04	Non-essential	Non-essential	Non-essential	Non-essential	copper-responsive regulon transcriptional regulator
BW25113_0488	ybbJ	509857	510315	458	-	125.12	121.48	87.65	89.95	1.00299	0.987086	116.56	140.34	64.08	104.49	Non-essential	Non-essential	Non-essential	Non-essential	inner membrane protein that stimulates the ftsH htpX mutant suppressor activity of QmcA
BW25113_0489	qmcA	510312	511229	917	-	233.58	189.73	275.22	289.66	0.545826	0.00372531	137.05	123.65	160.78	117.9	Non-essential	Non-essential	Non-essential	Non-essential	PHB domain membrane-anchored putative protease
BW25113_0490	fetA	511375	512052	677	+	671.86	622.36	865.44	759.4	0.562835	0.00188075	394.37	461.13	450.26	337.19	Non-essential	Non-essential	Non-essential	Non-essential	iron exporter%2C ATP-binding subunit%2C ABC transporter FetAB subunit%3B peroxide resistance protein
BW25113_0491	fetB	512039	512818	779	+	607.74	637.88	728.1	570.74	0.798059	0.0836248	479.27	422.47	659.46	469.43	Non-essential	Non-essential	Non-essential	Non-essential	iron exporter permease subunit%2C ABC transporter FetAB%3B peroxide resistance protein
BW25113_0492	ybbN	512881	513735	854	-	99.48	128.4	98.79	166.09	0.241172	0.00180602	41.89	9.01	40.12	27.82	Non-essential	Non-essential	Essential	Non-essential	DnaK co-chaperone%2C thioredoxin-like protein
BW25113_0493	ybbO	513796	514605	809	-	97.41	107.48	162.77	152.18	0.815135	0.363899	114.55	154.28	79.68	75.23	Non-essential	Non-essential	Non-essential	Non-essential	putative oxidoreductase
BW25113_0494	tesA	514595	515221	626	-	114.37	130.48	224.09	81.2	0.607827	0.161051	55.62	63.01	104.32	111.44	Non-essential	Non-essential	Non-essential	Non-essential	multifunctional acyl-CoA thioesterase 1%3B protease I%3B lysophospholipase L1
BW25113_0495	ybbA	515189	515875	686	+	140.01	61.76	202.92	164.2	0.701085	0.207785	108.19	95.65	105.89	89.11	Non-essential	Non-essential	Non-essential	Non-essential	putative ABC superfamily transporter ATP-binding subunit
BW25113_0496	ybbP	515872	518286	2414	+	172.35	202.59	254.87	188.01	0.834108	0.178159	159.01	190.22	138.73	194.19	Non-essential	Non-essential	Non-essential	Non-essential	putative ABC transporter permease
BW25113_0497	rhsD	518717	522997	4280	+	194.03	230.21	193.01	229.63	0.719453	0.00281084	154.48	167.99	138.18	148.64	Non-essential	Non-essential	Non-essential	Non-essential	Rhs family putative polymorphic toxin
BW25113_0498	ybbC	523037	523405	368	+	35.59	40.9	13.14	48.78	0.859475	0.75389	62.32	36.93	6.16	13.55	Non-essential	Non-essential	Non-essential	Essential	putative immunity protein
BW25113_0499	rhsH	523408	524115	707	+	438.6	491.11	417.47	455.52	0.449609	8.77131e-05	199.55	233.53	142.42	235.01	Essential	Non-essential	Essential	Essential	rhsH
BW25113_0501	ybbD	524096	524586	490	+	72.18	107.5	120.86	108.03	0.399687	0.00136401	40.03	34.41	39.3	49.56	Essential	Non-essential	Essential	Essential	ybbD
BW25113_0502	ylbG	525051	525116	65	-	74.26	73.28	143.61	28.72	0.551412	0.363471	8.66	126.77	17.91	23.04	Non-essential	Non-essential	Non-essential	Non-essential	ylbG
BW25113_0503	mnmH	525588	526682	1094	-	129.95	113.37	155	114.56	0.553872	0.00176239	57.67	75.95	77.69	72.76	Non-essential	Non-essential	Non-essential	Non-essential	tRNA 2-selenouridine synthase%2C selenophosphate-dependent
BW25113_0504	allS	526751	527677	926	-	61.45	72.37	110.55	82.25	0.856929	0.385384	86.82	73.02	64.95	55.1	Non-essential	Non-essential	Non-essential	Non-essential	allD operon transcriptional activator
BW25113_0505	allA	527907	528389	482	+	70.71	62.08	167.49	132.7	0.336759	0.0356989	20.24	60.15	32.67	32.75	Non-essential	Non-essential	Non-essential	Non-essential	ureidoglycolate lyase%2C releasing urea
BW25113_0506	allR	528467	529282	815	+	122.76	140.06	116.63	117.52	1.25623	0.128486	134.65	207.55	141.54	140.57	Non-essential	Non-essential	Non-essential	Non-essential	transcriptional repressor of all and gcl operons%3B glyoxylate-induced
BW25113_0507	gcl	529372	531153	1781	+	234.71	259.34	232.26	217.81	1.03031	0.486704	237.3	244.89	254.8	235.75	Non-essential	Non-essential	Non-essential	Non-essential	glyoxylate carboligase
BW25113_0508	hyi	531166	531942	776	+	352.81	295.87	360.72	376.57	0.258736	2.07588e-05	112.81	108.47	74.04	63.28	Non-essential	Non-essential	Non-essential	Non-essential	hydroxypyruvate isomerase
BW25113_0509	glxR	532042	532920	878	+	593.62	624.72	649.34	715.84	0.750859	0.00123123	489.65	455.14	506.63	488.44	Non-essential	Non-essential	Non-essential	Non-essential	tartronate semialdehyde reductase%2C NADH-dependent
BW25113_0511	ybbW	533089	534543	1454	+	294.2	278.82	371.17	335.24	0.432575	0.000275396	117.86	128.41	172.25	134.93	Essential	Essential	Non-essential	Essential	putative allantoin transporter
BW25113_0512	allB	534603	535964	1361	+	183.12	151.32	226.43	255.04	0.991151	0.955141	199.09	145.33	234.68	229.59	Non-essential	Non-essential	Non-essential	Non-essential	allantoinase
BW25113_0513	ybbY	536021	537322	1301	+	379.77	365.72	430.66	402.03	1.00988	0.817823	417.41	382.52	404.79	389.06	Non-essential	Non-essential	Non-essential	Non-essential	putative uracil/xanthine transporter
BW25113_0514	glxK	537344	538489	1145	+	251.75	253.22	301.78	271.57	0.921266	0.523108	295.82	247.96	166.61	283.03	Non-essential	Non-essential	Non-essential	Non-essential	glycerate kinase II
BW25113_0515	allE	538717	539502	785	-	673.96	487.21	874.77	655.58	0.742469	0.0878643	503.76	450.62	584.96	459.03	Non-essential	Non-essential	Non-essential	Non-essential	S-ureidoglycine aminohydrolase
BW25113_0516	allC	539513	540748	1235	-	340.06	346.27	581.52	408.49	0.691972	0.0793721	271.04	256.6	361.04	271.3	Non-essential	Non-essential	Non-essential	Non-essential	allantoate amidohydrolase
BW25113_0517	allD	540770	541819	1049	-	259.15	254.93	413.78	397.86	0.719617	0.091061	280.94	205.46	219.27	248.34	Non-essential	Non-essential	Non-essential	Non-essential	ureidoglycolate dehydrogenase
BW25113_0518	fdrA	542136	543803	1667	+	133.54	130.06	172.09	145.85	0.67574	0.013597	111.9	90.64	116.27	74.16	Non-essential	Non-essential	Non-essential	Non-essential	putative NAD(P)-binding acyl-CoA synthetase
BW25113_0520	ylbF	545083	545898	815	+	76.5	105.99	184.11	93.48	0.845266	0.567875	113.3	45.21	114.2	116.18	Non-essential	Non-essential	Non-essential	Non-essential	putative anaerobic allantoin catabolic oxamate carbamoyltransferase%3B DUF2877 family protein
BW25113_0521	ybcF	545895	546788	893	+	83.49	105.04	87.79	76.36	1.20262	0.444396	70.68	83.31	165.23	104.92	Non-essential	Non-essential	Non-essential	Non-essential	putative carbonate kinase
BW25113_0522	purK	546983	548050	1067	-	127.99	117.69	192.59	98.66	0.556292	0.050371	52.68	112.58	74.15	59.28	Non-essential	Non-essential	Non-essential	Non-essential	N5-carboxyaminoimidazole ribonucleotide synthase
BW25113_0523	purE	548047	548556	509	-	170.25	142.37	156.53	68.29	0.576102	0.0603974	98.81	52.91	83	74.9	Non-essential	Non-essential	Non-essential	Non-essential	N5-carboxyaminoimidazole ribonucleotide mutase
BW25113_0524	lpxH	548674	549396	722	-	1.66	2.91	18.45	1.17	0.896238	0.919569	3.49	0	18.02	0.17	Essential	Essential	Essential	Essential	UDP-2%2C3-diacylglucosamine pyrophosphohydrolase
BW25113_0525	ppiB	549399	549893	494	-	55.19	35.83	71.23	44.14	0.479287	0.030829	33.72	30.38	8.03	26.79	Non-essential	Non-essential	Essential	Essential	peptidyl-prolyl cis-trans isomerase B (rotamase B)
BW25113_0526	cysS	550067	551452	1385	+	5.17	1.11	0.17	1.66	0.446363	0.3453	0.63	1.04	0.9	1.05	Essential	Essential	Essential	Essential	cysteinyl-tRNA synthetase
BW25113_0527	ybcI	551488	552009	521	-	140.51	129.11	124.01	169.92	0.699477	0.0551722	123.44	123.89	76.95	69.91	Non-essential	Non-essential	Non-essential	Non-essential	DUF457 family inner membrane protein
BW25113_0528	ybcJ	552117	552329	212	-	203.11	297.77	226.31	104.55	0.439717	0.0372908	139.81	91.17	80.04	54.71	Non-essential	Non-essential	Non-essential	Non-essential	ribosome-associated protein%3B putative RNA-binding protein
BW25113_0529	folD	552331	553197	866	-	5.95	8.42	9.54	41.05	0.68165	0.561239	12.88	13.63	9.79	7.98	Essential	Essential	Essential	Essential	bifunctional 5%2C10-methylene-tetrahydrofolate dehydrogenase/ 5%2C10-methylene-tetrahydrofolate cyclohydrolase
BW25113_0530	sfmA	553668	554210	542	+	229.49	308.28	291.6	226.76	0.239857	0.000277141	45.07	73.19	30.92	104.14	Non-essential	Non-essential	Non-essential	Non-essential	FimA homolog
BW25113_0531	sfmC	554430	555122	692	+	384.86	426.16	445.63	390.24	0.256696	6.58652e-05	76.87	155.22	41.86	148.8	Non-essential	Non-essential	Non-essential	Essential	putative periplasmic pilus chaperone
BW25113_0532	sfmD	555153	557756	2603	+	349.14	378.74	412.91	433.9	0.623602	0.000367163	234.61	263.47	227.1	256.8	Non-essential	Non-essential	Non-essential	Non-essential	putative outer membrane export usher protein
BW25113_0533	sfmH	557792	558775	983	+	325.3	378.61	410.69	332.65	0.493536	0.000714421	193.59	217.2	120.29	183.19	Non-essential	Non-essential	Non-essential	Non-essential	FimA homolog
BW25113_0534	sfmF	558786	559301	515	+	417.52	576.47	585.33	367.32	0.972907	0.842919	399.98	543.28	446.86	503.78	Non-essential	Non-essential	Non-essential	Non-essential	FimA homolog
BW25113_0535	sfmZ	559304	559936	632	-	399.09	423.45	325.2	290.49	0.478818	0.00163129	164.06	142.86	214.53	167.2	Non-essential	Non-essential	Non-essential	Non-essential	response regulator family protein
BW25113_0537	intD	560271	561434	1163	-	269.02	235.92	388.25	249.17	1.07115	0.648425	261.72	324.45	272.37	365.1	Non-essential	Non-essential	Non-essential	Non-essential	DLP12 prophage%3B putative phage integrase
BW25113_0539	exoD	561554	561832	278	-	144.57	198.69	97.51	227.73	1.43203	0.102958	175.18	231.12	282.85	268.16	Non-essential	Non-essential	Non-essential	Non-essential	exoD
BW25113_0540	insE1	562298	562597	299	+	94.82	111.16	142.67	112.11	1.07982	0.497078	142.22	103.77	125.73	125.82	Non-essential	Non-essential	Non-essential	Non-essential	IS3 transposase A
BW25113_0541	insF1	562594	563460	866	+	198	196.07	220.16	201.9	1.0114	0.817896	197.06	216.51	222.76	189.1	Non-essential	Non-essential	Non-essential	Non-essential	IS3 transposase B
BW25113_0542	renD	562140	562232	92	+	507.56	420.34	190.32	608.36	1.06366	0.775241	480.75	433.93	410.43	511.39	Non-essential	Non-essential	Non-essential	Non-essential	renD
BW25113_0543	emrE	563771	564103	332	+	902.83	1041.98	1309.35	851.78	0.717278	0.0405584	670.07	758.3	851.58	665.15	Non-essential	Non-essential	Non-essential	Non-essential	DLP12 prophage%3B multidrug resistance protein
BW25113_0544	ybcK	564358	565884	1526	+	80.53	67.47	87.54	80.43	0.164003	2.87394e-05	24.28	5.78	8.51	13.25	Essential	Essential	Essential	Essential	DLP12 prophage%3B putative recombinase
BW25113_0545	ybcL	566349	566900	551	+	473.01	412.03	501.05	389.16	0.605667	0.00276798	243.53	341.67	234.26	255.75	Non-essential	Non-essential	Non-essential	Non-essential	inactive polymorphonuclear leukocyte migration suppressor%3B DLP12 prophage%3B secreted protein%2C UPF0098 family
BW25113_0546	ybcM	566910	567707	797	+	275.42	204.82	172.86	144.31	0.878306	0.536703	136.6	226.54	205.34	131.89	Non-essential	Non-essential	Non-essential	Non-essential	DLP12 prophage%3B putative DNA-binding transcriptional regulator
BW25113_0547	ybcN	567922	568377	455	+	213.22	214.62	239.15	383.75	0.918001	0.685392	186.48	226.7	224.63	326.77	Non-essential	Non-essential	Non-essential	Non-essential	DLP12 prophage%3B uncharacterized protein
BW25113_0548	ninE	568377	568547	170	+	482.67	365.55	261.08	374.12	1.1203	0.568854	526.22	251.71	460.66	423.28	Non-essential	Non-essential	Non-essential	Non-essential	DLP12 prophage%3B conserved protein
BW25113_0549	ybcO	568540	568830	290	+	65.61	65.57	197.23	70.37	1.2553	0.512319	163.34	103.1	142.19	91.96	Non-essential	Non-essential	Non-essential	Non-essential	DLP12 prophage%3B uncharacterized protein
BW25113_0550	rusA	568827	569189	362	+	171.99	158.93	135.52	275.46	1.3071	0.26292	305.9	297.21	180.19	186.44	Non-essential	Non-essential	Non-essential	Non-essential	DLP12 prophage%3B endonuclease RUS
BW25113_0551	quuD	569412	569795	383	+	442.75	406.09	374.82	251.73	1.00826	0.953184	333.73	332.16	371.9	449.78	Non-essential	Non-essential	Non-essential	Non-essential	DLP12 prophage%3B putative antitermination protein
BW25113_0552	insH1	570193	571209	1016	-	133.52	137.96	177.77	171.2	0.970296	0.713735	150.58	145.71	161.66	144.07	Non-essential	Non-essential	Non-essential	Non-essential	IS5 transposase and trans-activator
BW25113_0553	nmpC	569985	570042	57	-	1993.01	2655.39	1197.26	2901.9	0.814013	0.417285	1625.23	2401.49	1128.14	1965.77	Non-essential	Non-essential	Non-essential	Non-essential	nmpC
BW25113_0554	essD	572854	573069	215	+	324.28	247.6	493.57	212.39	0.914371	0.682294	278.24	307.65	315.67	266.86	Non-essential	Non-essential	Non-essential	Non-essential	DLP12 prophage%3B putative phage lysis protein
BW25113_0555	rrrD	573069	573566	497	+	344.12	226.65	168.66	206.91	1.50378	0.0298634	311.77	346.47	364.42	400.43	Non-essential	Non-essential	Non-essential	Non-essential	DLP12 prophage%3B putative lysozyme
BW25113_0556	rzpD	573563	574024	461	+	207.84	277.95	434.38	326.17	1.06995	0.72013	370.23	348.43	235.71	379.15	Non-essential	Non-essential	Non-essential	Non-essential	DLP12 prophage%3B putative murein endopeptidase
BW25113_0557	borD	574056	574349	293	-	360.29	422.08	390.79	442.34	0.529601	0.00018651	220.54	237.85	226.79	170.39	Non-essential	Non-essential	Non-essential	Non-essential	DLP12 prophage%3B putative lipoprotein
BW25113_0558	ybcV	574640	575050	410	-	80.49	154.63	232.41	38.44	0.0926932	0.0364903	8.03	20.83	8.85	9.19	Non-essential	Non-essential	Essential	Essential	DLP12 prophage%3B uncharacterized protein
BW25113_0559	ybcW	575336	575542	206	+	604.78	548.59	349.74	392.67	0.787723	0.182557	438.71	389.48	353.93	311.23	Non-essential	Non-essential	Non-essential	Non-essential	DLP12 prophage%3B uncharacterized protein
BW25113_0560	nohD	576290	576835	545	+	57.94	57.97	136.45	67.98	1.40928	0.148273	104.32	118.98	125.7	102.45	Non-essential	Non-essential	Non-essential	Non-essential	DLP12 prophage%3B DNA packaging protein
BW25113_0561	tfaD	577116	577553	437	+	111.76	137.32	142.69	95.68	1.28015	0.163397	179.14	189.71	147.57	107.59	Non-essential	Non-essential	Non-essential	Non-essential	tfaD
BW25113_0562	ybcY	578259	578262	3	-	475.86	514.59	702.98	425.2	0.881088	0.380361	405	537.62	452.99	471.09	Non-essential	Non-essential	Non-essential	Non-essential	ybcY
BW25113_0563	tfaX	578409	578591	182	+	518.27	746.09	668.67	599.84	0.474209	0.000759319	240.72	300.34	322.77	337.28	Non-essential	Non-essential	Non-essential	Non-essential	tfaX
BW25113_0564	appY	579137	579886	749	+	10.93	37.08	18.86	8.07	0.199493	0.0695949	2.34	0.82	9.36	2.43	Essential	Essential	Essential	Essential	global transcriptional activator%3B DLP12 prophage
BW25113_0565	ompT	580136	581089	953	-	584.71	597.52	568.63	580.74	1.00341	0.907753	562.58	573.64	573.09	630.24	Non-essential	Non-essential	Non-essential	Non-essential	DLP12 prophage%3B outer membrane protease VII (outer membrane protein 3b)
BW25113_0566	envY	581603	582364	761	-	351.93	383.37	430.32	358.1	0.88994	0.333553	281.56	281.67	364.01	428.78	Non-essential	Non-essential	Non-essential	Non-essential	porin thermoregulatory transcriptional activator
BW25113_0567	ybcH	582547	583437	890	-	153.71	99.56	121.23	97.68	0.856135	0.290256	84.93	96.85	116.24	106.23	Non-essential	Non-essential	Non-essential	Non-essential	PRK09936 family protein
BW25113_0568	nfrA	583438	586410	2972	-	138.27	151.05	208.22	161.18	0.906	0.478545	165.29	108.94	155.17	167.4	Non-essential	Non-essential	Non-essential	Non-essential	bacteriophage N4 receptor%2C outer membrane subunit
BW25113_0569	nfrB	586397	588634	2237	-	147.01	167.56	199.27	202.47	0.801846	0.0812308	119.45	142.25	141.79	170.88	Non-essential	Non-essential	Non-essential	Non-essential	bacteriophage N4 receptor%2C inner membrane subunit
BW25113_0570	cusS	588784	590226	1442	-	144.98	117.84	234.13	184.39	0.528048	0.0220058	75.19	108.58	89	87.01	Non-essential	Non-essential	Non-essential	Non-essential	sensory histidine kinase in two-component regulatory system with CusR%2C senses copper ions
BW25113_0571	cusR	590216	590899	683	-	124.32	196.59	203.14	94.42	0.995311	0.98125	120.68	164.33	179.08	151.48	Non-essential	Non-essential	Non-essential	Non-essential	response regulator in two-component regulatory system with CusS
BW25113_0572	cusC	591056	592429	1373	+	219.18	217.34	239.82	345.64	0.921584	0.590984	214.38	288.57	223.57	215.32	Non-essential	Non-essential	Non-essential	Non-essential	copper/silver efflux system%2C outer membrane component
BW25113_0573	cusF	592587	592919	332	+	667.67	576.95	742.3	865.31	0.720741	0.0188301	488.5	542.97	494.33	529.92	Non-essential	Non-essential	Non-essential	Non-essential	periplasmic copper- and silver-binding protein
BW25113_0574	cusB	592935	594158	1223	+	161.82	111.25	152.04	140.4	0.7782	0.134001	150.26	98.87	82.69	108.26	Non-essential	Non-essential	Non-essential	Non-essential	copper/silver efflux system%2C membrane fusion protein
BW25113_0575	cusA	594170	597313	3143	+	79.81	73.31	92.79	84.84	1.09872	0.148913	96.32	83.48	90.62	92.98	Non-essential	Non-essential	Non-essential	Non-essential	copper/silver efflux system%2C membrane component
BW25113_0576	pheP	597415	598791	1376	+	149.94	130.22	178.12	155.41	0.746256	0.025396	105.25	100.08	113.22	139.42	Non-essential	Non-essential	Non-essential	Non-essential	phenylalanine transporter
BW25113_0577	ybdG	598872	600119	1247	-	421.73	363.04	422.3	432.65	1.23528	0.00929734	560.53	493.85	506.71	464.42	Non-essential	Non-essential	Non-essential	Non-essential	mechanosensitive channel protein%2C miniconductance
BW25113_0578	nfsB	600227	600880	653	-	190.22	166.32	276.36	217.93	1.04916	0.750091	219.12	233.72	269.47	170.35	Non-essential	Non-essential	Non-essential	Non-essential	dihydropteridine reductase%2C NAD(P)H-dependent%2C oxygen-insensitive
BW25113_0579	ybdF	600974	601342	368	-	170.42	134.54	140.18	282.15	1.41941	0.184803	263.61	270.24	158.13	340.34	Non-essential	Non-essential	Non-essential	Non-essential	DUF419 family protein
BW25113_0580	ybdJ	601407	601655	248	-	255.05	93.26	112.66	61.79	1.05808	0.898011	228.49	48.7	121.07	154.86	Non-essential	Non-essential	Non-essential	Non-essential	DUF1158 family putative inner membrane protein
BW25113_0581	ybdK	601721	602839	1118	-	149.84	169.47	244.13	95.24	1.01755	0.930267	172.91	185.14	150.62	161.57	Non-essential	Non-essential	Non-essential	Non-essential	weak gamma-glutamyl:cysteine ligase
BW25113_0582	insL1	603521	604633	1112	+	133.13	87.34	159.09	117.16	0.976264	0.862372	139.72	114.29	118.81	112.11	Non-essential	Non-essential	Non-essential	Non-essential	IS186 transposase
BW25113_0583	entD	604915	605535	620	-	195.48	138.99	170.48	119.08	1.07157	0.640952	196.21	190.53	144.58	137.37	Non-essential	Non-essential	Non-essential	Non-essential	phosphopantetheinyltransferase component of enterobactin synthase multienzyme complex
BW25113_0584	fepA	605710	607950	2240	-	118.29	115.64	107.41	128.83	0.862114	0.147624	127.24	92.55	90.28	95.27	Non-essential	Non-essential	Non-essential	Non-essential	iron-enterobactin outer membrane transporter
BW25113_0585	fes	608193	609395	1202	+	92.72	140.12	161.76	142.25	0.205365	0.000488967	27.29	42.92	22	18.04	Non-essential	Non-essential	Essential	Essential	enterobactin/ferric enterobactin esterase
BW25113_0586	entF	609613	613494	3881	+	162.98	188.43	210.03	164.37	0.934239	0.36905	160.04	163.68	183.2	171.16	Non-essential	Non-essential	Non-essential	Essential	enterobactin synthase multienzyme complex component%2C ATP-dependent
BW25113_0587	fepE	613710	614843	1133	+	494.25	370.57	504.86	357.01	0.629111	0.00763755	255.05	256.38	298.44	276.41	Non-essential	Non-essential	Non-essential	Non-essential	regulator of length of O-antigen component of lipopolysaccharide chains
BW25113_0588	fepC	614840	615655	815	-	128.74	139.38	115.22	98.97	1.15944	0.268963	114.11	159.82	120.31	164.97	Non-essential	Non-essential	Non-essential	Non-essential	iron-enterobactin transporter subunit
BW25113_0589	fepG	615652	616644	992	-	69.58	78.14	51.59	136.85	0.894217	0.705272	68.13	51.5	111.22	69.75	Non-essential	Non-essential	Non-essential	Non-essential	iron-enterobactin transporter subunit
BW25113_0590	fepD	616641	617645	1004	-	70.67	76.51	59.66	120.64	1.02104	0.923906	84.53	104.74	91.87	53.23	Non-essential	Non-essential	Non-essential	Non-essential	iron-enterobactin transporter subunit
BW25113_0591	entS	617756	619006	1250	+	109.96	72.75	119.84	107.11	0.678538	0.0406497	83.69	78.43	50.44	65.41	Non-essential	Non-essential	Non-essential	Non-essential	enterobactin exporter%2C iron-regulated
BW25113_0592	fepB	619010	619966	956	-	131.63	107.34	157.5	49.32	1.06537	0.81223	68.64	152.94	134.57	118.78	Non-essential	Non-essential	Non-essential	Non-essential	iron-enterobactin transporter subunit
BW25113_0593	entC	620341	621516	1175	+	60.6	107.93	86.4	63.46	0.920224	0.618501	58.99	80.65	78.19	75.16	Non-essential	Non-essential	Non-essential	Non-essential	isochorismate synthase 1
BW25113_0594	entE	621526	623136	1610	+	101.2	130.5	160.67	113.66	0.599925	0.016632	89.26	82.4	51.22	80.7	Non-essential	Non-essential	Non-essential	Non-essential	2%2C3-dihydroxybenzoate-AMP ligase component of enterobactin synthase multienzyme complex
BW25113_0595	entB	623150	624007	857	+	121.45	149.22	166.89	101.31	0.828437	0.173026	101.74	112.21	114.93	117.54	Non-essential	Non-essential	Non-essential	Non-essential	isochorismatase
BW25113_0596	entA	624007	624753	746	+	85.81	66.75	219.19	49.46	1.01878	0.961238	105.92	122.21	98.26	102.73	Non-essential	Non-essential	Non-essential	Non-essential	2%2C3-dihydro-2%2C3-dihydroxybenzoate dehydrogenase
BW25113_0597	entH	624756	625169	413	+	42.85	43.57	117.59	174.94	0.924053	0.851998	100.65	71	132.03	46.49	Non-essential	Non-essential	Non-essential	Non-essential	enterobactin synthesis proofreading thioesterase
BW25113_0598	cstA	625350	627455	2105	+	113.23	97.78	140.66	149.72	0.946529	0.735856	117.03	159.69	106.54	91.32	Non-essential	Non-essential	Non-essential	Essential	carbon starvation protein involved in peptide utilization%3B APC peptide transporter family protein
BW25113_0599	ybdH	627845	628933	1088	-	73.65	78.06	88.16	103.31	1.1285	0.393314	84.92	112.01	115.52	74.83	Non-essential	Non-essential	Non-essential	Non-essential	putative oxidoreductase
BW25113_0600	ybdL	629042	630202	1160	+	105.19	184.83	145.77	103.55	0.860867	0.424789	138.64	119.19	88.46	118.01	Non-essential	Non-essential	Non-essential	Non-essential	methionine aminotransferase%2C PLP-dependent
BW25113_0601	ybdM	630203	630832	629	-	223.4	217.09	155.25	229.35	1.03835	0.855174	302.71	135.21	170.57	248.24	Non-essential	Non-essential	Non-essential	Non-essential	Spo0J family protein%2C ParB-like nuclease domain
BW25113_0602	ybdN	630805	632025	1220	-	394.55	434.95	417.84	384	0.87566	0.00517029	364.79	352.48	352.89	358.34	Non-essential	Non-essential	Non-essential	Non-essential	PAPS reductase-like domain protein
BW25113_0603	ybdO	632172	633074	902	-	282.83	237.66	246.35	236.59	0.331473	0.000244385	106.35	120.25	37.48	68.53	Non-essential	Non-essential	Essential	Essential	putative DNA-binding transcriptional regulator
BW25113_0604	dsbG	633283	634029	746	-	385.9	413.28	492.1	438.45	1.00955	0.913257	445.08	438.73	361.95	500.49	Non-essential	Non-essential	Non-essential	Non-essential	thiol:disulfide interchange protein%2C periplasmic
BW25113_0605	ahpC	634401	634964	563	+	177.08	101.49	150.65	137.2	1.90329	0.0145986	253.69	241.1	369.21	214.06	Non-essential	Non-essential	Non-essential	Non-essential	alkyl hydroperoxide reductase%2C C22 subunit
BW25113_0606	ahpF	635209	636774	1565	+	138.68	133.09	166.32	120.48	0.58281	0.00235638	82.54	87.32	63.37	92.31	Non-essential	Non-essential	Non-essential	Non-essential	alkyl hydroperoxide reductase%2C F52a subunit%2C FAD/NAD(P)-binding
BW25113_0607	uspG	636895	637323	428	-	189.06	259.75	163.72	233.35	1.61444	0.016257	274.14	418.93	370.49	302.06	Non-essential	Non-essential	Non-essential	Non-essential	universal stress protein UP12
BW25113_0608	ybdR	637544	638782	1238	+	182.86	179.96	124.81	135.86	1.36772	0.0270798	251.31	195.33	205.64	200.48	Non-essential	Non-essential	Non-essential	Non-essential	putative Zn-dependent NAD(P)-binding oxidoreductase
BW25113_0610	rnk	639013	639423	410	-	139.17	58.29	152.41	162.33	0.544455	0.107417	87.47	31.12	116.41	43.87	Non-essential	Non-essential	Non-essential	Non-essential	regulator of nucleoside diphosphate kinase
BW25113_0611	rna	639653	640459	806	-	103.25	103.7	135.32	69.47	0.731578	0.104286	71.68	62.15	81.8	85.59	Non-essential	Non-essential	Non-essential	Non-essential	ribonuclease I
BW25113_0612	citT	640573	642036	1463	-	147.73	119.31	182.17	190.08	1.1142	0.453312	185.19	158.1	219.76	149.25	Non-essential	Non-essential	Non-essential	Non-essential	citrate:succinate antiporter
BW25113_0613	citG	642087	642965	878	-	111.41	108.43	144.85	114.03	1.0659	0.746605	93.19	186.89	97.1	133.09	Non-essential	Non-essential	Non-essential	Non-essential	2-(5''-triphosphoribosyl)-3'-dephosphocoenzyme-A synthase
BW25113_0614	citX	642940	643491	551	-	55.97	53.77	88.03	109.43	1.51624	0.108527	137.37	71.24	142.41	114.77	Non-essential	Non-essential	Non-essential	Non-essential	apo-citrate lyase phosphoribosyl-dephospho-CoA transferase
BW25113_0615	citF	643495	645027	1532	-	61.63	79.82	141.32	89.18	0.977954	0.913734	72.9	94.69	99.17	96.99	Non-essential	Non-essential	Non-essential	Non-essential	citrate lyase%2C citrate-ACP transferase (alpha) subunit
BW25113_0616	citE	645038	645946	908	-	72.29	76.12	58.65	53.66	1.37297	0.245986	137.81	94.7	54.04	71.41	Non-essential	Non-essential	Non-essential	Non-essential	citrate lyase%2C citryl-ACP lyase (beta) subunit
BW25113_0617	citD	645943	646239	296	-	173.78	72.32	56.09	114.48	0.474236	0.0986417	24.5	43.53	68.69	60.88	Non-essential	Non-essential	Non-essential	Non-essential	citrate lyase%2C acyl carrier (gamma) subunit
BW25113_0618	citC	646254	647312	1058	-	193.79	141.22	309.62	190.67	0.972657	0.879976	197.41	213.12	213.88	188.05	Non-essential	Non-essential	Non-essential	Non-essential	[citrate [pro-3S]-lyase] ligase
BW25113_0619	citA	647691	649349	1658	+	227.44	231.97	242.04	231	0.713282	0.00131272	135.37	164.47	176.92	188.34	Non-essential	Non-essential	Non-essential	Non-essential	sensory histidine kinase in two-component regulatory system with CitB
BW25113_0620	citB	649318	649998	680	+	339.72	255.64	285.79	170.1	1.07791	0.619118	316.96	238.15	288.36	289.68	Non-essential	Non-essential	Non-essential	Non-essential	response regulator in two-component regulatory system with CitA
BW25113_0621	dcuC	650039	651424	1385	-	131.86	218.49	172.15	263	1.07357	0.645553	214.02	215.59	228.65	185.03	Non-essential	Non-essential	Non-essential	Non-essential	anaerobic C4-dicarboxylate transport
BW25113_0622	pagP	652013	652573	560	+	394.53	522.46	420.73	554.11	1.02984	0.760235	537.3	506.81	460.96	443.22	Non-essential	Non-essential	Non-essential	Non-essential	phospholipid:lipid A palmitoyltransferase
BW25113_0623	cspE	652748	652957	209	+	440.92	577.81	247.3	310.05	2.44812	0.010345	755.04	788.94	1351.05	963.4	Non-essential	Non-essential	Non-essential	Non-essential	constitutive cold shock family transcription antitermination protein%3B negative regulator of cspA transcription%3B RNA melting protein%3B ssDNA-binding protein
BW25113_0624	flc	653011	653394	383	-	152.88	227.28	93.18	86.12	1.34381	0.222756	174.74	198.33	219.71	159.03	Non-essential	Non-essential	Non-essential	Non-essential	fluoride efflux channel%2C dual topology membrane protein
BW25113_0627	tatE	654403	654606	203	+	109.07	64.73	96.29	245.48	1.24072	0.551021	90.68	204.27	209.35	135.38	Non-essential	Non-essential	Non-essential	Non-essential	TatABCE protein translocation system subunit
BW25113_0628	lipA	654707	655672	965	-	57.44	70.89	74.68	120.01	0.284007	0.00695209	27.77	14.78	33.74	15.45	Non-essential	Non-essential	Essential	Non-essential	lipoate synthase
BW25113_0629	ybeF	655881	656834	953	-	331.71	465.86	401	378.91	1.16554	0.191226	381.6	476.74	544.97	435.3	Non-essential	Non-essential	Non-essential	Non-essential	LysR family putative transcriptional regulator
BW25113_0630	lipB	657093	657734	641	-	212.02	158.72	200.72	101.38	0.108911	0.0011575	7.34	11.06	18.54	36.34	Non-essential	Non-essential	Non-essential	Essential	octanoyltransferase%3B octanoyl-[ACP]:protein N-octanoyltransferase
BW25113_0631	ybeD	657835	658098	263	-	93.49	71.29	28.08	14.33	2.64255	0.0306347	152.63	196.93	108.06	89.89	Non-essential	Non-essential	Non-essential	Non-essential	UPF0250 family protein
BW25113_0632	dacA	658208	659419	1211	-	64.41	55.66	63.56	73.34	0.00245165	2.07626e-06	0.18	0.08	0.37	0	Non-essential	Non-essential	Essential	Essential	D-alanyl-D-alanine carboxypeptidase (penicillin-binding protein 5)
BW25113_0633	rlpA	659558	660646	1088	-	45.36	78.83	102.39	67.43	0.905139	0.716544	102.61	54.31	71.89	37.31	Non-essential	Non-essential	Non-essential	Essential	septal ring protein%2C suppressor of prc%2C minor lipoprotein
BW25113_0634	mrdB	660657	661769	1112	-	47.93	33.65	60.56	48.36	0.0978478	0.000737108	0.98	0.55	16.67	0.44	Non-essential	Non-essential	Essential	Essential	cell wall shape-determining protein
BW25113_0635	mrdA	661772	663673	1901	-	48.11	45.89	39.62	30.75	0.0279248	5.06764e-05	0.98	1.02	2.08	0.51	Non-essential	Essential	Essential	Essential	transpeptidase involved in peptidoglycan synthesis (penicillin-binding protein 2)
BW25113_0636	rlmH	663704	664171	467	-	39.45	85.14	28.08	19.98	0.0850275	0.0357302	0.23	3.96	2.43	8.06	Non-essential	Non-essential	Essential	Essential	23S rRNA m(3)Psi1915 pseudouridine methyltransferase%2C SAM-dependent
BW25113_0637	rsfS	664175	664492	317	-	41.93	52.85	90.53	102.26	0.0059116	0.00265327	0	0.98	0.72	0	Non-essential	Non-essential	Essential	Essential	ribosomal silencing factor
BW25113_0638	cobC	664752	665363	611	-	95.95	112.33	121.67	104.99	1.17632	0.332933	172.23	106.09	138.19	95.12	Non-essential	Non-essential	Non-essential	Non-essential	putative alpha-ribazole-5'-P phosphatase
BW25113_0639	nadD	665387	666028	641	-	28.28	9.85	21.51	9.44	0.920961	0.860133	14.86	31.73	13.24	3.79	Essential	Essential	Essential	Essential	nicotinic acid mononucleotide adenylyltransferase%2C NAD(P)-dependent
BW25113_0640	holA	666030	667061	1031	-	12.3	45.14	15.25	44.55	0.078898	0.0247534	0.85	1.19	5.92	1.29	Essential	Essential	Essential	Essential	DNA polymerase III%2C delta subunit
BW25113_0641	lptE	667061	667642	581	-	0.48	0.72	3.16	1.04	0.483333	0.359324	0	0.18	0.97	1.46	Essential	Essential	Essential	Essential	LPS assembly OM complex LptDE%2C lipoprotein component
BW25113_0642	leuS	667657	670239	2582	-	0.11	0.92	0.71	4.44	0.823625	0.817079	2.71	1.07	0	1.31	Essential	Essential	Essential	Essential	leucyl-tRNA synthetase
BW25113_0643	ybeL	670474	670956	482	+	180.78	144.85	210.67	140.74	1.25282	0.156186	241.71	199.23	159.35	247.92	Non-essential	Non-essential	Non-essential	Non-essential	DUF1451 family protein
BW25113_0644	ybeQ	671026	672003	977	-	440.2	346.79	294.93	409.06	0.950455	0.655404	292.61	398.53	368.87	357.1	Non-essential	Non-essential	Non-essential	Non-essential	Sel1 family TPR-like repeat protein
BW25113_0645	ybeR	672167	672874	707	+	484.27	405.19	477.41	394.43	0.653091	0.00134808	247.08	303.1	301.8	298.31	Non-essential	Non-essential	Non-essential	Non-essential	uncharacterized protein
BW25113_0646	djlB	672871	674298	1427	+	326.75	310.02	255.56	314.42	1.23648	0.037368	429.22	349.85	330.21	382.84	Non-essential	Non-essential	Non-essential	Non-essential	putative HscC co-chaperone%2C uncharacterized J domain-containing protein
BW25113_0647	ybeT	674308	674862	554	-	525.78	595.3	588.16	501.79	0.570711	0.0010799	234.3	322.01	309.22	396.33	Non-essential	Non-essential	Non-essential	Non-essential	Sel1 family TPR-like repeat protein
BW25113_0648	ybeU	674964	675671	707	+	339.59	311.93	313.84	298.26	0.929607	0.322986	273.86	331.71	251.23	317.87	Non-essential	Non-essential	Non-essential	Non-essential	DUF1266 family protein
BW25113_0649	djlC	675668	677119	1451	+	203.02	227.75	167.87	218.8	0.944033	0.719861	224.91	111.22	224.15	211.41	Non-essential	Non-essential	Non-essential	Non-essential	J domain-containing HscC co-chaperone%3B Hsc56
BW25113_0650	hscC	677179	678849	1670	-	189.4	160.27	179.33	213.36	0.817299	0.0908198	174.38	119.39	143.52	169.44	Non-essential	Non-essential	Non-essential	Non-essential	Hsp70 family chaperone Hsc62%2C binds to RpoD and inhibits transcription
BW25113_0651	rihA	678933	679868	935	-	214.82	214.71	237.63	228.99	1.01051	0.874865	216.65	219.7	264.68	204.54	Non-essential	Non-essential	Non-essential	Non-essential	ribonucleoside hydrolase 1
BW25113_0652	gltL	679986	680711	725	-	92.87	55.14	138.6	52.39	0.970796	0.918573	49.36	90.07	102.52	87.15	Non-essential	Non-essential	Non-essential	Non-essential	glutamate%2C aspartate ABC transporter ATP-binding subunit
BW25113_0653	gltK	680711	681385	674	-	117.39	90.35	131.05	96.58	1.45706	0.0301445	184.18	173.09	160.83	116.26	Non-essential	Non-essential	Non-essential	Non-essential	glutamate%2C aspartate ABC transporter permease subunit
BW25113_0654	gltJ	681385	682125	740	-	146.91	117.33	136.56	184.23	1.15661	0.31638	159.28	152.2	215.39	149.78	Non-essential	Non-essential	Non-essential	Non-essential	glutamate%2C aspartate ABC transporter permease subunit
BW25113_0655	gltI	682295	683203	908	-	84.13	79.52	126.78	108.25	1.35384	0.0892461	142.51	169.29	108.21	119.74	Non-essential	Non-essential	Non-essential	Non-essential	glutamate%2C aspartate binding protein%2C periplasmic%3B part of GltJKLI ABC transporter
BW25113_0656	insH1	683453	684469	1016	-	129.81	134.37	176.52	164.18	0.988808	0.897628	155.43	147.22	160.21	135.25	Non-essential	Non-essential	Non-essential	Non-essential	IS5 transposase and trans-activator
BW25113_0657	lnt	684799	686337	1538	-	3.34	8.74	8.28	6.36	0.82747	0.578318	4.48	2	9.25	6.38	Essential	Essential	Essential	Essential	apolipoprotein N-acyltransferase
BW25113_0658	ybeX	686362	687240	878	-	84.08	134.46	107.46	92.54	1.1084	0.498127	89.21	143.06	121.06	110.58	Non-essential	Non-essential	Non-essential	Non-essential	putative ion transport
BW25113_0659	ybeY	687330	687797	467	-	3.75	6.32	81.27	29.58	1.78043	0.545152	20.19	27.74	149.93	17.43	Essential	Non-essential	Non-essential	Non-essential	ssRNA-specific endoribonuclease%3B co-endoribonuclease working with RNase R in 16S rRNA 3' end maturation and quality control%3B rRNA transcription antitermination factor
BW25113_0660	ybeZ	687794	688834	1040	-	133.35	93.93	116.51	85.54	1.07875	0.673856	92.11	156.84	124.01	90.18	Non-essential	Non-essential	Non-essential	Non-essential	PhoH-like heat shock protein
BW25113_0661	miaB	688987	690411	1424	-	135.72	128.68	195.38	100.02	0.77458	0.195096	97.25	123.63	121.22	91.51	Non-essential	Non-essential	Non-essential	Non-essential	tRNA-i(6)A37 methylthiotransferase
BW25113_0662	ubiF	690557	691732	1175	+	3.68	16.82	12.69	8.12	0.305253	0.0627131	6.79	2.44	0.29	3.09	Essential	Essential	Essential	Essential	2-octaprenyl-3-methyl-6-methoxy-1%2C4-benzoquinol oxygenase
BW25113_0674	asnB	692969	694633	1664	-	147.31	109.76	153.87	179.14	0.986765	0.935934	132	159.37	188.3	102.6	Non-essential	Non-essential	Non-essential	Non-essential	asparagine synthetase B
BW25113_0675	umpH	695030	695782	752	-	122.67	247.51	143.69	201.22	1.21607	0.352731	219.74	283.55	157.49	208.82	Non-essential	Non-essential	Non-essential	Non-essential	UMP phosphatase
BW25113_0676	nagC	695830	697050	1220	-	228.12	291.84	323.44	281.29	0.149499	2.82443e-05	43.82	28.58	34.18	61.56	Non-essential	Non-essential	Essential	Non-essential	N-acetylglucosamine-inducible nag divergent operon transcriptional repressor
BW25113_0677	nagA	697059	698207	1148	-	165.21	177.85	194.37	152.53	0.21694	8.62581e-06	42	42.89	26.38	38.41	Non-essential	Non-essential	Non-essential	Non-essential	N-acetylglucosamine-6-phosphate deacetylase
BW25113_0678	nagB	698267	699067	800	-	170.24	91.68	189.86	112.93	0.776292	0.251296	102.85	99.05	100.09	136.39	Non-essential	Non-essential	Essential	Non-essential	glucosamine-6-phosphate deaminase
BW25113_0679	nagE	699400	701346	1946	+	44.78	50.08	58.26	60.32	1.11366	0.557982	70.07	56.88	75.85	34.9	Non-essential	Essential	Non-essential	Non-essential	fused N-acetyl glucosamine specific PTS enzyme: IIC%2C IIB%2C and IIA components
BW25113_0680	glnS	701549	703213	1664	+	6.57	4.04	1.72	2.54	3.63013	0.00215816	14.84	14.66	15.68	8.8	Essential	Essential	Essential	Essential	glutamyl-tRNA synthetase
BW25113_0681	chiP	703790	705196	1406	+	156.28	153.74	175.13	148.99	1.06492	0.400716	163.71	188.59	143.67	179.34	Non-essential	Non-essential	Non-essential	Non-essential	chitoporin%2C uptake of chitosugars
BW25113_0682	chiQ	705246	705572	326	+	118.06	68.22	138.2	47.66	0.887865	0.668896	104.09	89.75	78.34	58.23	Non-essential	Non-essential	Non-essential	Non-essential	chitosugar-induced verified lipoprotein
BW25113_0683	fur	705656	706102	446	-	37.6	29.93	1.55	22.55	0.492743	0.378355	39.58	3	2.03	0.54	Non-essential	Essential	Essential	Essential	ferric iron uptake regulon transcriptional repressor%3B autorepressor
BW25113_0684	fldA	706391	706921	530	-	2.43	11.39	3.47	2.97	5.71422	0.115326	14.88	59.34	1.92	39.63	Essential	Essential	Essential	Essential	flavodoxin 1
BW25113_0685	ybfE	707061	707354	293	-	76.28	25.96	220.38	29.85	1.2388	0.693979	148.15	131.24	113.2	44.05	Non-essential	Non-essential	Non-essential	Non-essential	LexA-regulated protein%2C CopB family
BW25113_0686	ybfF	707494	708258	764	-	69.7	75.09	186.66	73.62	1.34083	0.300313	130.63	167.42	125.1	119.98	Non-essential	Non-essential	Non-essential	Non-essential	acyl-CoA esterase
BW25113_0687	seqA	708443	708988	545	+	165.72	120.83	59.9	183.51	0.49183	0.119541	19.3	132.75	38.44	70.16	Non-essential	Non-essential	Non-essential	Essential	negative modulator of initiation of replication
BW25113_0688	pgm	709014	710654	1640	+	47.94	54.83	71.59	44.26	1.81914	0.00167124	98.88	115.58	90.36	92.88	Non-essential	Non-essential	Non-essential	Non-essential	phosphoglucomutase
BW25113_0689	ybfP	710868	711362	494	+	362.63	425.08	449.47	318.76	0.993933	0.96428	431.69	270.33	390.72	453.76	Non-essential	Non-essential	Non-essential	Non-essential	lipoprotein
BW25113_0691	ybfG	711403	712053	650	-	405.56	520.71	474.69	411.06	0.752271	0.0745564	360.27	210.62	399.38	392.86	Non-essential	Non-essential	Non-essential	Non-essential	ybfG
BW25113_0692	potE	712402	713721	1319	-	332.99	330.24	309.39	397.91	1.11115	0.203866	325.27	405.36	396.18	396.05	Non-essential	Non-essential	Non-essential	Non-essential	putrescine/proton symporter: putrescine/ornithine antiporter
BW25113_0693	speF	713718	715916	2198	-	193.15	200.15	221.64	227.05	0.984299	0.795115	194.13	225.67	219.41	189.56	Non-essential	Non-essential	Non-essential	Non-essential	ornithine decarboxylase isozyme%2C inducible
BW25113_0694	kdpE	716512	717189	677	-	209.14	137.2	211.4	187.48	0.913945	0.538586	196.94	118.62	183.68	181.85	Non-essential	Non-essential	Non-essential	Non-essential	response regulator in two-component regulatory system with KdpD
BW25113_0695	kdpD	717186	719870	2684	-	65.12	64.73	113.41	101.16	0.761977	0.174569	62.38	61.35	59.35	79.36	Non-essential	Non-essential	Non-essential	Non-essential	fused sensory histidine kinase in two-component regulatory system with KdpE: signal sensing protein
BW25113_0696	kdpC	719863	720435	572	-	177.02	140.38	176.6	136.72	0.799087	0.437648	113.16	91.61	231.76	67.47	Non-essential	Non-essential	Non-essential	Non-essential	potassium translocating ATPase%2C subunit C
BW25113_0697	kdpB	720444	722492	2048	-	121.41	97.57	135.4	87.97	1.0515	0.711034	99.86	137.72	128.31	99.24	Non-essential	Non-essential	Non-essential	Non-essential	potassium translocating ATPase%2C subunit B
BW25113_0698	kdpA	722515	724188	1673	-	131.2	115.95	222.19	206.77	0.631939	0.0757065	135.4	81.31	113.35	97.2	Non-essential	Non-essential	Non-essential	Essential	potassium translocating ATPase%2C subunit A
BW25113_0699	ybfA	724590	724796	206	+	300.37	274.3	345.25	322.29	0.939914	0.395466	272.32	286.59	331.81	276.85	Non-essential	Non-essential	Non-essential	Non-essential	DUF2517 family protein
BW25113_0700	rhsC	725039	729232	4193	+	164.79	165.36	170.73	169.92	0.885897	0.00213837	157.45	145.07	141.83	149.91	Non-essential	Non-essential	Non-essential	Non-essential	Rhs family putative polymorphic toxin
BW25113_0702	ybfB	729232	729558	326	+	40.2	9.5	13.78	5.96	0.449885	0.346344	23.24	4.42	2.09	1.49	Essential	Essential	Essential	Essential	putative membrane protein
BW25113_0703	rhsO	729589	731109	1520	+	579.13	598.45	660.79	494.24	0.647284	0.00162496	357.12	363.76	363.79	425.19	Non-essential	Non-essential	Non-essential	Non-essential	rhsO
BW25113_0704	ybfC	731106	731675	569	+	88.17	120.89	101.39	45.74	0.257194	0.00993547	15.4	16.97	12.53	46.71	Non-essential	Essential	Essential	Essential	putative periplasmic protein
BW25113_0705	ybfL	732281	733417	1136	+	211.2	209.47	190.56	174.04	0.345168	0.000256518	93.55	43.52	42.58	91.4	Non-essential	Essential	Essential	Essential	ybfL
BW25113_0706	ybfD	733548	734309	761	+	458.04	379.13	368.76	402.6	0.525666	0.000254993	188.52	235.54	183.12	238.37	Essential	Non-essential	Non-essential	Non-essential	H repeat-associated putative transposase
BW25113_0707	ybgA	734457	734966	509	+	239.9	276.47	239.43	266.74	0.793231	0.0639954	142.73	239.11	203.38	225.89	Non-essential	Non-essential	Non-essential	Non-essential	DUF1722 family protein
BW25113_0708	phr	734963	736381	1418	+	173.22	169.23	113.15	135.12	0.786532	0.0994966	129.57	115.33	95.37	124.35	Non-essential	Non-essential	Non-essential	Non-essential	deoxyribodipyrimidine photolyase%2C FAD-binding
BW25113_0709	dtpD	736531	738012	1481	-	178.25	126.74	211.15	200.74	0.803538	0.125561	139.55	162.48	138.44	135.57	Non-essential	Non-essential	Non-essential	Non-essential	dipeptide and tripeptide permease D
BW25113_0710	ybgI	738283	739026	743	+	42.96	44.37	133.68	62.19	2.49499	0.0621049	297.53	149.51	144.48	115.06	Non-essential	Non-essential	Non-essential	Non-essential	NIF3 family metal-binding protein
BW25113_0711	ybgJ	739049	739705	656	+	122.3	106.09	108.74	182.62	0.811717	0.260233	119.16	115.85	83.14	103.74	Non-essential	Non-essential	Non-essential	Non-essential	putative allophanate hydrolase%2C subunit 1
BW25113_0712	ybgK	739699	740631	932	+	76.14	90.4	194.44	141.13	0.678457	0.208482	111.72	86.2	78.24	64.5	Non-essential	Non-essential	Non-essential	Non-essential	putative allophanate hydrolase%2C subunit 2
BW25113_0713	ybgL	740621	741355	734	+	119.55	79.5	102.16	123.44	0.596491	0.0190947	86.48	56.93	66.27	43.62	Non-essential	Non-essential	Non-essential	Non-essential	UPF0271 family protein
BW25113_0714	nei	741391	742182	791	+	95.33	56.91	107.7	156.26	0.558578	0.11791	25.87	61.77	95.94	48.9	Non-essential	Non-essential	Non-essential	Non-essential	endonuclease VIII/ 5-formyluracil/5-hydroxymethyluracil DNA glycosylase
BW25113_0715	abrB	742179	743225	1046	-	120.81	127.97	171.78	169.4	0.876466	0.276007	126.29	115.53	149.34	125.92	Non-essential	Non-essential	Non-essential	Non-essential	regulator of aidB expression%3B inner membrane protein
BW25113_0716	ybgO	743377	744438	1061	-	285.75	320.73	332.75	306.78	1.07064	0.512925	260.54	376.59	308.62	388.28	Non-essential	Non-essential	Non-essential	Non-essential	putative fimbrial protein
BW25113_0717	ybgP	744435	745163	728	-	136.46	100.2	105.21	114.66	1.2158	0.107677	142.52	160.49	141.1	110.94	Non-essential	Non-essential	Non-essential	Non-essential	putative periplasmic pilin chaperone
BW25113_0718	ybgQ	745178	747625	2447	-	232.57	178.85	197.99	217.69	0.82753	0.082833	206.72	149.5	158.82	169.41	Non-essential	Non-essential	Non-essential	Non-essential	putative outer membrane protein
BW25113_0719	ybgD	747685	748251	566	-	800.02	821.24	710.07	657.74	0.752759	0.0285075	462.7	550.43	707.29	529.63	Non-essential	Non-essential	Non-essential	Non-essential	putative fimbrial-like adhesin protein
BW25113_0720	gltA	748641	749924	1283	-	210.45	247.24	377.89	247.96	1.70723	0.00507313	402.83	461.03	525.94	460.05	Non-essential	Non-essential	Non-essential	Non-essential	citrate synthase
BW25113_0721	sdhC	750633	751022	389	+	100.26	65.07	255.38	38.65	0.270398	0.137782	26.79	33.34	47.52	16.56	Non-essential	Non-essential	Non-essential	Non-essential	succinate dehydrogenase%2C membrane subunit%2C binds cytochrome b556
BW25113_0722	sdhD	751016	751363	347	+	32.44	89.61	147.71	88.82	0.922444	0.864236	33.85	144.83	127.2	24.89	Essential	Non-essential	Non-essential	Non-essential	succinate dehydrogenase%2C membrane subunit%2C binds cytochrome b556
BW25113_0723	sdhA	751363	753129	1766	+	82.68	55.67	105.95	129.46	0.538527	0.0358638	45.17	52.36	47.26	56.49	Non-essential	Non-essential	Essential	Non-essential	succinate dehydrogenase%2C flavoprotein subunit
BW25113_0724	sdhB	753145	753861	716	+	83.25	82.48	83.56	112.7	0.803006	0.259607	78.11	48.33	59.73	104.51	Non-essential	Non-essential	Non-essential	Non-essential	succinate dehydrogenase%2C FeS subunit
BW25113_0726	sucA	754162	756963	2801	+	29.2	23.69	36.99	35.82	0.0431185	7.42383e-05	0.19	2.74	1.37	1.12	Essential	Non-essential	Essential	Essential	2-oxoglutarate decarboxylase%2C thiamine triphosphate-binding
BW25113_0727	sucB	756978	758195	1217	+	37.14	9.44	5	21.45	0.0141038	0.046374	0	0.93	0	0.1	Non-essential	Essential	Essential	Essential	dihydrolipoyltranssuccinase
BW25113_0728	sucC	758470	759636	1166	+	95.04	95.54	85.69	88.2	1.19711	0.19631	141.87	112.59	93.43	88.42	Non-essential	Non-essential	Non-essential	Non-essential	succinyl-CoA synthetase%2C beta subunit
BW25113_0729	sucD	759636	760505	869	+	62.32	110.2	105.14	80.56	2.06035	0.0017309	197.01	195.68	143.39	201.98	Non-essential	Non-essential	Non-essential	Non-essential	succinyl-CoA synthetase%2C NAD(P)-binding%2C alpha subunit
BW25113_0730	mngR	760609	761331	722	-	100.65	106.47	124.7	124.16	1.0616	0.776852	171.75	100.11	143.68	68.53	Non-essential	Non-essential	Non-essential	Non-essential	Transcriptional repressor for the mannosyl-D-glycerate catabolic operon
BW25113_0731	mngA	761440	763416	1976	+	61.99	61.02	68.98	104.57	0.743964	0.159572	72.1	53.42	47.32	47.79	Non-essential	Non-essential	Non-essential	Essential	fused 2-O-a-mannosyl-D-glycerate specific PTS enzymes: IIA component/IIB component/IIC component
BW25113_0732	mngB	763434	766067	2633	+	117.81	115.22	136.68	153.1	1.27494	0.00912399	166.22	161.27	162.73	176.33	Non-essential	Non-essential	Non-essential	Non-essential	alpha-mannosidase
BW25113_0733	cydA	766914	768482	1568	+	92.61	92.55	92.07	106.16	1.31229	0.0921727	109.35	160.78	95.6	137.39	Non-essential	Non-essential	Non-essential	Non-essential	cytochrome d terminal oxidase%2C subunit I
BW25113_0734	cydB	768498	769637	1139	+	146.67	144.2	181.3	152.68	1.07893	0.597144	127.19	144.44	217.89	184.65	Non-essential	Non-essential	Non-essential	Non-essential	cytochrome d terminal oxidase%2C subunit II
BW25113_0735	ybgE	769765	770058	293	+	113.79	76.44	100.35	52.65	1.5487	0.143214	117.39	78.11	140.73	195.33	Non-essential	Non-essential	Non-essential	Non-essential	putative inner membrane protein in cydABX-ybgE operon
BW25113_0736	ybgC	770208	770612	404	+	54.76	73.43	81.76	118.84	0.384683	0.0198342	56.47	21.9	17.12	30.99	Non-essential	Non-essential	Non-essential	Non-essential	acyl-CoA thioester hydrolase
BW25113_0737	tolQ	770609	771301	692	+	26.45	5.88	7.47	38.46	0.273959	0.178119	0.32	0.15	20.44	0.53	Essential	Non-essential	Essential	Essential	membrane spanning protein in TolA-TolQ-TolR complex
BW25113_0738	tolR	771305	771733	428	+	24.98	24.63	20.43	11.33	0.0573922	0.00107973	3.33	0	1.06	0.28	Non-essential	Non-essential	Essential	Essential	membrane spanning protein in TolA-TolQ-TolR complex
BW25113_0739	tolA	771798	773063	1265	+	44.59	25.14	69.64	76.32	0.0233669	0.00426698	0.26	3.4	0.71	0.67	Non-essential	Non-essential	Essential	Essential	membrane anchored protein in TolA-TolQ-TolR complex
BW25113_0740	tolB	773196	774488	1292	+	11.59	41.53	46.34	70.42	0.0726395	0.0187493	0.34	1.51	10.49	0	Essential	Non-essential	Essential	Essential	periplasmic protein
BW25113_0741	pal	774523	775044	521	+	73.52	27.22	73.04	41.61	0.00594271	0.00363567	0.21	0.2	0.87	0	Non-essential	Non-essential	Essential	Essential	peptidoglycan-associated outer membrane lipoprotein
BW25113_0742	ybgF	775054	775845	791	+	86.5	98.4	132.37	109.94	0.426886	0.00153426	55.75	30.5	46.61	49.51	Non-essential	Non-essential	Non-essential	Non-essential	periplasmic TolA-binding protein
BW25113_0750	nadA	777541	778584	1043	+	118.43	86.27	167.22	74.28	0.881443	0.627619	116.9	64.52	80.84	131.04	Non-essential	Non-essential	Non-essential	Non-essential	quinolinate synthase%2C subunit A
BW25113_0751	pnuC	778622	779341	719	+	103.37	156.28	152.21	231.18	0.917828	0.711051	194.54	151.37	153.88	90.41	Non-essential	Non-essential	Non-essential	Non-essential	nicotinamide riboside transporter
BW25113_0752	zitB	779338	780279	941	-	100.13	76.58	127.57	70.53	1.1457	0.487689	83.69	94.21	107.53	143.99	Non-essential	Non-essential	Non-essential	Non-essential	zinc efflux system
BW25113_0753	ybgS	780393	780773	380	-	180.79	228.71	248.73	192.77	0.86671	0.271493	137.44	187.98	221.15	191	Non-essential	Non-essential	Non-essential	Non-essential	putative periplasmic protein
BW25113_0754	aroG	781089	782141	1052	+	68.23	64.22	65.88	97.77	0.789125	0.22007	36.9	76.55	61.35	58.86	Non-essential	Non-essential	Non-essential	Essential	3-deoxy-D-arabino-heptulosonate-7-phosphate synthase%2C phenylalanine repressible
BW25113_0755	gpmA	782299	783051	752	-	226.39	200.14	332.72	216.02	0.53901	0.01749	156.87	154.4	83.48	130.93	Non-essential	Non-essential	Non-essential	Non-essential	phosphoglyceromutase 1
BW25113_0756	galM	783253	784293	1040	-	73.79	38.81	35.42	60.44	0.643673	0.200454	29.55	21.01	23.15	60.47	Non-essential	Non-essential	Non-essential	Non-essential	aldose 1-epimerase%3B type-1 mutarotase
BW25113_0757	galK	784287	785435	1148	-	105.58	99.12	160.59	131.8	0.761452	0.168362	102.38	78.44	126.99	70.7	Non-essential	Non-essential	Non-essential	Non-essential	galactokinase
BW25113_0758	galT	785439	786485	1046	-	97.7	91.79	149.51	85.97	0.966727	0.88552	78.51	157.02	94.44	80.86	Non-essential	Non-essential	Non-essential	Essential	galactose-1-phosphate uridylyltransferase
BW25113_0759	galE	786495	787511	1016	-	47.04	91.74	68.89	93.04	0.00142995	0.000461629	0.43	0	0	0	Non-essential	Non-essential	Essential	Essential	UDP-galactose-4-epimerase
BW25113_0760	modF	787772	789244	1472	-	101.9	84.89	192.58	111.04	1.23013	0.317707	170.17	140.28	164.31	128.51	Non-essential	Non-essential	Non-essential	Non-essential	fused molybdate transporter subunits of ABC superfamily: ATP-binding components
BW25113_0761	modE	789312	790100	788	-	233.99	172.82	142.64	199.99	0.578512	0.0118882	128.86	78.68	111.24	114.78	Non-essential	Non-essential	Non-essential	Non-essential	transcriptional repressor for the molybdenum transport operon modABC
BW25113_0762	acrZ	790229	790378	149	+	243.36	102.78	273.45	223.22	0.550373	0.191035	271.74	47.36	69.07	75.69	Non-essential	Non-essential	Non-essential	Non-essential	AcrAB-TolC efflux pump accessory protein%2C membrane-associated
BW25113_0763	modA	790545	791318	773	+	78.88	76.02	67.14	166.33	0.507918	0.0951279	54.36	49	31.31	62.59	Non-essential	Non-essential	Essential	Non-essential	molybdate transporter subunit
BW25113_0764	modB	791318	792007	689	+	95.73	94.89	84.68	84.46	0.655576	0.0519238	41.78	85.99	34.32	73.76	Non-essential	Non-essential	Non-essential	Non-essential	molybdate transporter subunit
BW25113_0765	modC	792010	793068	1058	+	51.94	34.97	76.13	72.54	0.854444	0.522932	73.38	50.9	37.5	39.51	Non-essential	Non-essential	Essential	Non-essential	molybdate transporter subunit
BW25113_0766	ybhA	793069	793887	818	-	127.03	105.78	124.77	59.43	1.58641	0.010936	177.76	160.86	150.42	172.51	Non-essential	Non-essential	Non-essential	Non-essential	pyridoxal phosphate (PLP) phosphatase
BW25113_0767	pgl	794042	795037	995	+	11.64	45.64	42.09	25.51	0.905029	0.811832	52.87	17.01	13.18	29.96	Essential	Essential	Non-essential	Essential	6-phosphogluconolactonase
BW25113_0768	ybhD	795078	796031	953	-	229.18	168.58	285.88	283.65	0.894592	0.481098	217.02	270.99	181.86	195.46	Non-essential	Non-essential	Essential	Non-essential	putative DNA-binding transcriptional regulator
BW25113_0769	ybhH	796215	797267	1052	+	360.19	325.35	254.67	290.45	0.447703	0.00107082	164.34	108.82	172.77	105.04	Non-essential	Non-essential	Non-essential	Non-essential	putative PrpF family isomerase
BW25113_0770	ybhI	797343	798776	1433	+	368.32	299.82	281.7	382.32	0.964659	0.734761	263.21	364.05	313.69	344.13	Non-essential	Non-essential	Non-essential	Non-essential	putative transporter
BW25113_0771	ybhJ	798959	801220	2261	+	211.19	199.53	188.74	223.12	0.9318	0.263274	177.22	214.25	179.23	195.78	Non-essential	Non-essential	Non-essential	Non-essential	putative hydratase
BW25113_0772	ybhC	801454	802737	1283	-	204.01	161.08	273.92	153.41	1.095	0.616949	230.38	186.39	274.86	176.07	Non-essential	Non-essential	Non-essential	Non-essential	acyl-CoA thioesterase%2C lipoprotein
BW25113_0773	ybhB	802889	803365	476	-	159.85	97.1	160.43	124.71	0.892546	0.419981	131.02	103.47	133.52	115.83	Non-essential	Non-essential	Non-essential	Non-essential	kinase inhibitor homolog%2C UPF0098 family
BW25113_0774	bioA	803424	804713	1289	-	119.52	91.2	132.32	116.23	0.47532	0.00117826	61.23	53.38	38.48	65.21	Non-essential	Non-essential	Non-essential	Non-essential	7%2C8-diaminopelargonic acid synthase%2C PLP-dependent
BW25113_0775	bioB	804800	805840	1040	+	61.95	81.27	130.85	122.61	0.503403	0.0451076	80.65	42.22	43.15	33.67	Non-essential	Non-essential	Non-essential	Non-essential	biotin synthase
BW25113_0776	bioF	805837	806991	1154	+	135.04	125.2	167.11	59.38	0.609496	0.119084	69.16	97.95	90.29	39.26	Non-essential	Non-essential	Non-essential	Non-essential	8-amino-7-oxononanoate synthase
BW25113_0777	bioC	806978	807733	755	+	93.56	136.18	186.31	143.39	0.640212	0.0399698	98.42	89.06	87.49	83.19	Non-essential	Non-essential	Non-essential	Non-essential	malonyl-ACP O-methyltransferase%2C SAM-dependent
BW25113_0778	bioD	807726	808403	677	+	127.33	56.79	87.04	205.35	1.44614	0.222565	170.1	208.57	199.89	110.54	Non-essential	Non-essential	Non-essential	Non-essential	dethiobiotin synthetase
BW25113_0779	uvrB	808982	811003	2021	+	114.49	95.55	130.01	121.12	1.37312	0.0134386	185.58	155.94	137.12	154.6	Non-essential	Non-essential	Non-essential	Non-essential	excinulease of nucleotide excision repair%2C DNA damage recognition component
BW25113_0780	ybhK	811195	812103	908	-	100.64	94.34	158.76	89.48	1.11342	0.550157	146.85	139	108.46	99.18	Non-essential	Non-essential	Non-essential	Non-essential	putative NAD(P)-binding transferase
BW25113_0781	moaA	812500	813489	989	+	121.38	61.09	68.92	68.94	0.345831	0.0279107	9.07	60.06	12	29.65	Non-essential	Non-essential	Non-essential	Non-essential	molybdopterin biosynthesis protein A
BW25113_0782	moaB	813511	814023	512	+	107.74	94.63	64.67	68.13	1.13322	0.432217	102.72	106	70.56	100.54	Non-essential	Non-essential	Non-essential	Non-essential	inactive molybdopterin adenylyltransferase
BW25113_0783	moaC	814026	814511	485	+	57.54	54.74	84.41	16.48	1.3174	0.299952	56.72	75.68	80.58	67.85	Non-essential	Non-essential	Non-essential	Non-essential	molybdopterin biosynthesis%2C protein C
BW25113_0784	moaD	814504	814749	245	+	101.17	35.12	164.48	38.72	0.0759669	0.0425968	5.39	8.43	6.5	5.47	Non-essential	Non-essential	Non-essential	Essential	molybdopterin synthase%2C small subunit
BW25113_0785	moaE	814751	815203	452	+	48.11	58.75	98.23	77.21	0.788417	0.364049	43.17	33.45	66.94	79.01	Non-essential	Non-essential	Non-essential	Non-essential	molybdopterin synthase%2C large subunit
BW25113_0786	ybhL	815340	816044	704	+	322.09	226.38	204.73	215.67	0.989008	0.933525	265.86	223.16	261.95	207.25	Non-essential	Non-essential	Non-essential	Non-essential	UPF0005 family inner membrane protein
BW25113_0787	ybhM	816249	816962	713	+	891.09	741.56	575.66	957.64	0.704013	0.0360579	529.9	604.97	522.66	571.34	Non-essential	Non-essential	Non-essential	Non-essential	UPF0005 family inner membrane protein
BW25113_0788	ybhN	816998	817954	956	-	136.34	84.76	201.91	87.76	0.928853	0.790115	74.59	148.22	146.4	105.22	Non-essential	Non-essential	Non-essential	Non-essential	UPF0104 family inner membrane protein
BW25113_0789	clsB	817954	819195	1241	-	94.17	56.34	130.42	71.66	0.945915	0.810504	109.76	88.34	71.29	64.13	Non-essential	Non-essential	Non-essential	Non-essential	cardiolipin synthase 2
BW25113_0790	ybhP	819192	819953	761	-	66.71	72.07	66.39	47.68	1.21238	0.521642	132.15	47.48	58.41	68.51	Non-essential	Non-essential	Non-essential	Non-essential	endo/exonuclease/phosphatase family protein
BW25113_0791	ybhQ	820086	820496	410	+	108.82	97.72	158.03	97.87	0.691571	0.16436	118.51	64.5	96.78	40.02	Non-essential	Non-essential	Non-essential	Non-essential	inner membrane protein
BW25113_0792	ybhR	820458	821564	1106	-	137.43	83.63	115.56	85.12	1.03476	0.867192	61.49	122.98	137.13	114.8	Non-essential	Non-essential	Non-essential	Non-essential	inner membrane putative ABC superfamily transporter permease
BW25113_0793	ybhS	821575	822708	1133	-	98.05	117.87	140.24	109.33	0.688672	0.0594461	66.49	77.76	59.45	116.87	Non-essential	Non-essential	Non-essential	Non-essential	inner membrane putative ABC superfamily transporter permease
BW25113_0794	ybhF	822701	824437	1736	-	100.46	93.18	126.8	71.31	0.901289	0.435567	91.83	89.16	88.61	83.48	Non-essential	Non-essential	Non-essential	Non-essential	putative transporter subunit of ABC superfamily: ATP-binding component
BW25113_0795	ybhG	824430	825428	998	-	84.45	60.25	153.61	60.44	1.02369	0.937163	65.2	121.41	73.06	107.58	Non-essential	Non-essential	Non-essential	Non-essential	putative membrane fusion protein (MFP) component of efflux pump%2C membrane anchor
BW25113_0796	ybiH	825428	826099	671	-	111.2	118.56	65.05	123.16	0.445223	0.00653795	50.25	50.2	53.46	32.18	Non-essential	Non-essential	Non-essential	Non-essential	DUF1956 domain-containing tetR family putative transcriptional regulator
BW25113_0797	rhlE	826328	827692	1364	+	165.68	107.74	219.29	239.33	0.845008	0.383442	170.53	151.63	156.13	140.29	Non-essential	Non-essential	Non-essential	Non-essential	ATP-dependent RNA helicase
BW25113_0798	ybiA	827924	828406	482	-	85.04	132.31	152.46	120.39	1.02079	0.906347	126.42	150.6	82.03	141.34	Non-essential	Non-essential	Non-essential	Non-essential	DUF1768 family protein
BW25113_0799	dinG	828526	830676	2150	+	129.27	99.12	130.67	110.42	0.0273494	6.20619e-06	1.37	4.96	0.37	6.14	Non-essential	Non-essential	Essential	Essential	ATP-dependent DNA helicase
BW25113_0800	ybiB	830704	831666	962	+	95.26	63.1	103.19	53.78	1.18866	0.426503	59.35	93.11	118.93	103.43	Non-essential	Non-essential	Non-essential	Non-essential	putative family 3 glycosyltransferase
BW25113_0801	ybiC	831807	832892	1085	+	158.72	105.66	147.41	81.21	1.0073	0.963888	137.46	125.93	107.92	125.29	Non-essential	Non-essential	Non-essential	Non-essential	putative dehydrogenase
BW25113_0802	ybiJ	833121	833381	260	-	140.44	74.28	47.94	79.96	1.36303	0.32051	154.41	91.28	70.84	150.47	Non-essential	Non-essential	Non-essential	Non-essential	DUF1471 family putative periplasmic protein
BW25113_0803	ybiI	833646	833912	266	-	189.36	132.47	267.21	116.53	1.15372	0.700477	96.74	305.23	302.12	109.94	Non-essential	Non-essential	Non-essential	Non-essential	DksA-type zinc finger protein
BW25113_0804	ybiX	833986	834663	677	-	120.13	133.88	195.96	124.93	0.550444	0.0131761	71.79	86.61	66.85	91.2	Non-essential	Non-essential	Non-essential	Non-essential	Fe(II)-dependent oxygenase superfamily protein
BW25113_0805	fiu	834705	836987	2282	-	85.77	76.45	105.98	129.05	0.909755	0.523486	101.34	73.2	97.48	89.38	Non-essential	Non-essential	Non-essential	Essential	catecholate siderophore receptor Fiu
BW25113_0806	mcbA	837252	837512	260	-	107.37	93.26	119.85	66.87	1.06681	0.878564	214.9	48.42	98.82	51.09	Non-essential	Non-essential	Non-essential	Non-essential	colanic acid mucoidy stimulation protein
BW25113_0807	rlmF	837788	838714	926	+	188.52	143.83	218.13	150.8	0.832278	0.215077	142.57	181.4	127.1	132.59	Non-essential	Non-essential	Non-essential	Non-essential	23S rRNA m(6)A1618 methyltransferase%2C SAM-dependent
BW25113_0808	ybiO	838711	840936	2225	-	97.88	89.04	139.09	165.9	0.744343	0.173811	111.84	80.79	70.54	102.98	Non-essential	Non-essential	Non-essential	Non-essential	mechanosensitive channel protein%2C intermediate conductance
BW25113_0809	glnQ	841197	841919	722	-	136.32	89.18	130.74	143.93	1.08089	0.710817	122.03	166.24	176.27	76.09	Non-essential	Non-essential	Non-essential	Non-essential	glutamine transporter subunit
BW25113_0810	glnP	841916	842575	659	-	140.59	96.88	284.47	79.32	0.821724	0.645558	81.9	106.6	212.24	93.33	Non-essential	Non-essential	Non-essential	Non-essential	glutamine transporter subunit
BW25113_0811	glnH	842714	843460	746	-	227.1	98.15	68.8	131.66	0.881075	0.681784	95.65	146.7	100.23	120.61	Non-essential	Non-essential	Non-essential	Non-essential	glutamine transporter subunit
BW25113_0812	dps	843864	844367	503	-	369.66	263.03	292.36	311.11	0.761738	0.0342095	245.08	237.89	264.58	194.08	Non-essential	Non-essential	Non-essential	Non-essential	Fe-binding and storage protein%3B stress-inducible DNA-binding protetin
BW25113_0813	rhtA	844666	845553	887	-	350.23	327.05	368.92	388.22	1.17567	0.0180996	426.83	401.34	397.59	460.65	Non-essential	Non-essential	Non-essential	Non-essential	threonine and homoserine efflux system
BW25113_0814	ompX	845906	846421	515	+	119.8	139.07	188.41	177.55	0.66751	0.0927125	72.97	152.88	68.17	123.06	Non-essential	Non-essential	Non-essential	Non-essential	outer membrane protein X
BW25113_0815	ybiP	846470	848053	1583	-	198.31	192.72	220.42	230.29	0.79047	0.0462522	174.38	127.32	200.51	163.16	Non-essential	Non-essential	Non-essential	Non-essential	putative EptAB family phosphoethanolamine transferase%2C inner membrane protein
BW25113_0817	mntR	848639	849106	467	+	96.07	119.13	226.33	59.67	0.677115	0.422494	173.69	42.28	48.76	74.64	Non-essential	Non-essential	Non-essential	Non-essential	Mn(2+)-responsive manganese regulon transcriptional regulator
BW25113_0818	ybiR	849103	850221	1118	+	124.28	158.32	172.4	103.02	1.11722	0.397964	164.4	168.91	159.21	130.91	Non-essential	Non-essential	Non-essential	Non-essential	putative transporter
BW25113_0819	ldtB	850280	851200	920	-	171.77	136.39	234.28	213.02	1.21828	0.204207	199.62	217.6	217.27	285.87	Non-essential	Non-essential	Non-essential	Non-essential	L%2CD-transpeptidase linking Lpp to murein
BW25113_0820	ybiT	851419	853011	1592	+	84.92	97.57	87.73	73.52	1.44385	0.0733627	167.97	85.58	120.76	122	Non-essential	Non-essential	Non-essential	Non-essential	putative transporter subunit of ABC superfamily: ATP-binding component
BW25113_0821	ybiU	853252	854517	1265	-	116.86	73.21	97.56	136.11	0.894676	0.545343	111.13	100.61	105.13	62.24	Non-essential	Non-essential	Non-essential	Non-essential	DUF1479 family protein
BW25113_0822	ybiV	854669	855484	815	-	115.99	104.45	102.27	134.74	0.996393	0.979159	83.23	103.77	144.59	124.21	Non-essential	Non-essential	Non-essential	Non-essential	sugar phosphatase%3B preference for fructose-1-P%2C ribose-5-P and glucose-6-P
BW25113_0823	ybiW	855630	858062	2432	-	76.29	60.16	68.62	98.6	0.960615	0.751295	70.2	78.92	78.69	63.9	Non-essential	Non-essential	Non-essential	Essential	putative pyruvate formate lyase
BW25113_0824	ybiY	858068	858967	899	-	166.28	142.85	127.54	112.3	0.682223	0.0712428	53.9	133.21	89.8	97.61	Non-essential	Non-essential	Non-essential	Non-essential	putative pyruvate formate lyase activating enzyme
BW25113_0825	fsaA	859098	859760	662	+	81.17	89.87	100.29	59.95	1.02358	0.935812	144.37	87.96	59.48	47.28	Non-essential	Non-essential	Non-essential	Non-essential	fructose-6-phosphate aldolase 1
BW25113_0826	moeB	859836	860585	749	-	84.48	84.65	119.27	94.48	0.336972	0.000783364	23.38	21.79	47.42	36.43	Non-essential	Non-essential	Essential	Non-essential	molybdopterin synthase sulfurylase
BW25113_0827	moeA	860585	861820	1235	-	57.06	48.33	74.3	86.88	0.644409	0.0421808	38.42	41.27	39.71	52.38	Non-essential	Non-essential	Non-essential	Non-essential	molybdopterin molybdenumtransferase%3B molybdopterin biosynthesis protein
BW25113_0828	iaaA	862024	862989	965	+	90.78	115.63	138.42	101.85	0.643526	0.135926	39.55	76.45	128.75	42.7	Non-essential	Non-essential	Non-essential	Non-essential	Isoaspartyl peptidase
BW25113_0829	gsiA	862976	864847	1871	+	110.72	108.23	166.91	105.6	0.726163	0.0921447	79.48	109.62	94.4	73.38	Non-essential	Non-essential	Non-essential	Essential	glutathione transporter ATP-binding protein%2C ABC superfamily
BW25113_0830	gsiB	864867	866405	1538	+	190.38	167.94	156.27	182.29	0.731188	0.0267768	118.74	94.99	162.76	133.06	Non-essential	Non-essential	Non-essential	Non-essential	glutathione periplasmic binding protein%2C ABC superfamily transporter
BW25113_0831	gsiC	866423	867343	920	+	103.42	120.23	143.34	99.09	0.724082	0.128083	125.31	77.18	82.95	52.04	Non-essential	Non-essential	Non-essential	Non-essential	glutathione transporter%2C permease component%2C ABC superfamily
BW25113_0832	gsiD	867346	868257	911	+	168.02	207.91	203.34	170.41	0.834729	0.0626355	174.46	160.51	133.42	157.39	Non-essential	Non-essential	Non-essential	Non-essential	glutathione transporter%2C permease component%2C ABC superfamily
BW25113_0833	yliE	868435	870783	2348	+	253.76	266.43	251.79	298.61	0.455674	2.12963e-05	109.1	117.53	125.17	136.04	Essential	Essential	Essential	Essential	putative membrane-anchored cyclic-di-GMP phosphodiesterase
BW25113_0834	yliF	870791	872119	1328	+	449.44	381.06	402.38	404.86	0.68194	0.000285577	298.7	265.47	260	292.67	Non-essential	Non-essential	Non-essential	Non-essential	putative membrane-anchored diguanylate cyclase
BW25113_0835	rimO	872166	873491	1325	-	111.63	99.29	131.14	117.54	1.28927	0.023003	127.54	143.17	152.55	169.29	Non-essential	Non-essential	Non-essential	Non-essential	ribosomal protein S12 methylthiotransferase%3B radical SAM superfamily
BW25113_0836	bssR	873704	874087	383	+	58.74	85.18	105.8	188.08	1.01007	0.978786	161.57	54.82	68.7	157.12	Non-essential	Non-essential	Non-essential	Non-essential	repressor of biofilm formation by indole transport regulation
BW25113_0837	yliI	874198	875313	1115	+	113.4	96.4	111.64	108.39	1.05107	0.735664	155.92	104.41	105.72	85.73	Non-essential	Non-essential	Non-essential	Non-essential	soluble aldose sugar dehydrogenase
BW25113_0838	gstB	875310	875936	626	-	154.64	90.35	195.09	172.84	1.10982	0.643422	179.28	186.07	218.94	95.94	Non-essential	Non-essential	Non-essential	Non-essential	glutathione S-transferase
BW25113_0839	dacC	876183	877385	1202	+	133.85	127.42	188.29	113.7	0.866953	0.357554	137.88	124.91	95.52	130.01	Non-essential	Non-essential	Non-essential	Non-essential	D-alanyl-D-alanine carboxypeptidase (penicillin-binding protein 6a)
BW25113_0840	deoR	877432	878190	758	-	139.41	107.14	93.62	151.44	1.11493	0.554524	125.31	104.29	188.62	129.89	Non-essential	Non-essential	Non-essential	Non-essential	deoxyribose-5-phosphate-inducible deoxyribose operon transcriptional repressor%3B repressor of nupG and tsx
BW25113_0841	ybjG	878248	878844	596	-	101.46	90.2	178.34	168.57	0.496723	0.0262119	72.03	73.26	52.8	69.43	Non-essential	Non-essential	Non-essential	Non-essential	undecaprenyl pyrophosphate phosphatase
BW25113_0842	mdfA	879129	880361	1232	+	172.94	128.29	182.21	168.21	0.29169	0.000118644	53.86	56.94	32.38	46.9	Non-essential	Non-essential	Non-essential	Non-essential	multidrug efflux system protein
BW25113_0843	ybjH	880402	880686	284	-	88.48	164.69	195.74	156.57	0.685539	0.237846	126.95	156.49	24	107.64	Non-essential	Non-essential	Non-essential	Non-essential	uncharacterized protein
BW25113_0844	ybjI	880772	881587	815	-	246.98	229.71	310.04	252.85	0.763885	0.0499735	153.58	207.55	192.46	240.53	Non-essential	Non-essential	Non-essential	Non-essential	5-amino-6-(5-phospho-D-ribitylamino)uracil phosphatase%3B pyrimidine phosphatase%3B riboflavin synthesis
BW25113_0845	ybjJ	881587	882795	1208	-	71.8	40.13	129.62	108.13	1.20728	0.517991	82.72	137.54	133.21	68.69	Non-essential	Non-essential	Non-essential	Non-essential	putative transporter
BW25113_0846	rcdA	882879	883415	536	+	111.65	83.83	89.64	117.02	0.796414	0.153602	64.18	83.79	66.76	105.54	Non-essential	Non-essential	Non-essential	Non-essential	transcriptional regulator of csgD and ybiJI%3B autoregulator
BW25113_0847	ybjL	883590	885275	1685	-	193.65	100.41	221.9	122.07	0.899503	0.655417	156.94	128.97	186.75	101.25	Non-essential	Non-essential	Non-essential	Non-essential	putative transporter
BW25113_0848	ybjM	885545	885922	377	+	255.86	264.86	352.72	326.21	1.18926	0.238656	332.67	364.5	451.86	277.67	Non-essential	Non-essential	Non-essential	Non-essential	inner membrane protein
BW25113_0849	grxA	885952	886209	257	-	530.95	436.68	463.92	1046.95	0.661287	0.224935	572.25	302.75	356.14	407.86	Non-essential	Non-essential	Non-essential	Non-essential	glutaredoxin 1%2C redox coenzyme for ribonucleotide reductase (RNR1a)
BW25113_0850	ybjC	886369	886656	287	+	139.36	122.22	102.87	426.26	1.08079	0.846233	181.9	199.03	205.05	268.61	Non-essential	Non-essential	Non-essential	Non-essential	DUF1418 family protein
BW25113_0851	nfsA	886640	887362	722	+	157.72	106.86	132.33	135.22	1.36478	0.0266757	219.95	163.54	173.77	168.98	Non-essential	Non-essential	Non-essential	Non-essential	nitroreductase A%2C NADPH-dependent%2C FMN-dependent
BW25113_0852	rimK	887423	888325	902	+	50.55	118.91	210.97	130.56	0.700483	0.30439	86.83	65.19	103.66	102.26	Essential	Non-essential	Non-essential	Non-essential	ribosomal protein S6 modification protein
BW25113_0853	ybjN	888413	888889	476	+	156.56	108.31	144	244.08	0.855594	0.579273	69.54	167.41	198.73	122.98	Non-essential	Non-essential	Non-essential	Non-essential	negative regulator of motility%3B multicopy suppressor of coaA(Ts)
BW25113_0854	potF	889240	890352	1112	+	108.09	103.22	98.84	88.79	1.05086	0.430708	104.72	115.12	93.71	105.68	Non-essential	Non-essential	Non-essential	Non-essential	putrescine transporter subunit: periplasmic-binding component of ABC superfamily
BW25113_0855	potG	890447	891580	1133	+	48.66	61.97	131.84	49.71	1.14837	0.637894	96.21	65.63	70.72	102.97	Non-essential	Non-essential	Non-essential	Non-essential	putrescine transporter subunit: ATP-binding component of ABC superfamily
BW25113_0856	potH	891590	892543	953	+	120.66	82.52	203.51	107.32	0.650162	0.140246	73.57	90.33	84.58	85.71	Non-essential	Non-essential	Non-essential	Non-essential	putrescine transporter subunit: membrane component of ABC superfamily
BW25113_0857	potI	892540	893385	845	+	66.81	42.32	54.88	17.17	1.33773	0.60142	134.52	27.09	55.94	24.82	Non-essential	Non-essential	Non-essential	Non-essential	putrescine transporter subunit: membrane component of ABC superfamily
BW25113_0858	ybjO	893445	893933	488	+	122.68	80.02	166.6	193.37	0.702117	0.200806	124.86	106.81	108.4	54.99	Non-essential	Non-essential	Non-essential	Non-essential	DUF2593 family inner membrane protein
BW25113_0859	rlmC	893974	895101	1127	+	46.48	48	122.56	121.6	1.32253	0.299638	112.34	98.57	95.27	141.68	Non-essential	Non-essential	Non-essential	Non-essential	23S rRNA m(5)U747 methyltransferase%2C SAM-dependent
BW25113_0860	artJ	895300	896031	731	-	120.92	119.93	159.61	162.67	0.634223	0.0169692	82.04	63.62	110.96	100.53	Non-essential	Non-essential	Non-essential	Non-essential	arginine binding protein%2C periplasmic
BW25113_0861	artM	896322	896990	668	-	146.55	197.44	147.19	158.86	0.876038	0.270083	123.24	142.82	174.47	128.93	Non-essential	Non-essential	Non-essential	Non-essential	arginine transporter subunit
BW25113_0862	artQ	896990	897706	716	-	62.18	85.82	90.62	95.63	0.729843	0.291895	103.49	78.58	32.07	29.81	Non-essential	Non-essential	Non-essential	Non-essential	arginine transporter subunit
BW25113_0863	artI	897713	898444	731	-	130.48	154.67	125.05	105.74	0.707485	0.0159058	104.5	83.15	82.64	94.73	Non-essential	Non-essential	Non-essential	Non-essential	arginine transporter subunit
BW25113_0864	artP	898462	899190	728	-	64.69	49.71	142.76	103.19	0.534702	0.0942911	40.59	49.64	46.31	56.14	Non-essential	Non-essential	Non-essential	Non-essential	arginine transporter subunit
BW25113_0865	ybjP	899408	899923	515	-	229.23	197.16	161.18	178.49	0.853823	0.390958	167.22	122.75	237.28	126.83	Non-essential	Non-essential	Non-essential	Non-essential	lipoprotein
BW25113_0866	ybjQ	900049	900372	323	+	148.88	54.04	149.13	74.04	0.90157	0.724939	114.58	58.05	118.09	93.43	Non-essential	Non-essential	Non-essential	Non-essential	UPF0145 family protein
BW25113_0867	amiD	900369	901199	830	+	76.88	47.98	69.98	126.03	1.03787	0.875921	65.51	107.21	78.07	82.23	Non-essential	Non-essential	Non-essential	Non-essential	1%2C6-anhydro-N-acetylmuramyl-L-alanine amidase%2C Zn-dependent%3B OM lipoprotein
BW25113_0868	ybjS	901196	902209	1013	-	132.38	133.53	160.96	182.45	0.617705	0.0148969	79.35	123.76	68.96	104.31	Non-essential	Non-essential	Non-essential	Non-essential	putative NAD(P)H-dependent oxidoreductase with NAD(P)-binding Rossmann-fold domain
BW25113_0869	ybjT	902308	903738	1430	-	85.5	65.34	107.38	68.26	0.915186	0.58057	82.85	89.7	61.54	64.7	Non-essential	Non-essential	Non-essential	Non-essential	putative NAD-dependent oxidoreductase
BW25113_0870	ltaE	903749	904750	1001	-	88.06	130.93	233.4	80.18	0.627523	0.234113	118.21	60.16	86.95	68.88	Non-essential	Non-essential	Non-essential	Non-essential	L-allo-threonine aldolase%2C PLP-dependent
BW25113_0871	poxB	904787	906505	1718	-	123.16	123.02	101.24	69.95	0.845653	0.345023	102.21	87.89	101.18	61.67	Non-essential	Non-essential	Non-essential	Non-essential	pyruvate dehydrogenase (pyruvate oxidase)%2C thiamine triphosphate-binding%2C FAD-binding
BW25113_0872	hcr	906638	907606	968	-	92.3	55.17	103.14	109.65	0.832982	0.324304	71.41	92.85	76.49	59.34	Non-essential	Non-essential	Non-essential	Non-essential	HCP oxidoreductase%2C NADH-dependent
BW25113_0873	hcp	907618	909270	1652	-	113.69	72.66	108.07	128.97	0.853988	0.31685	92.74	96.37	103.93	68.53	Non-essential	Non-essential	Non-essential	Non-essential	hybrid-cluster [4Fe-2S-2O] protein in anaerobic terminal reductases
BW25113_0874	ybjE	909414	910313	899	-	372.84	424.82	403.95	415.71	1.00068	0.993666	326.45	444.03	383.34	464.6	Non-essential	Non-essential	Non-essential	Non-essential	putative transporter
BW25113_0875	aqpZ	910808	911503	695	-	303.38	203.28	369.51	297.68	0.984138	0.916566	277.98	224.43	344.63	308.19	Non-essential	Non-essential	Non-essential	Non-essential	aquaporin Z
BW25113_0876	ybjD	911929	913587	1658	+	124.91	138.79	184.16	140.67	0.771125	0.10123	85.15	103.19	130.53	134.96	Non-essential	Non-essential	Non-essential	Non-essential	putative OLD family ATP-dependent endonuclease%3B DUF2813 family protein
BW25113_0877	ybjX	913584	914576	992	-	259.9	290.38	255.53	287.34	0.430142	1.23203e-05	108.7	137.66	102.67	121.18	Non-essential	Non-essential	Non-essential	Non-essential	DUF535 family protein
BW25113_0878	macA	914691	915806	1115	+	118.84	79.94	173.79	88.88	0.776877	0.332149	79.43	68.63	124.37	86.06	Non-essential	Non-essential	Non-essential	Non-essential	macrolide transporter subunit%2C membrane fusion protein (MFP) component
BW25113_0879	macB	915803	917749	1946	+	129.95	127.51	170.84	52.13	0.846929	0.518804	94.38	130.3	101.03	81.18	Non-essential	Non-essential	Non-essential	Non-essential	fused macrolide transporter subunits of ABC superfamily: ATP-binding component/membrane component
BW25113_0880	cspD	917822	918046	224	-	130.98	151.23	121.23	190.74	0.612777	0.0242372	88	121.76	88.42	65.92	Non-essential	Non-essential	Non-essential	Non-essential	inhibitor of DNA replication%2C cold shock protein homolog
BW25113_0881	clpS	918369	918689	320	+	119.42	128.45	75.63	211.31	0.448458	0.0734881	26.77	36.06	66.34	110.67	Non-essential	Non-essential	Non-essential	Non-essential	regulatory protein for ClpA substrate specificity
BW25113_0882	clpA	918720	920996	2276	+	71.36	60.78	100.77	82.49	0.645054	0.0429487	70.51	38.9	47.13	46.91	Non-essential	Non-essential	Non-essential	Non-essential	ATPase and specificity subunit of ClpA-ClpP ATP-dependent serine protease%2C chaperone activity
BW25113_0884	infA	921681	921899	218	-	8.07	38.21	0	1.68	0	0.227082	0	0	0	0	Essential	Essential	Essential	Essential	translation initiation factor IF-1
BW25113_0885	aat	922184	922888	704	-	155.62	73.93	120.56	85.92	0.969933	0.916704	138.99	97.28	41.94	144.71	Non-essential	Non-essential	Non-essential	Non-essential	leucyl/phenylalanyl-tRNA-protein transferase
BW25113_0886	cydC	922930	924651	1721	-	134.2	65.18	117.72	147.03	1.03445	0.852372	102.03	106.08	126.73	145.28	Non-essential	Non-essential	Non-essential	Non-essential	fused glutathione%2C cysteine exporter subunits of ABC superfamily: membrane component/ATP-binding component
BW25113_0887	cydD	924652	926418	1766	-	115.49	76.77	108.03	119.95	1.09871	0.570042	125.35	101.69	84.61	150.07	Non-essential	Non-essential	Non-essential	Non-essential	fused glutathione%2C cysteine exporter subunits of ABC superfamily: membrane component/ATP-binding component
BW25113_0888	trxB	926541	927506	965	-	114.49	127.11	118.92	69.15	0.0918612	0.000387917	0.79	18.93	15.23	4.52	Non-essential	Non-essential	Essential	Essential	thioredoxin reductase%2C FAD/NAD(P)-binding
BW25113_0889	lrp	928051	928545	494	+	383.51	334.09	322.61	229.75	1.48056	0.0111094	537.06	405.39	456.76	481.04	Non-essential	Non-essential	Non-essential	Non-essential	leucine-responsive global transcriptional regulator
BW25113_0890	ftsK	928680	932669	3989	+	43.9	39.61	66.29	62.12	0.0520008	0.000281077	3.2	0.67	2.18	4.97	Essential	Essential	Essential	Essential	DNA translocase at septal ring sorting daughter chromsomes
BW25113_0891	lolA	932828	933439	611	+	0.15	2.99	0	2.58	1.58217	0.586851	5.91	0.84	1.11	1.19	Essential	Essential	Essential	Essential	lipoprotein chaperone
BW25113_0892	rarA	933450	934793	1343	+	141.8	106.93	111.1	183.79	0.848129	0.367947	149.76	104.22	99.94	107.14	Non-essential	Non-essential	Non-essential	Non-essential	DNA-dependent ATPase involved in processing recombination intermediates at replication forks
BW25113_0893	serS	934884	936176	1292	+	3.34	0.65	0.27	0.65	1.14257	0.863824	0.34	1.03	0.87	3.37	Essential	Essential	Essential	Essential	seryl-tRNA synthetase%2C also charges selenocysteinyl-tRNA with serine
BW25113_0894	dmsA	936415	938859	2444	+	60.63	72.01	89.52	98.85	1.12358	0.47515	119.06	76.85	85.28	79.49	Non-essential	Non-essential	Non-essential	Non-essential	dimethyl sulfoxide reductase%2C anaerobic%2C subunit A
BW25113_0895	dmsB	938870	939487	617	+	99.48	88.71	95.34	77.09	0.718845	0.0108048	61.76	54.44	78.14	64.89	Non-essential	Non-essential	Non-essential	Non-essential	dimethyl sulfoxide reductase%2C anaerobic%2C subunit B
BW25113_0896	dmsC	939489	940352	863	+	143.61	101.55	66.64	122.46	1.23781	0.216857	148.44	115.83	122.12	151.14	Non-essential	Non-essential	Non-essential	Non-essential	dimethyl sulfoxide reductase%2C anaerobic%2C subunit C
BW25113_0897	ycaC	940387	941013	626	-	139.65	94.38	79.28	58.39	1.40234	0.217021	105.64	133.4	188.02	94.19	Non-essential	Non-essential	Non-essential	Non-essential	putative isochorismatase family hydrolase
BW25113_0898	ycaD	941327	942475	1148	+	174.17	158.81	227.44	162.54	1.06834	0.620205	209.52	206.48	215.49	140.88	Non-essential	Non-essential	Non-essential	Non-essential	putative MFS-type transporter
BW25113_0899	ycaM	942685	944115	1430	+	190.84	189.36	222.79	224.63	1.11142	0.201635	245.27	233.75	248.14	192.67	Non-essential	Non-essential	Non-essential	Non-essential	putative transporter
BW25113_0900	ycaN	944116	945024	908	-	195.4	200.26	103.78	146.07	1.29203	0.283109	135.89	293.49	188.4	216.24	Non-essential	Non-essential	Non-essential	Non-essential	LysR family putative transcriptional regulator
BW25113_0901	ycaK	945124	945714	590	+	287.04	395.65	223	414.64	0.908296	0.537248	300.33	281.74	323.48	293.7	Non-essential	Non-essential	Non-essential	Non-essential	putative NAD(P)H-dependent oxidoreductase
BW25113_0902	pflA	945796	946536	740	-	128.64	125.49	115.61	108.87	1.49128	0.0350646	150.26	175.78	239.23	148.47	Non-essential	Non-essential	Non-essential	Non-essential	[formate-C-acetyltransferase 1]-activating enzyme%3B pyruvate formate-lyase 1-activating enzyme
BW25113_0903	pflB	946728	949010	2282	-	82.72	66.33	114.77	72.49	1.05388	0.708662	78.31	98.8	88.37	88.95	Essential	Non-essential	Non-essential	Non-essential	formate C-acetyltransferase 1%2C anaerobic%3B pyruvate formate-lyase 1
BW25113_0904	focA	949065	949922	857	-	218.86	144.96	191.94	124.31	0.866573	0.377901	168.63	158.31	139.47	122.92	Non-essential	Non-essential	Non-essential	Non-essential	formate channel
BW25113_0905	ycaO	950328	952088	1760	-	171.35	140.05	175.82	171.42	1.09838	0.320077	143.85	197.44	192.97	189.18	Non-essential	Non-essential	Non-essential	Non-essential	ribosomal protein S12 methylthiotransferase accessory factor
BW25113_0906	ycaP	952218	952910	692	+	118.58	110.49	159.83	100.01	0.957068	0.865792	80.35	181.04	140.28	66.25	Non-essential	Non-essential	Non-essential	Non-essential	UPF0702 family putative inner membrane protein
BW25113_0907	serC	953109	954197	1088	+	72.81	91.46	160.5	139.74	0.718348	0.195114	100	78.06	59.63	95.99	Non-essential	Non-essential	Non-essential	Non-essential	3-phosphoserine/phosphohydroxythreonine aminotransferase
BW25113_0908	aroA	954268	955551	1283	+	115.14	147.97	171.02	114.14	0.517209	0.0182033	59.21	36.45	108.32	79.59	Non-essential	Non-essential	Non-essential	Non-essential	5-enolpyruvylshikimate-3-phosphate synthetase
BW25113_0909	ycaL	955720	956484	764	+	146.86	148.52	153.6	192.36	1.2716	0.0909418	204.82	151.43	238.36	220.92	Non-essential	Non-essential	Non-essential	Non-essential	putative peptidase-related chaperone
BW25113_0910	cmk	956657	957340	683	+	11.18	2.88	4.2	12.22	1.11745	0.869453	0.48	1.65	20.21	11.72	Essential	Essential	Essential	Essential	cytidylate kinase
BW25113_0911	rpsA	957451	959124	1673	+	0.22	0.33	0	0.29	1.5119	0.567046	0.13	0.8	0.2	0.14	Essential	Essential	Essential	Essential	30S ribosomal subunit protein S1
BW25113_0912	ihfB	959284	959568	284	+	0	2.48	8.53	0	1.43506	0.791278	0	0.36	0	15.44	Essential	Essential	Essential	Essential	integration host factor (IHF)%2C DNA-binding protein%2C beta subunit
BW25113_0913	ycaI	959776	962040	2264	+	89.54	77.92	86.02	125.97	1.36574	0.0856813	152.13	149.51	97.15	119.44	Non-essential	Non-essential	Essential	Non-essential	ComEC family inner membrane protein
BW25113_0914	msbA	962077	963825	1748	+	0.21	0	0	0.28	2.69388	0.305525	0.06	0.41	0.78	0.07	Essential	Essential	Essential	Essential	fused lipid transporter subunits of ABC superfamily: membrane component/ATP-binding component
BW25113_0915	lpxK	963822	964808	986	+	6.25	0.28	1.05	12.38	1.16383	0.869863	3.44	1.87	17.31	0.61	Essential	Essential	Essential	Essential	lipid A 4'kinase
BW25113_0916	ycaQ	964845	966077	1232	+	118.87	100.65	131.56	70.52	0.984322	0.911126	111.98	98.64	112.54	91.83	Non-essential	Non-essential	Non-essential	Non-essential	DUF1006 family protein with C-terminal wHTH domain
BW25113_0917	ycaR	966129	966311	182	+	5.61	9.33	0	3.35	1.97266	0.633708	0	1.14	0	34.94	Essential	Essential	Essential	Essential	peroxide and acid resistance protein%2C UPF0434 family
BW25113_0918	kdsB	966308	967054	746	+	0.99	0	15.08	0.32	0.0274558	0.318916	0.29	0	0	0.16	Essential	Essential	Essential	Essential	3-deoxy-manno-octulosonate cytidylyltransferase
BW25113_0919	ycbJ	967208	968101	893	+	89.77	103.47	167.73	129.03	0.904204	0.62227	139.77	84.12	132.57	86.6	Non-essential	Non-essential	Non-essential	Non-essential	protein kinase-like domain protein
BW25113_0920	ycbC	968078	968857	779	-	88.19	73.82	69.71	42.08	0.763696	0.256547	44.95	77.22	48.49	38.44	Non-essential	Non-essential	Non-essential	Non-essential	DUF218 superfamily protein
BW25113_0921	smtA	968993	969778	785	+	102.97	84.51	148.16	90.13	1.17338	0.434365	140.78	87.87	162.67	108.27	Non-essential	Non-essential	Non-essential	Non-essential	putative S-adenosyl-L-methionine-dependent methyltransferase
BW25113_0922	mukF	969775	971097	1322	+	15.64	16.64	9.2	20.2	0.0512322	0.00070031	0.74	1.09	0.6	0.73	Essential	Essential	Essential	Essential	chromosome condensin MukBEF%2C kleisin-like subunit%2C binds calcium
BW25113_0923	mukE	971078	971782	704	+	4.97	21.32	17.46	21.48	0.643876	0.3674	1.71	7.15	22.98	10.16	Essential	Non-essential	Essential	Essential	chromosome condensin MukBEF%2C MukE localization factor
BW25113_0924	mukB	971782	976242	4460	+	8.19	15.66	11.97	17.97	0.200967	0.00561919	1.22	0.78	6.78	2.03	Essential	Essential	Essential	Essential	chromosome condensin MukBEF%2C ATPase and DNA-binding subunit
BW25113_0926	ycbK	978531	979079	548	+	2.02	14.86	13.42	17.23	0.0172523	0.0136023	0.6	0	0	0.22	Essential	Essential	Essential	Essential	M15A protease-related family periplasmic protein
BW25113_0927	ycbL	979106	979753	647	+	117.47	155.72	176.49	198.07	1.24401	0.339993	286.31	159.38	224.93	135.19	Non-essential	Non-essential	Non-essential	Non-essential	putative metal-binding enzyme
BW25113_0928	aspC	979975	981165	1190	-	87.25	85.37	102.47	122.67	0.463018	0.00179082	56.87	46.02	48.91	32.37	Non-essential	Non-essential	Essential	Non-essential	aspartate aminotransferase%2C PLP-dependent
BW25113_0929	ompF	981350	982438	1088	-	130.16	159.99	120.11	198.73	1.59436	0.0147585	253.96	236.17	192.18	288.64	Non-essential	Non-essential	Non-essential	Non-essential	outer membrane porin 1a (Ia%3Bb%3BF)
BW25113_0930	asnS	983041	984441	1400	-	0.07	0	0.08	1.12	3.86614	0.115489	0	1.83	1.61	1.47	Essential	Essential	Essential	Essential	asparaginyl tRNA synthetase
BW25113_0931	pncB	984610	985812	1202	-	213.42	214.27	147.25	151.3	0.608256	0.0127733	108.51	107.42	132.18	93.63	Non-essential	Non-essential	Non-essential	Non-essential	nicotinate phosphoribosyltransferase
BW25113_0932	pepN	986078	988690	2612	+	141.28	115.4	135.36	121.98	1.13776	0.129988	153.18	165.98	132.22	133.45	Non-essential	Non-essential	Non-essential	Non-essential	aminopeptidase N
BW25113_0933	ssuB	988733	989500	767	-	132.38	94.54	125.9	165.58	0.62853	0.04288	68.62	80.84	115.03	61.34	Non-essential	Non-essential	Non-essential	Non-essential	alkanesulfonate transporter subunit
BW25113_0934	ssuC	989497	990288	791	-	75.45	56.56	90.14	114.06	0.616698	0.0927293	80.92	53.34	40.89	32.19	Non-essential	Non-essential	Non-essential	Non-essential	putative alkanesulfonate transporter subunit
BW25113_0935	ssuD	990299	991444	1145	-	42.85	44.43	111.11	96.68	0.719694	0.299493	45.45	55.81	64.65	46.45	Essential	Non-essential	Non-essential	Non-essential	alkanesulfonate monooxygenase%2C FMNH(2)-dependent
BW25113_0936	ssuA	991441	992400	959	-	142.05	68.56	105.9	142.82	0.81079	0.380876	113.82	92.33	114.46	51.81	Non-essential	Non-essential	Non-essential	Non-essential	aliphatic sulfonate binding protein%2C SsuABC ABC transporter
BW25113_0937	ssuE	992393	992968	575	-	133.35	146.48	103.33	172.01	0.68896	0.0594237	88.95	109.54	65.17	118.83	Non-essential	Non-essential	Non-essential	Non-essential	NAD(P)H-dependent FMN reductase
BW25113_0938	elfA	993324	993863	539	+	470.77	434.52	576.23	444.59	0.427608	0.000215489	176.42	197.53	235.5	214.17	Non-essential	Non-essential	Non-essential	Non-essential	laminin-binding fimbrin subunit
BW25113_0939	elfD	993946	994647	701	+	362.85	328.01	394.35	211.07	0.846075	0.417941	355.85	206.98	333.92	200	Non-essential	Non-essential	Non-essential	Non-essential	putative periplasmic pilin chaperone
BW25113_0940	elfC	994672	997272	2600	+	227.34	218.18	278.63	252	1.05983	0.47597	297.81	239.93	256.33	240.48	Non-essential	Non-essential	Non-essential	Non-essential	putative outer membrane fimbrial subunit export usher protein
BW25113_0941	elfG	997263	998333	1070	+	226.4	254.37	295.52	264.77	1.00201	0.979935	237.19	300.65	257.32	247.99	Non-essential	Non-essential	Non-essential	Non-essential	putative fimbrial-like adhesin protein
BW25113_0942	ycbU	998345	998887	542	+	210.81	96.37	55.99	135.61	1.11133	0.752008	193.83	96.7	171.73	92.05	Non-essential	Non-essential	Non-essential	Non-essential	putative fimbriae protein
BW25113_0943	ycbV	998895	999410	515	+	236.56	131.44	135.95	187.42	0.749685	0.222581	168.08	139.11	73.45	137.67	Non-essential	Non-essential	Non-essential	Non-essential	putative fimbrial-like adhesin protein
BW25113_0944	ycbF	999403	1000113	710	+	130.73	126.46	157.71	124.56	1.73303	0.00212798	219.83	259.3	265.31	190.46	Non-essential	Non-essential	Non-essential	Non-essential	putative periplasmic pilin chaperone
BW25113_0945	pyrD	1000224	1001234	1010	+	455.82	345.84	318.57	477.05	1.02204	0.85247	343.24	426.52	417.01	445.71	Non-essential	Non-essential	Non-essential	Non-essential	dihydro-orotate oxidase%2C FMN-linked
BW25113_0946	zapC	1001408	1001950	542	+	298.12	303.88	242.4	300.26	0.647397	0.00126508	163.71	201.18	203.27	172.89	Non-essential	Non-essential	Non-essential	Non-essential	FtsZ stabilizer
BW25113_0947	ycbX	1001947	1003056	1109	-	219.67	220.89	271.66	175.02	1.01949	0.910339	282.67	223.28	140.43	258.15	Non-essential	Non-essential	Non-essential	Non-essential	6-N-hydroxylaminopurine detoxification oxidoreductase
BW25113_0948	rlmL	1003300	1005408	2108	+	95.17	102.76	144.48	145.73	1.12591	0.449702	126.14	142.74	172.01	108.71	Non-essential	Non-essential	Non-essential	Non-essential	fused 23S rRNA m(2)G2445 and m(7)G2069 methyltransferase%2C SAM-dependent
BW25113_0949	uup	1005420	1007327	1907	+	68.37	34.59	53.14	77.7	1.49508	0.0939173	116.82	86.48	83.15	63.1	Non-essential	Non-essential	Non-essential	Non-essential	putative transporter subunit of ABC superfamily: ATP-binding component
BW25113_0950	pqiA	1007457	1008710	1253	+	123.11	58.26	124.68	92.96	0.951655	0.798516	119.26	96.5	87.2	76.76	Non-essential	Non-essential	Non-essential	Non-essential	paraquat-inducible%2C SoxRS-regulated inner membrane protein
BW25113_0951	pqiB	1008715	1010355	1640	+	60.65	50.73	70.12	111.21	1.21824	0.29105	92.82	90.95	78.17	94.65	Non-essential	Non-essential	Non-essential	Non-essential	paraquat-inducible%2C SoxRS-regulated MCE domain protein
BW25113_0952	pqiC	1010352	1010915	563	+	166.29	121.44	106.97	115.05	1.20153	0.376092	208.56	107.68	122.06	174.18	Non-essential	Non-essential	Non-essential	Non-essential	DUF330 family putative lipoprotein
BW25113_0953	rmf	1011171	1011338	167	+	47.25	257.74	20.82	165.97	0.500773	0.322724	55.56	21.1	87.52	82.09	Non-essential	Non-essential	Non-essential	Non-essential	ribosome modulation factor
BW25113_0954	fabA	1011408	1011926	518	-	6.58	7.86	29.52	11.22	1.20315	0.733637	28.55	22.82	12.68	2.34	Essential	Essential	Essential	Essential	beta-hydroxydecanoyl thioester dehydrase
BW25113_0955	ycbZ	1011995	1013755	1760	-	69.55	43.92	51.92	59.29	1.59267	0.00270717	87.48	83.93	85.03	101.4	Non-essential	Non-essential	Non-essential	Non-essential	putative peptidase
BW25113_0956	matP	1013941	1014393	452	+	25.48	82.69	142.01	21.45	0.518094	0.3128	37.84	22.75	58.91	21.23	Non-essential	Non-essential	Non-essential	Non-essential	Ter macrodomain organizer matS-binding protein
BW25113_0957	ompA	1014469	1015509	1040	-	54.97	49.86	34.75	54.28	0.0954813	0.000263174	0.84	1.58	14.46	1.63	Essential	Non-essential	Essential	Essential	outer membrane protein A (3a%3BII*%3BG%3Bd)
BW25113_0958	sulA	1015866	1016375	509	-	117.6	211.91	186.12	136.82	0.925895	0.728884	146.17	201.55	172.89	83.49	Non-essential	Non-essential	Non-essential	Non-essential	SOS cell division inhibitor
BW25113_0959	sxy	1016594	1017223	629	+	176.29	222.44	176.26	182.4	1.0796	0.559668	201.92	186.82	163.73	265.21	Non-essential	Non-essential	Non-essential	Non-essential	CRP-S-dependent promoter expression factor
BW25113_0960	yccS	1017186	1019339	2153	-	107.21	98.66	117.45	82.5	0.0608398	1.65381e-05	10.25	8.33	1.05	5.06	Non-essential	Non-essential	Essential	Essential	putative transporter%2C FUSC superfamily inner membrane protein%2C tandem domains
BW25113_0961	yccF	1019358	1019804	446	-	189.86	271.59	139.02	168.19	0.260596	0.00301395	57.03	43.12	69.11	31.05	Non-essential	Non-essential	Non-essential	Non-essential	DUF307 family inner membrane protein
BW25113_0962	helD	1019927	1021981	2054	+	96.15	86.99	132.99	75.13	0.837704	0.309596	68.13	99.45	73.78	86.4	Non-essential	Non-essential	Non-essential	Non-essential	DNA helicase IV
BW25113_0963	mgsA	1022013	1022471	458	-	204.58	211.37	185.34	171.43	0.936523	0.618051	144.33	194.9	148.93	235.51	Non-essential	Non-essential	Non-essential	Non-essential	methylglyoxal synthase
BW25113_0964	yccT	1022567	1023229	662	-	82.14	115.94	65.07	104.92	1.19931	0.670463	59.37	227.43	69.06	85.57	Non-essential	Non-essential	Non-essential	Non-essential	UPF0319 family protein
BW25113_0965	yccU	1023402	1023815	413	+	60.93	55.82	88.89	64.28	1.08076	0.749217	46.47	85.95	51.6	107.7	Non-essential	Non-essential	Non-essential	Non-essential	putative CoA-binding protein
BW25113_0966	hspQ	1023860	1024177	317	-	189.28	107.03	107.61	58.21	0.978859	0.938264	113.3	149.52	87.03	102.51	Non-essential	Non-essential	Non-essential	Non-essential	heat shock protein involved in degradation of mutant DnaA%3B hemimethylated oriC DNA-binding protein
BW25113_0967	rlmI	1024235	1025425	1190	-	121.38	101.27	96.2	120.94	0.920326	0.519173	92.15	74.55	122.31	115.74	Non-essential	Non-essential	Non-essential	Non-essential	23S rRNA m(5)C1962 methyltransferase%2C SAM-dependent
BW25113_0968	yccX	1025520	1025798	278	+	114	65.38	125.72	296.79	0.810298	0.624663	91.74	109.44	189.25	97.28	Non-essential	Non-essential	Non-essential	Non-essential	weak acylphosphatase
BW25113_0969	tusE	1025795	1026124	329	-	2.24	2.14	5.25	4.43	3.58464	0.445378	1.67	0.63	45.88	2.22	Essential	Essential	Essential	Non-essential	mnm(5)-s(2)U34-tRNA 2-thiolation sulfurtransferase
BW25113_0970	yccA	1026215	1026874	659	-	197.42	280.42	315.85	307.56	0.420395	0.00185092	128.91	143.53	81.73	108.79	Non-essential	Non-essential	Non-essential	Non-essential	HflBKC-binding inner membrane protein%2C UPF0005 family
BW25113_0972	hyaA	1027595	1028713	1118	+	176.06	123.72	101.18	121.5	1.20647	0.193832	168.41	157.9	172.46	131.56	Non-essential	Non-essential	Non-essential	Non-essential	hydrogenase 1%2C small subunit
BW25113_0973	hyaB	1028710	1030503	1793	+	113.44	85.37	182.87	151.29	0.93054	0.694745	120.9	111.82	144.12	119.11	Non-essential	Non-essential	Non-essential	Non-essential	hydrogenase 1%2C large subunit
BW25113_0974	hyaC	1030522	1031229	707	+	108.51	124.61	115.66	106.95	0.802339	0.159431	121.68	103.7	60.33	79.94	Non-essential	Non-essential	Non-essential	Non-essential	hydrogenase 1%2C b-type cytochrome subunit
BW25113_0975	hyaD	1031226	1031813	587	+	62.56	88.24	71.84	84.96	1.09109	0.67292	52.43	112.72	104.52	65.95	Non-essential	Non-essential	Non-essential	Non-essential	hydrogenase 1 maturation protease
BW25113_0976	hyaE	1031810	1032208	398	+	97.29	193.23	84.73	137.7	0.591656	0.0910279	97.02	53.78	80.62	72.07	Non-essential	Non-essential	Non-essential	Non-essential	putative HyaA chaperone
BW25113_0977	hyaF	1032205	1033062	857	+	188.61	179	153.77	198.24	0.602804	0.00323904	122.16	130.65	103.18	77.8	Essential	Non-essential	Non-essential	Non-essential	protein involved in nickel incorporation into hydrogenase-1 proteins
BW25113_0978	cbdA	1033196	1034740	1544	+	149.79	153.59	198.96	155.69	0.79042	0.0316362	135.26	139.44	125.03	120.39	Non-essential	Non-essential	Non-essential	Non-essential	cytochrome bd-II oxidase%2C subunit I
BW25113_0979	cbdB	1034752	1035888	1136	+	165.74	163.33	104.32	222.98	0.684218	0.0946664	115.49	116.29	132.11	85.21	Non-essential	Non-essential	Non-essential	Non-essential	cytochrome bd-II oxidase%2C subunit II
BW25113_0980	appA	1036073	1037371	1298	+	94.56	96.93	203.86	87.78	0.735951	0.330268	115.37	60.91	98.19	81.09	Non-essential	Non-essential	Non-essential	Non-essential	phosphoanhydride phosphorylase
BW25113_0981	etk	1037486	1039666	2180	-	155.66	150.55	158.9	114.88	1.03697	0.738668	181.7	130.27	152.75	136.71	Non-essential	Non-essential	Non-essential	Non-essential	tyrosine-protein kinase%2C role in O-antigen capsule formation
BW25113_0982	etp	1039686	1040132	446	-	198.95	119.73	145.47	152.7	1.07379	0.533288	165.19	163.04	178.88	155.26	Non-essential	Non-essential	Non-essential	Non-essential	Protein-tyrosine-phosphatase%2C role in O-antigen capsule formation%3B dephosphorylates Etk-P
BW25113_0983	gfcE	1040120	1041259	1139	-	116.42	149.49	226.32	154.17	0.81742	0.345439	182.77	123.64	109.44	112.53	Non-essential	Non-essential	Non-essential	Non-essential	putative O-antigen capsule outer membrane auxillary protein export channel
BW25113_0984	gfcD	1041305	1043401	2096	-	162.52	107.49	168.66	151	0.750945	0.042777	101.38	108.4	119.49	113.54	Non-essential	Non-essential	Non-essential	Non-essential	putative O-antigen capsule production periplasmic protein
BW25113_0985	gfcC	1043401	1044147	746	-	200.1	129.17	177.48	147.23	1.3366	0.0961371	230.02	267.67	219.72	156.7	Non-essential	Non-essential	Non-essential	Non-essential	putative O-antigen capsule production periplasmic protein
BW25113_0986	gfcB	1044144	1044788	644	-	499.08	402.24	518.2	605.45	0.942839	0.65967	602.84	403.02	493.08	410.28	Non-essential	Non-essential	Non-essential	Non-essential	O-antigen capsule production lipoprotein
BW25113_0987	gfcA	1044895	1045200	305	-	167.41	337.49	50.65	360.72	1.08388	0.880563	65.92	455.17	96.06	375.98	Non-essential	Non-essential	Non-essential	Non-essential	O-antigen capsule production threonine-rich inner membrane protein
BW25113_0988	insB1	1045483	1045986	503	+	143.73	160	210.3	137.49	1.2906	0.0301064	204.13	210.7	208.29	217.73	Non-essential	Non-essential	Non-essential	Non-essential	IS1 transposase B
BW25113_0989	cspH	1046419	1046631	212	-	658.7	552.9	836	797.94	0.545454	0.00574206	330.55	334.96	507.67	378.93	Non-essential	Non-essential	Non-essential	Non-essential	stress protein%2C member of the CspA-family
BW25113_0990	cspG	1046917	1047129	212	+	919.03	979.24	1213.92	967.4	0.874897	0.361641	712.55	697.71	1016.4	1142.56	Non-essential	Non-essential	Non-essential	Non-essential	cold shock protein homolog%2C cold-inducible
BW25113_0991	ymcE	1047303	1047533	230	+	794.17	570.61	690.64	767.22	0.690896	0.07926	724.75	374.98	528.45	321.97	Non-essential	Non-essential	Non-essential	Non-essential	cold shock gene
BW25113_0992	yccM	1047745	1048818	1073	-	324.09	409.49	406.22	302.33	1.02293	0.823811	312.24	373.71	421.13	368.12	Non-essential	Non-essential	Non-essential	Non-essential	putative 4Fe-4S membrane protein
BW25113_0993	torS	1048890	1051634	2744	-	104.37	88.57	93.68	128.87	1.18987	0.139364	126.46	130.06	102.32	135.54	Non-essential	Non-essential	Non-essential	Non-essential	hybrid sensory histidine kinase in two-component regulatory system with TorR
BW25113_0994	torT	1051717	1052745	1028	+	100.13	102.12	103.47	136.86	1.00404	0.97282	96.48	137.42	107.21	103.26	Non-essential	Non-essential	Non-essential	Non-essential	periplasmic sensory protein associated with the TorRS two-component regulatory system
BW25113_0995	torR	1052718	1053410	692	-	144.64	136.44	245.31	144.59	0.964187	0.850177	166.88	128.95	203.72	147.4	Non-essential	Non-essential	Non-essential	Non-essential	response regulator in two-component regulatory system with TorS
BW25113_0996	torC	1053540	1054712	1172	+	77.3	102.47	119.81	122.91	0.926767	0.575016	81.62	110.44	112.04	87.45	Non-essential	Non-essential	Non-essential	Non-essential	trimethylamine N-oxide (TMAO) reductase I%2C cytochrome c-type subunit
BW25113_0997	torA	1054712	1057258	2546	+	96.78	73.46	108.76	74.88	0.806319	0.105431	77.65	65.72	73.04	68.93	Non-essential	Essential	Non-essential	Non-essential	trimethylamine N-oxide (TMAO) reductase I%2C catalytic subunit
BW25113_0998	torD	1057255	1057854	599	+	63.76	66.31	120.85	75.58	0.654609	0.101574	55.94	39.1	50.83	67.86	Non-essential	Non-essential	Non-essential	Non-essential	TorA-maturation chaperone
BW25113_0999	cbpM	1058006	1058311	305	-	47.23	60.94	157.23	157.27	0.380817	0.0978248	23.77	16.22	38.35	82.62	Non-essential	Non-essential	Non-essential	Non-essential	modulator of CbpA co-chaperone
BW25113_1000	cbpA	1058311	1059231	920	-	128.3	137.76	175.52	131.94	0.777044	0.179782	123.29	63.57	109.13	149.66	Non-essential	Non-essential	Non-essential	Non-essential	DnaK co-chaperone%3B curved DNA-binding protein
BW25113_1001	yccE	1059492	1060748	1256	+	117.04	115.68	114.34	74.17	0.136671	0.000151254	8.36	17.06	20.96	11.19	Essential	Non-essential	Essential	Essential	uncharacterized protein
BW25113_1002	agp	1061041	1062282	1241	+	154.88	139.33	162.21	237.19	1.23404	0.195302	236.52	246.51	202.68	170.23	Non-essential	Non-essential	Non-essential	Non-essential	glucose-1-phosphatase/inositol phosphatase
BW25113_1003	yccJ	1062320	1062547	227	-	301.28	121.24	242.78	165.14	1.27476	0.386506	207.13	366.33	316.38	168.77	Non-essential	Non-essential	Non-essential	Non-essential	uncharacterized protein
BW25113_1004	wrbA	1062568	1063164	596	-	96.67	81.25	252.75	98.91	0.536633	0.217102	117.23	83.95	51.66	31.35	Non-essential	Non-essential	Non-essential	Non-essential	NAD(P)H:quinone oxidoreductase
BW25113_1006	rutG	1063967	1065295	1328	-	82.87	129.45	182.06	92.98	1.08593	0.674324	154.58	128.02	127.62	119.02	Non-essential	Non-essential	Non-essential	Non-essential	pyrimidine permease
BW25113_1007	rutF	1065316	1065810	494	-	29.64	76.49	99.86	89.25	1.12282	0.616867	104.04	79.29	79.34	68.83	Non-essential	Non-essential	Non-essential	Non-essential	flavin:NADH reductase
BW25113_1008	rutE	1065821	1066411	590	-	141.02	112.06	88.03	81.25	0.668742	0.0891003	63.85	59.38	102.45	56.77	Non-essential	Non-essential	Non-essential	Non-essential	putative malonic semialdehyde reductase
BW25113_1009	rutD	1066421	1067221	800	-	133.11	103.78	148.68	81.94	1.045	0.872765	192.57	85.97	139.39	70.62	Non-essential	Non-essential	Non-essential	Non-essential	putative aminoacrylate hydrolase%2C reactive intermediate detoxification
BW25113_1010	rutC	1067229	1067615	386	-	57.09	93.99	96.92	77.6	0.775522	0.149899	76.74	66.39	46.71	62.67	Non-essential	Non-essential	Non-essential	Non-essential	putative aminoacrylate deaminase%2C reactive intermediate detoxification%3B weak enamine/imine deaminase activity
BW25113_1011	rutB	1067627	1068319	692	-	37.22	34.47	67.55	45.28	0.853729	0.442108	38.28	35.02	35.15	49.08	Essential	Non-essential	Non-essential	Non-essential	ureidoacrylate amidohydrolase
BW25113_1012	rutA	1068319	1069467	1148	-	80.68	72.88	76.15	124.22	1.104	0.659299	144.48	88.9	80.43	76.93	Non-essential	Non-essential	Non-essential	Non-essential	pyrimidine oxygenase%2C FMN-dependent
BW25113_1013	rutR	1069698	1070336	638	+	151.73	167.61	234.98	190.82	0.869877	0.372005	183.96	119.13	196.01	149.08	Non-essential	Non-essential	Non-essential	Non-essential	rut operon transcriptional repressor for
BW25113_1014	putA	1070376	1074338	3962	-	128.61	110.5	138.23	110.55	0.979094	0.807844	127.31	104.69	135.78	109.91	Non-essential	Non-essential	Non-essential	Non-essential	fused DNA-binding transcriptional regulator/proline dehydrogenase/pyrroline-5-carboxylate dehydrogenase
BW25113_1015	putP	1074761	1076269	1508	+	160.92	168.59	212.31	209.47	0.934167	0.55685	188.14	174.32	203.98	135.39	Non-essential	Non-essential	Non-essential	Non-essential	proline:sodium symporter
BW25113_1018	efeO	1077699	1078826	1127	+	105.26	86.3	175.6	153.88	0.899317	0.615034	118.65	104.94	153.83	91.16	Non-essential	Non-essential	Non-essential	Non-essential	inactive ferrous ion transporter EfeUOB
BW25113_1019	efeB	1078832	1080103	1271	+	109.87	87.2	73.28	77.29	0.704062	0.0395129	47.13	66.81	71.92	58.9	Non-essential	Essential	Non-essential	Non-essential	deferrrochelatase%2C periplasmic
BW25113_1020	phoH	1080448	1081512	1064	+	186.39	160.84	235.51	149.26	0.818388	0.147773	162.89	155.8	137.57	142.8	Non-essential	Non-essential	Non-essential	Non-essential	ATP-binding protein%3B putative PhoH family P-loop ATPase
BW25113_1021	pgaD	1081562	1081975	413	-	248.18	404.02	180.84	409.47	0.793861	0.352722	302.47	246.88	170.73	266.3	Non-essential	Non-essential	Non-essential	Non-essential	biofilm PGA synthase PgaCD%2C regulatory subunit%3B c-di-GMP-stimulated activity and dimerization
BW25113_1022	pgaC	1081977	1083302	1325	-	385.56	408.57	351.18	402.31	0.718219	0.00577973	241.47	300.67	238.76	330.63	Non-essential	Non-essential	Non-essential	Non-essential	biofilm PGA synthase PgaCD%2C catalytic subunit%3B poly-beta-1%2C6-N-acetyl-D-glucosamine synthase%3B c-di-GMP-stimulated activity and dimerization
BW25113_1023	pgaB	1083295	1085313	2018	-	252.53	338.42	292.32	275.33	0.502253	0.000256387	158.84	139.72	137.94	145.41	Non-essential	Non-essential	Non-essential	Non-essential	poly-beta-1%2C6-N-acetyl-D-glucosamine (PGA) N-deacetylase outer membrane export lipoprotein
BW25113_1024	pgaA	1085322	1087745	2423	-	411.36	388.24	425.06	447.12	0.732022	0.000138623	306.78	293.55	312.39	311.06	Non-essential	Non-essential	Non-essential	Non-essential	biofilm adhesin polysaccharide PGA secretin%3B OM porin%3B poly-beta-1%2C6-N-acetyl-D-glucosamine export protein
BW25113_1025	ycdT	1088332	1089690	1358	+	194.82	230.26	222.45	152.04	0.605738	0.00735377	121.46	138.71	96.18	127.98	Essential	Essential	Essential	Essential	diguanylate cyclase%2C membrane-anchored
BW25113_1026	insF1	1089731	1090597	866	-	199.91	184.58	231.82	208.32	0.984636	0.81411	187.46	219.12	215.44	189.94	Non-essential	Non-essential	Non-essential	Non-essential	IS3 transposase B
BW25113_1027	insE1	1090594	1090893	299	-	82.77	100.8	134.96	114.55	1.12305	0.535815	153.98	81.01	145.1	106.28	Non-essential	Non-essential	Non-essential	Non-essential	IS3 transposase A
BW25113_1028	ymdE	1090961	1091302	341	+	326.33	342.92	337.14	382.2	0.874211	0.105266	327.11	280.29	261.9	344.62	Non-essential	Non-essential	Non-essential	Non-essential	ymdE
BW25113_1029	ycdU	1091299	1092285	986	+	403.27	343.19	391.98	333.35	0.398997	3.17501e-05	129.11	172.52	150.42	135.19	Non-essential	Non-essential	Non-essential	Non-essential	putative inner membrane protein
BW25113_1033	ghrA	1093342	1094280	938	+	180.03	139.14	211.67	312.16	0.816536	0.361192	187.04	135.32	192.97	173.01	Non-essential	Non-essential	Non-essential	Non-essential	glyoxylate/hydroxypyruvate reductase A
BW25113_1034	ycdX	1094335	1095072	737	+	157.5	166.35	275.16	159.7	1.14092	0.537977	167.95	172.46	292.4	232.82	Non-essential	Non-essential	Non-essential	Non-essential	alkaline phosphatase
BW25113_1035	ycdY	1095096	1095650	554	+	261.56	204.01	214.52	165.66	1.00521	0.977257	146.31	182.71	229.31	291.83	Non-essential	Non-essential	Non-essential	Non-essential	redox enzyme maturation protein (REMP) chaperone for YcdX
BW25113_1036	ycdZ	1095752	1096243	491	+	165.45	169.07	112.88	169.73	0.670653	0.097576	47.99	88.99	142.11	134.79	Non-essential	Non-essential	Non-essential	Non-essential	DUF1097 family inner membrane protein
BW25113_1037	csgG	1096307	1097140	833	-	224.52	209.42	305.25	208.32	1.23572	0.124883	326.51	281.29	325.41	237.65	Non-essential	Non-essential	Non-essential	Non-essential	curli production assembly/transport outer membrane lipoprotein
BW25113_1038	csgF	1097167	1097583	416	-	175.92	197	132.5	134.63	0.847699	0.510209	118.9	215.66	141.7	66.31	Non-essential	Non-essential	Non-essential	Non-essential	curli nucleation outer membrane protein
BW25113_1039	csgE	1097608	1097997	389	-	271.63	351.72	137.01	185.79	0.396185	0.028907	105.48	46.56	108.44	114.37	Non-essential	Non-essential	Non-essential	Non-essential	curlin secretion specificity factor
BW25113_1040	csgD	1098002	1098652	650	-	151.89	58.07	98.79	119.89	0.298432	0.0120728	13.98	25.6	37.95	50.39	Non-essential	Non-essential	Non-essential	Non-essential	csgBAC operon transcriptional regulator
BW25113_1041	csgB	1099407	1099862	455	+	202.9	267.74	285.16	236.48	0.38729	0.000898856	59.03	136.97	110.08	78.22	Non-essential	Non-essential	Non-essential	Non-essential	curlin nucleator protein%2C minor subunit in curli complex
BW25113_1042	csgA	1099903	1100358	455	+	298.47	240.56	316.76	276.16	1.63032	0.00569178	573.66	452.95	396.22	422.61	Non-essential	Non-essential	Non-essential	Non-essential	curlin subunit%2C amyloid curli fibers%2C cryptic
BW25113_1043	csgC	1100417	1100749	332	+	470.87	615.52	284.91	457.69	0.975035	0.872465	460.71	426.31	438.95	457.36	Non-essential	Non-essential	Non-essential	Non-essential	curli assembly protein
BW25113_1044	ymdA	1100870	1101181	311	+	341.38	723.9	527.76	507.15	1.22316	0.194522	640.37	604.39	635.27	688.83	Non-essential	Non-essential	Non-essential	Non-essential	uncharacterized protein
BW25113_1045	ymdB	1101276	1101809	533	+	161.69	154.91	227.75	241.73	0.884287	0.440577	215.41	183.18	145.53	151	Non-essential	Non-essential	Non-essential	Non-essential	O-acetyl-ADP-ribose deacetylase%3B RNase III inhibitor during cold shock%3B putative cardiolipin synthase C regulatory subunit
BW25113_1046	clsC	1101811	1103232	1421	+	185.27	218.86	299.82	200.21	1.06967	0.616973	282.59	219.35	216.09	249.12	Non-essential	Non-essential	Non-essential	Non-essential	stationary phase cardiolipin synthase 3
BW25113_1047	opgC	1103240	1104397	1157	-	443.31	390.97	423.38	375.49	0.917797	0.204086	343.87	423.03	352.02	379.98	Non-essential	Non-essential	Non-essential	Non-essential	osmoregulated periplasmic glucan succinylation membrane protein
BW25113_1048	opgG	1104791	1106326	1535	+	156.77	80.85	130.13	130.79	1.18943	0.391981	146.24	107.4	203.26	136.08	Non-essential	Non-essential	Non-essential	Non-essential	osmoregulated periplasmic glucan (OPG) biosynthesis periplasmic protein
BW25113_1049	opgH	1106319	1108862	2543	+	103.57	82.2	145.48	94.05	0.831789	0.306426	75.98	73.22	98.47	106.09	Non-essential	Essential	Non-essential	Non-essential	membrane glycosyltransferase%3B nutrient-dependent cell size regulator%2C FtsZ assembly antagonist
BW25113_1050	yceK	1109035	1109262	227	+	70.53	92.64	255.51	54.15	1.35823	0.492746	106.23	152.45	122.84	260.69	Non-essential	Non-essential	Non-essential	Non-essential	outer membrane integrity lipoprotein
BW25113_1051	msyB	1109263	1109637	374	-	37.48	71.45	13.85	37.94	2.56241	0.006745	125.87	77.62	100.08	108.26	Non-essential	Non-essential	Non-essential	Non-essential	multicopy suppressor of secY and secA
BW25113_1053	mdtG	1109720	1110946	1226	-	94.43	59.2	104.7	81.61	1.18047	0.266723	115.74	102.89	78.62	104.04	Non-essential	Non-essential	Non-essential	Non-essential	putative drug efflux system protein
BW25113_1054	lpxL	1111118	1112038	920	-	41.27	5.33	2.99	19.71	0.352814	0.280868	0	13.27	0.25	10.93	Essential	Essential	Essential	Essential	lauryl-acyl carrier protein (ACP)-dependent acyltransferase
BW25113_1055	yceA	1112263	1113315	1052	+	221.11	256.33	202.54	280.57	0.943095	0.479221	212.36	231.59	230.89	231.05	Non-essential	Non-essential	Non-essential	Non-essential	putative rhodanese-related sulfurtransferase
BW25113_1056	yceI	1113357	1113932	575	-	418.62	295.16	355.15	350.97	0.991992	0.932742	300	384	340.61	383.92	Non-essential	Non-essential	Non-essential	Non-essential	secreted protein
BW25113_1057	yceJ	1113936	1114502	566	-	267.87	270.36	201.02	207.48	1.10647	0.611127	331.49	326.41	241.03	148.6	Non-essential	Non-essential	Non-essential	Non-essential	putative cytochrome b561
BW25113_1058	yceO	1114763	1114903	140	-	216.03	164.22	263.07	376.78	0.230585	0.00687338	85.42	92.74	35.15	21.91	Non-essential	Non-essential	Non-essential	Non-essential	uncharacterized protein
BW25113_1059	solA	1114924	1116042	1118	-	349	333.81	424.42	424.18	0.704357	0.0122242	314.81	286.43	215.82	261.6	Non-essential	Non-essential	Non-essential	Non-essential	N-methyltryptophan oxidase%2C FAD-binding
BW25113_1060	bssS	1116157	1116411	254	-	505.23	525.7	713.48	475.37	0.840971	0.231031	439.6	517.23	539.45	370.49	Non-essential	Non-essential	Non-essential	Non-essential	biofilm regulator
BW25113_1061	dinI	1116698	1116943	245	-	294.44	79.44	113.58	151.42	0.725363	0.411298	75.91	140.73	139.28	107.5	Non-essential	Non-essential	Non-essential	Non-essential	DNA damage-inducible protein I
BW25113_1062	pyrC	1117017	1118063	1046	-	122.04	67.13	74.04	109.78	0.933457	0.670888	88.13	86.8	95.63	77.61	Non-essential	Non-essential	Non-essential	Non-essential	dihydro-orotase
BW25113_1063	yceB	1118169	1118729	560	-	189.05	153.68	202.16	107.02	0.955945	0.828027	181.51	165.33	87.14	189.21	Non-essential	Non-essential	Non-essential	Non-essential	lipoprotein%2C DUF1439 family
BW25113_1064	grxB	1118863	1119510	647	-	125.29	74.61	195.84	155.8	0.753291	0.25437	87.65	90.64	122.43	114.75	Non-essential	Non-essential	Non-essential	Non-essential	glutaredoxin 2 (Grx2)
BW25113_1065	mdtH	1119574	1120782	1208	-	109.22	103.35	144.43	84.43	1.21088	0.157426	138.46	142.12	141.53	112.41	Non-essential	Non-essential	Non-essential	Non-essential	multidrug resistance efflux transporter conferring overexpression resistance to norfloxacin and enoxacin
BW25113_1066	rimJ	1121018	1121602	584	+	236.41	221.61	295.35	240.86	0.681392	0.0224972	108.39	187.71	189.77	191.59	Non-essential	Non-essential	Non-essential	Non-essential	ribosomal-protein-S5-alanine N-acetyltransferase
BW25113_1067	yceH	1121613	1122260	647	+	123.16	94.56	205.6	84.73	0.933589	0.801855	87.14	151.76	92.35	143.06	Non-essential	Non-essential	Non-essential	Non-essential	UPF0502 family protein
BW25113_1068	yceM	1122262	1123185	923	+	214.13	117.56	103.58	176.83	0.597174	0.0891742	104.52	83.27	126.66	51.08	Non-essential	Non-essential	Non-essential	Non-essential	putative oxidoreductase
BW25113_1069	murJ	1123295	1124830	1535	+	2.33	1.92	10.16	4.64	0.450394	0.279203	1.5	0.6	5.45	1.03	Essential	Essential	Essential	Essential	putative peptidoglycan lipid II flippase
BW25113_1070	flgN	1124870	1125286	416	-	49.19	132.12	48.41	78.68	1.34747	0.448402	127.33	166.44	73.3	48.49	Non-essential	Non-essential	Non-essential	Non-essential	export chaperone for FlgK and FlgL
BW25113_1071	flgM	1125291	1125584	293	-	58	49.03	251.47	62.18	0.655439	0.536128	10.88	136.52	64.74	63.59	Non-essential	Non-essential	Non-essential	Non-essential	anti-sigma factor for FliA (sigma 28)
BW25113_1072	flgA	1125660	1126319	659	-	138.5	83.68	238.63	100.99	0.938234	0.822512	155.82	142.91	95.47	132.9	Non-essential	Non-essential	Non-essential	Non-essential	assembly protein for flagellar basal-body periplasmic P ring
BW25113_1073	flgB	1126474	1126890	416	+	56.28	36.16	24.34	121.22	1.61475	0.181293	70.65	85.82	109.82	118.02	Non-essential	Non-essential	Non-essential	Non-essential	flagellar component of cell-proximal portion of basal-body rod
BW25113_1074	flgC	1126894	1127298	404	+	180.49	215.06	168.65	152.75	0.854397	0.448834	109.14	133.72	129.93	239.77	Non-essential	Non-essential	Non-essential	Non-essential	flagellar component of cell-proximal portion of basal-body rod
BW25113_1075	flgD	1127310	1128005	695	+	87.23	73.88	90.56	41.95	0.780737	0.262884	65.67	68.85	56.33	38.39	Non-essential	Non-essential	Non-essential	Non-essential	flagellar hook assembly protein
BW25113_1076	flgE	1128030	1129238	1208	+	93.93	100.34	103.41	100.23	1.11427	0.217412	108.78	110.71	92.42	131.47	Non-essential	Non-essential	Non-essential	Non-essential	flagellar hook protein
BW25113_1077	flgF	1129258	1130013	755	+	58.47	37.34	77.41	79.3	0.778829	0.221891	40.29	50.99	53.19	52.2	Non-essential	Non-essential	Non-essential	Non-essential	flagellar component of cell-proximal portion of basal-body rod
BW25113_1078	flgG	1130185	1130967	782	+	87.61	127.16	147.41	95.27	0.651853	0.163666	110.26	14.57	81.57	91.79	Non-essential	Non-essential	Non-essential	Non-essential	flagellar component of cell-distal portion of basal-body rod
BW25113_1079	flgH	1131020	1131718	698	+	69.72	58.29	101.19	85.63	1.1012	0.606434	117.77	85.32	64.19	79.41	Non-essential	Non-essential	Non-essential	Non-essential	flagellar protein of basal-body outer-membrane L ring
BW25113_1080	flgI	1131730	1132827	1097	+	122.72	103.86	181.56	93.76	0.807312	0.431585	76.25	70.88	161.86	96.2	Non-essential	Non-essential	Non-essential	Non-essential	putative flagellar basal body protein
BW25113_1081	flgJ	1132827	1133768	941	+	98.86	66.59	148.43	68.22	0.688249	0.250953	92.17	29.99	79.9	60.92	Non-essential	Non-essential	Non-essential	Non-essential	flagellar rod assembly protein and murein hydrolase%3B flagellum-specific muramidase
BW25113_1082	flgK	1133834	1135477	1643	+	113.53	80.13	116.47	93.73	0.763359	0.0538018	77.35	90.22	75.28	65.44	Non-essential	Non-essential	Essential	Essential	flagellar hook-filament junction protein 1
BW25113_1083	flgL	1135489	1136442	953	+	88.06	63.55	135.71	112.14	0.976468	0.894834	95.83	86.78	117.8	89.65	Non-essential	Non-essential	Non-essential	Non-essential	flagellar hook-filament junction protein
BW25113_1084	rne	1136638	1139823	3185	-	87.06	65.13	89.7	97.75	0.169827	0.000114275	23.42	5.21	12.48	16.57	Essential	Essential	Essential	Essential	fused ribonucleaseE: endoribonuclease/RNA-binding protein/RNA degradosome binding protein
BW25113_1085	yceQ	1139958	1140278	320	+	426.05	376.56	521.82	554.63	0.0649208	6.69691e-05	84.09	16.1	8.87	12.93	Non-essential	Non-essential	Non-essential	Essential	uncharacterized protein
BW25113_1086	rluC	1140396	1141355	959	+	249.88	181.84	351.1	164.76	0.85826	0.474653	171.18	219.44	225.51	197.14	Non-essential	Non-essential	Non-essential	Non-essential	23S rRNA pseudouridine(955%2C2504%2C2580) synthase
BW25113_1087	yceF	1141467	1142051	584	-	308.28	380.49	522.23	404.41	1.01008	0.933794	364.93	415.71	413.85	437.2	Non-essential	Non-essential	Non-essential	Non-essential	Maf-like protein
BW25113_1088	yceD	1142250	1142771	521	+	219.51	159.57	261.26	125.98	1.67665	0.00843571	285.79	313.87	328.44	356.75	Non-essential	Non-essential	Non-essential	Non-essential	DUF177 family protein
BW25113_1089	rpmF	1142823	1142996	173	+	21.46	29.45	104.47	12.7	0.637554	0.600478	77.87	23.35	5.94	0	Non-essential	Non-essential	Non-essential	Non-essential	50S ribosomal subunit protein L32
BW25113_1090	plsX	1143077	1144147	1070	+	187.75	281.88	316.54	211	0.607359	0.0199753	145.73	170.84	132.46	156.61	Non-essential	Non-essential	Non-essential	Non-essential	putative phosphate acyltransferase
BW25113_1091	fabH	1144215	1145168	953	+	4.53	2.5	1.08	2.28	1.03465	0.972233	0.11	9.8	0.71	0.13	Essential	Essential	Essential	Essential	3-oxoacyl-[acyl-carrier-protein] synthase III
BW25113_1092	fabD	1145184	1146113	929	+	4.35	37.73	3.58	7.42	0.289186	0.30574	0.47	8.95	1.1	4.83	Essential	Essential	Essential	Essential	malonyl-CoA-[acyl-carrier-protein] transacylase
BW25113_1093	fabG	1146126	1146860	734	+	1	0.76	1.1	0.66	0.0795455	0.000613735	0	0.28	0	0	Essential	Essential	Essential	Essential	3-oxoacyl-[acyl-carrier-protein] reductase
BW25113_1094	acpP	1147071	1147307	236	+	0	0	0	0	#DIV/0!	#DIV/0!	0	0	0	0	Essential	Essential	Essential	Essential	acyl carrier protein (ACP)
BW25113_1095	fabF	1147395	1148636	1241	+	80.18	136.05	106.66	139.43	0.458752	0.00613532	57.35	38.1	50.17	66.47	Non-essential	Non-essential	Non-essential	Non-essential	3-oxoacyl-[acyl-carrier-protein] synthase II
BW25113_1096	pabC	1148756	1149565	809	+	64.45	82.51	70.53	94.93	1.19586	0.332738	109.68	63.69	80.8	119.44	Non-essential	Non-essential	Non-essential	Non-essential	4-amino-4-deoxychorismate lyase component of para-aminobenzoate synthase multienzyme complex
BW25113_1097	yceG	1149568	1150590	1022	+	31.21	31.96	39.07	113.42	0.00106649	0.035363	0.11	0	0	0.12	Essential	Non-essential	Essential	Essential	septation protein%2C ampicillin sensitivity
BW25113_1098	tmk	1150580	1151221	641	+	4.59	1.53	1.43	4.72	0.355338	0.1206	0.85	0.32	0.35	2.84	Essential	Essential	Essential	Essential	thymidylate kinase
BW25113_1099	holB	1151218	1152222	1004	+	4.67	9.35	1.94	2.05	1.27707	0.746786	0.98	15.33	2.59	4.1	Essential	Essential	Essential	Essential	DNA polymerase III%2C delta prime subunit
BW25113_1100	ycfH	1152233	1153030	797	+	86.65	77.6	107.46	57.82	1.48994	0.0382545	143.05	99.17	140.91	107.85	Non-essential	Non-essential	Non-essential	Non-essential	putative DNase
BW25113_1101	ptsG	1153325	1154758	1433	+	1.99	3.52	14.41	3.03	0.0222222	0.102168	0	0.43	0	0.08	Essential	Essential	Essential	Essential	fused glucose-specific PTS enzymes: IIB component/IIC component
BW25113_1102	fhuE	1154818	1157007	2189	-	73.99	68.95	72.84	68.51	1.26269	0.0277503	80.4	104.64	95.74	78.19	Non-essential	Non-essential	Non-essential	Non-essential	ferric-rhodotorulic acid outer membrane transporter
BW25113_1103	hinT	1157341	1157700	359	+	163.93	102.67	140.18	85.83	0.287509	0.00347099	46.47	38.72	39.5	16.94	Non-essential	Non-essential	Non-essential	Non-essential	purine nucleoside phosphoramidase%2C dadA activator protein
BW25113_1104	ycfL	1157703	1158080	377	+	90.75	77.59	131.62	164.07	0.279249	0.019359	20.08	8.46	16.55	84.49	Non-essential	Non-essential	Non-essential	Non-essential	uncharacterized protein
BW25113_1105	lpoB	1158094	1158735	641	+	60.43	60.86	79.93	126.3	0.00256473	0.00187828	0.34	0.32	0.18	0	Non-essential	Non-essential	Essential	Essential	OM lipoprotein stimulator of MrcB transpeptidase
BW25113_1106	thiK	1158716	1159540	824	+	65.17	80.16	111.32	100.97	0.755159	0.184913	41.69	61.78	76.99	89.6	Non-essential	Non-essential	Non-essential	Non-essential	thiamine kinase
BW25113_1107	nagZ	1159551	1160576	1025	+	44.12	80	65.04	44.1	0.583212	0.184132	69.56	40.34	17.98	8.16	Non-essential	Non-essential	Non-essential	Essential	beta N-acetyl-glucosaminidase
BW25113_1108	ycfP	1160599	1161141	542	+	81.71	72.54	206.56	114.83	0.651753	0.243846	65.89	74.71	64.14	105.26	Non-essential	Non-essential	Non-essential	Non-essential	putative UPF0227 family esterase
BW25113_1109	ndh	1161541	1162845	1304	+	108.43	152.35	222.62	157.14	0.974162	0.888972	154.07	136.2	201.54	132.18	Non-essential	Non-essential	Non-essential	Non-essential	respiratory NADH dehydrogenase 2/cupric reductase
BW25113_1110	ycfJ	1163055	1163594	539	+	107.27	46.63	52.89	132.99	1.72038	0.158959	102.03	231.47	157.14	93.91	Non-essential	Non-essential	Non-essential	Non-essential	uncharacterized protein
BW25113_1111	ycfQ	1163656	1164288	632	-	20.24	41.52	71.8	75.45	0.530932	0.165175	47.47	34.45	9.85	19.2	Non-essential	Non-essential	Non-essential	Non-essential	repressor for bhsA(ycfR)
BW25113_1112	bhsA	1164529	1164786	257	+	57.2	6.58	170.21	25.55	0.899129	0.872248	89.88	70.27	30.53	42.68	Non-essential	Non-essential	Non-essential	Non-essential	biofilm%2C cell surface and signaling protein
BW25113_1113	ldtC	1164868	1165830	962	-	104.15	102.59	167.25	116.99	0.695629	0.109392	122.67	70.82	81.79	66.26	Non-essential	Non-essential	Non-essential	Non-essential	L%2CD-transpeptidase linking Lpp to murein
BW25113_1114	mfd	1165974	1169420	3446	-	106.27	86.15	113.02	103.96	0.00617978	2.07177e-06	0.32	0.51	0.23	1.47	Non-essential	Non-essential	Essential	Essential	transcription-repair coupling factor
BW25113_1115	ycfT	1169548	1170621	1073	-	146.2	104.23	181.78	111.74	0.720691	0.124478	106.39	93.98	123.56	68.09	Non-essential	Non-essential	Non-essential	Non-essential	inner membrane protein
BW25113_1116	lolC	1170883	1172082	1199	+	0	0	0.19	0	1.47368	0.743388	0	0.09	0.19	0	Essential	Essential	Essential	Essential	lipoprotein-releasing system transmembrane protein
BW25113_1117	lolD	1172075	1172776	701	+	15.09	1.6	0	1.73	1.49674	0.605014	12.65	4.69	2.1	8.13	Essential	Essential	Essential	Essential	outer membrane-specific lipoprotein transporter subunit
BW25113_1118	lolE	1172776	1174020	1244	+	3.1	0.68	1.11	1.07	2.77013	0.110118	6.94	0.66	4.63	4.28	Essential	Essential	Essential	Essential	lipoprotein-releasing system transmembrane protein
BW25113_1119	nagK	1174049	1174960	911	+	105.76	50.02	56.95	65.43	1.12148	0.632687	78.16	71.41	108.1	54.28	Non-essential	Non-essential	Non-essential	Non-essential	N-acetyl-D-glucosamine kinase
BW25113_1120	cobB	1175087	1175815	728	+	102.22	101.35	188.66	160.85	0.725664	0.164687	113.65	99.85	72.41	115.44	Non-essential	Non-essential	Non-essential	Non-essential	deacetylase of acs and cheY%2C chemotaxis regulator
BW25113_1121	ycfZ	1175935	1176723	788	-	330.15	274.8	228.31	297.61	0.699833	0.0299562	155.24	168.43	230.8	236.95	Non-essential	Non-essential	Non-essential	Non-essential	inner membrane protein
BW25113_1122	ymfA	1176720	1177181	461	-	505.01	362.68	463.57	287.01	0.86357	0.371632	316.73	424.5	363.27	292.99	Non-essential	Non-essential	Non-essential	Non-essential	DUF3592 family inner membrane protein
BW25113_1123	potD	1177239	1178285	1046	-	200.24	148.47	117.37	147.22	0.473716	0.00887815	53.74	60.81	67.21	108.77	Non-essential	Non-essential	Non-essential	Non-essential	polyamine transporter subunit
BW25113_1124	potC	1178282	1179076	794	-	125.43	150.49	191.45	188.12	0.368854	0.000686668	68.21	57.92	62.82	52.83	Non-essential	Non-essential	Non-essential	Non-essential	polyamine transporter subunit
BW25113_1125	potB	1179073	1179900	827	-	154.77	95.63	132.29	125.03	0.539569	0.024513	36.51	107.35	76.44	53.65	Non-essential	Non-essential	Non-essential	Non-essential	polyamine transporter subunit
BW25113_1126	potA	1179914	1181050	1136	-	87.6	68.96	108.76	146.28	0.329106	0.00981432	25.89	57.7	20.2	31.67	Non-essential	Non-essential	Non-essential	Non-essential	polyamine transporter subunit
BW25113_1127	pepT	1181300	1182526	1226	+	119.53	86.17	182.82	98.46	1.09518	0.668323	175.4	124.47	118.25	115.21	Non-essential	Non-essential	Essential	Non-essential	peptidase T
BW25113_1128	roxA	1182575	1183696	1121	-	78.45	114.39	120.05	51.75	1.1683	0.436577	124.65	104.22	82.47	114.67	Non-essential	Non-essential	Essential	Non-essential	50S ribosomal protein L16 arginine hydroxylase%3B 2-oxoglutarate oxygenase
BW25113_1129	phoQ	1183772	1185232	1460	-	129.79	133.56	106.59	221.5	0.434144	0.0242026	72.54	52.67	93.24	38.32	Non-essential	Non-essential	Essential	Essential	sensory histidine kinase in two-component regulatory system with PhoP
BW25113_1130	phoP	1185232	1185903	671	-	203.61	289.82	233.15	201.24	0.321269	0.00202201	115.51	56.93	20.07	105.57	Non-essential	Non-essential	Non-essential	Non-essential	response regulator in two-component regulatory system with PhoQ
BW25113_1131	purB	1186072	1187442	1370	-	40.03	18.1	34.07	33.33	0.373855	0.0351631	11.01	27.39	1.81	6.72	Essential	Essential	Essential	Essential	adenylosuccinate lyase
BW25113_1132	hflD	1187446	1188087	641	-	48.95	42.03	133.34	104.4	0.580616	0.199825	41.68	61.05	64.09	24.04	Non-essential	Non-essential	Non-essential	Non-essential	putative lysogenization regulator
BW25113_1133	mnmA	1188123	1189229	1106	-	11.05	19.01	24.07	30.05	0.368734	0.048894	4.65	0.93	17.68	7.78	Essential	Essential	Essential	Essential	tRNA(Gln%2CLys%2CGlu) U34 2-thiouridylase%2C first step in mnm(5)-s(2)U34-tRNA synthesis
BW25113_1134	nudJ	1189283	1189744	461	-	237.81	118.86	120.01	131.68	0.56483	0.0698059	81.08	111.76	72.26	78.52	Non-essential	Non-essential	Non-essential	Non-essential	bifunctional thiamine pyrimidine pyrophosphate hydrolase/ thiamine pyrophosphate hydrolase
BW25113_1135	rluE	1189754	1190407	653	-	109.62	158.8	250.68	223.3	1.08134	0.729146	262.21	196.91	211.59	132.08	Non-essential	Non-essential	Non-essential	Non-essential	23S rRNA pseudouridine(2457) synthase
BW25113_1136	icd	1190579	1191829	1250	+	4.04	5.83	33.31	9.96	0.0120437	0.101398	0.17	0	0.18	0.29	Essential	Essential	Essential	Essential	e14 prophage%3B isocitrate dehydrogenase%2C specific for NADP+
BW25113_1137	ymfD	1192323	1192988	665	-	119.95	101.7	42.15	131.37	0.694334	0.237124	101.9	63.94	47.98	60.56	Essential	Non-essential	Essential	Essential	e14 prophage%3B putative SAM-dependent methyltransferase
BW25113_1138	ymfE	1192989	1193693	704	-	5.75	18.93	2.45	1.89	0.46244	0.451595	0	11.52	0	1.9	Essential	Essential	Essential	Essential	e14 prophage%3B putative inner membrane protein
BW25113_1139	lit	1194151	1195044	893	+	243.17	162.66	189.58	223.27	0.242854	0.000139585	43.73	49.07	58.24	47.78	Essential	Essential	Essential	Essential	e14 prophage%3B cell death peptidase%2C inhibitor of T4 late gene expression
BW25113_1140	intE	1195135	1196262	1127	-	410.7	433.23	443.83	320.2	0.914581	0.300512	342.47	397.09	362.11	368.94	Non-essential	Non-essential	Non-essential	Non-essential	e14 prophage%3B putative integrase
BW25113_1141	xisE	1196243	1196488	245	-	197.8	360.38	337.44	238.3	0.72424	0.156039	145.97	249.86	167.6	257.8	Non-essential	Non-essential	Non-essential	Non-essential	e14 prophage%3B putative excisionase
BW25113_1143	ymfI	1196953	1197294	341	+	171.55	247.18	155.06	111.39	0.978327	0.942758	94.65	253.71	101.5	220.47	Non-essential	Non-essential	Non-essential	Non-essential	e14 prophage%3B uncharacterized protein
BW25113_1144	ymfJ	1197232	1197540	308	-	267.39	288.47	181.51	183.32	1.29261	0.162717	260.73	267.01	269.5	392.85	Non-essential	Non-essential	Non-essential	Non-essential	e14 prophage%3B uncharacterized protein
BW25113_1145	cohE	1197715	1198389	674	-	1.23	0.62	0.85	1.26	0.040404	0.00101028	0.16	0	0	0	Essential	Essential	Essential	Essential	e14 prophage%3B repressor protein phage e14
BW25113_1146	croE	1198480	1198680	200	+	46.79	48.04	164.26	117.59	2.03658	0.025869	169.23	235.8	162.38	199.73	Non-essential	Non-essential	Non-essential	Non-essential	e14 prophage%3B putative DNA-binding transcriptional regulator
BW25113_1147	ymfL	1198724	1199281	557	+	123.79	85.45	88.31	174.11	1.61945	0.0834948	184.07	145.93	160.58	273.25	Non-essential	Non-essential	Non-essential	Non-essential	e14 prophage%3B putative DNA-binding transcriptional regulator
BW25113_1148	ymfM	1199278	1199616	338	+	169.53	115.74	197.34	250.25	0.873564	0.574219	204.97	123.11	104.08	208.04	Non-essential	Non-essential	Non-essential	Non-essential	e14 prophage%3B uncharacterized protein
BW25113_1150	ymfR	1201005	1201187	182	+	57.59	80.83	156.51	164.2	0.333021	0.0444093	78.83	21.62	18.18	34.27	Non-essential	Non-essential	Non-essential	Non-essential	e14 prophage%3B uncharacterized protein
BW25113_1151	beeE	1201187	1201598	411	+	86.35	55.41	46.2	68.43	0.486641	0.0291829	19.75	51.57	33.93	19.52	Non-essential	Non-essential	Non-essential	Non-essential	beeE
BW25113_1152	jayE	1201599	1202378	779	+	147.69	106.76	115.4	69.56	0.699165	0.127807	81.47	51.13	97.42	77.2	Non-essential	Non-essential	Non-essential	Non-essential	jayE
BW25113_1153	ymfQ	1202369	1202953	584	+	126.88	95.42	180.05	98.87	0.964307	0.89729	53.63	147.78	176.98	104.94	Non-essential	Non-essential	Non-essential	Non-essential	prohage e14 tail protein homolog
BW25113_1154	stfP	1202957	1203586	629	+	298.3	307	358.54	444.07	0.524884	0.00356713	186.08	153.83	179.39	219.69	Non-essential	Non-essential	Non-essential	Non-essential	e14 prophage%3B uncharacterized protein
BW25113_1155	tfaP	1203588	1204001	413	+	635.63	592.24	765.98	580	0.795975	0.11306	473.48	652.45	539.09	383.7	Non-essential	Non-essential	Non-essential	Non-essential	e14 prophage%3B uncharacterized protein
BW25113_1156	tfaE	1203973	1204575	602	-	479.89	404.75	644.18	453.2	0.708358	0.0743651	303.05	347.27	282.41	471.25	Non-essential	Non-essential	Non-essential	Non-essential	e14 prophage%3B putative tail fiber assembly protein
BW25113_1157	stfE	1204575	1205075	500	-	285.32	296.08	503.38	268.65	0.697753	0.273358	70.35	367	206.37	300.64	Non-essential	Non-essential	Non-essential	Non-essential	stfE
BW25113_1158	pinE	1205141	1205695	554	+	193.09	176.64	158.92	210.02	1.01625	0.938178	118.83	265.99	137.34	228.51	Non-essential	Non-essential	Non-essential	Non-essential	e14 prophage%3B site-specific DNA recombinase
BW25113_1159	mcrA	1205802	1206635	833	+	212.38	192.75	64.63	140.24	0.61341	0.132119	108.88	77.87	103.31	84.12	Non-essential	Non-essential	Non-essential	Non-essential	putative 5-methylcytosine/5-hydroxymethylcytosine-specific restriction nuclease%3B 5-methylcytosine DNA binding protein%3B e14 prophage gene
BW25113_1160	iraM	1207136	1207459	323	-	52.29	42.71	1.43	3.01	0.172969	0.179595	0	0	12.3	4.9	Essential	Essential	Essential	Essential	RpoS stabilzer during Mg starvation%2C anti-RssB factor
BW25113_1161	ycgX	1208159	1208563	404	-	167.26	144.76	68.37	75.62	0.672573	0.201884	94.48	55.01	81.1	76.11	Essential	Essential	Non-essential	Non-essential	DUF1398 family protein
BW25113_1162	bluR	1208784	1209515	731	-	101.42	116.86	80.43	72.98	2.87804	0.000308056	284.01	256.46	314.77	214.5	Non-essential	Non-essential	Non-essential	Non-essential	repressor of blue light-responsive genes
BW25113_1163	bluF	1209720	1210931	1211	-	241.12	214.75	253.86	197.37	1.32166	0.00191383	287.62	300.39	314.18	296.69	Non-essential	Non-essential	Non-essential	Non-essential	anti-repressor for YcgE%2C blue light-responsive%3B FAD-binding%3B has c-di-GMP phosphodiesterase-like EAL domain%2C but does not degrade c-di-GMP
BW25113_1164	ycgZ	1211245	1211481	236	+	219.91	119.57	37.19	111.87	1.38097	0.47232	165.11	49.88	176.45	283.22	Non-essential	Non-essential	Non-essential	Essential	RcsB connector protein for regulation of biofilm and acid-resistance
BW25113_1165	ymgA	1211524	1211796	272	+	154.58	138.86	55.99	215.36	1.03846	0.905222	188.37	144.86	65.6	187.68	Non-essential	Non-essential	Non-essential	Non-essential	RcsB connector protein for regulation of biofilm
BW25113_1166	ariR	1211825	1212091	266	+	138.63	169.57	31.23	63.52	0.393821	0.202053	13.23	123.72	9.83	11.91	Non-essential	Non-essential	Essential	Essential	RcsB connector protein for regulation of biofilm and acid-resistance
BW25113_1167	ymgC	1212204	1212452	248	+	128.27	181.4	40.97	54.43	0.193892	0.0563669	51.02	15.4	9.17	2.95	Non-essential	Essential	Non-essential	Essential	Blue light%2C low temperature and stress induced protein
BW25113_1168	ycgG	1212784	1214307	1523	+	185.39	189.65	143.96	100.49	0.887343	0.440789	135.76	130.73	135.96	147.25	Non-essential	Non-essential	Non-essential	Non-essential	putative membrane-anchored cyclic-di-GMP phosphodiesterase
BW25113_1171	ymgD	1217761	1218090	329	-	188.51	248.13	153.39	315.43	2.04181	0.00704885	453.26	597.43	395.71	402.38	Non-essential	Non-essential	Non-essential	Non-essential	uncharacterized protein
BW25113_1172	ymgG	1218100	1218444	344	-	643.44	451.99	323.14	282.55	1.2031	0.331323	537.1	496.68	514.59	498.24	Non-essential	Non-essential	Non-essential	Non-essential	UPF0757 family protein
BW25113_1174	minE	1219735	1220001	266	-	73.66	36.03	2.6	9.6	1.64214	0.511616	18.19	106.27	68.37	7.33	Essential	Essential	Essential	Essential	cell division topological specificity factor
BW25113_1175	minD	1220005	1220817	812	-	114.6	107.77	102.93	145.81	0.0105071	1.97165e-05	0	2.4	1.95	0.6	Non-essential	Non-essential	Essential	Essential	membrane ATPase of the MinC-MinD-MinE system
BW25113_1176	minC	1220841	1221536	695	-	148.64	97.1	48.25	115.94	0.0232967	0.00312593	0.94	1.33	0.65	6.63	Non-essential	Non-essential	Essential	Essential	cell division inhibitor
BW25113_1177	ycgJ	1222056	1222424	368	+	395.48	324.88	231.54	445.97	1.20895	0.349394	470.86	275.56	410.88	532.65	Non-essential	Non-essential	Non-essential	Non-essential	uncharacterized protein
BW25113_1178	pliG	1222527	1222928	401	-	461.63	310.29	182.26	267.28	1.73514	0.0177247	511.79	516.05	457.48	634.08	Non-essential	Non-essential	Non-essential	Non-essential	periplasmic inhibitor of g-type lysozyme
BW25113_1179	ycgL	1223170	1223463	293	+	69.98	65.86	79.89	60.53	2.12586	0.00690638	93.39	148.13	167.48	178.29	Non-essential	Non-essential	Non-essential	Non-essential	UPF0745 family protein
BW25113_1180	ycgM	1223535	1224194	659	+	141.43	91.77	28.41	76.94	1.93685	0.108198	110.31	98.8	239.71	206.9	Non-essential	Non-essential	Non-essential	Non-essential	putative isomerase/hydrolase
BW25113_1181	ycgN	1224271	1224732	461	+	453.25	249.31	275.45	188.97	1.21152	0.37309	356.68	435.21	323.94	297.99	Non-essential	Non-essential	Non-essential	Non-essential	UPF0153 family cysteine cluster protein
BW25113_1182	hlyE	1224939	1225850	911	-	205.76	169.13	103.06	115.46	0.194301	0.0027351	24.01	19.04	42.45	29.8	Non-essential	Non-essential	Essential	Non-essential	hemolysin E
BW25113_1183	umuD	1226223	1226642	419	+	113.29	47.97	127.43	128.74	2.29964	0.062738	403.07	144.13	204.8	207.94	Non-essential	Non-essential	Non-essential	Non-essential	DNA polymerase V%2C subunit D
BW25113_1184	umuC	1226642	1227910	1268	+	124.48	123.54	159.84	107.68	0.911607	0.514654	89.14	121.07	148.19	111.57	Non-essential	Non-essential	Essential	Non-essential	DNA polymerase V%2C subunit C
BW25113_1185	dsbB	1227956	1228486	530	-	153.92	85.84	196.72	133.66	1.4763	0.0745177	265.62	169.29	184.61	222.18	Non-essential	Non-essential	Non-essential	Non-essential	oxidoreductase that catalyzes reoxidation of DsbA protein disulfide isomerase I
BW25113_1186	nhaB	1228632	1230173	1541	-	179.22	124.35	130.44	166.65	1.04698	0.701395	169.64	152.62	178.93	127.69	Non-essential	Non-essential	Non-essential	Non-essential	sodium:proton antiporter
BW25113_1187	fadR	1230394	1231113	719	+	161.84	138.33	245.65	218.73	2.16771	0.000287781	415.87	433.98	439.77	367.7	Non-essential	Non-essential	Non-essential	Non-essential	fatty acid metabolism regulon transcriptional regulator
BW25113_1188	ycgB	1231165	1232697	1532	-	115.95	125.26	183.53	147.6	0.921148	0.593596	146.31	125.34	97.63	157.93	Non-essential	Non-essential	Non-essential	Non-essential	SpoVR family stationary phase protein
BW25113_1189	dadA	1233027	1234325	1298	+	72.76	60.66	98.44	95.6	0.823734	0.220627	64.68	70.39	80.08	54.59	Non-essential	Non-essential	Non-essential	Non-essential	D-amino acid dehydrogenase
BW25113_1190	dadX	1234335	1235405	1070	+	101.35	67.06	65.95	123.91	0.538477	0.0452686	29.74	43.91	70.24	49.03	Non-essential	Essential	Non-essential	Non-essential	alanine racemase%2C catabolic%2C PLP-binding
BW25113_1191	cvrA	1235791	1237527	1736	-	200.54	170.63	189.02	152.5	0.849556	0.198137	161.45	108.06	179.31	156.65	Non-essential	Non-essential	Non-essential	Non-essential	putative cation/proton antiporter
BW25113_1192	ldcA	1237622	1238536	914	-	93.54	90.5	216.36	153.18	0.0155894	0.00376688	4.67	0.45	0.99	2.52	Non-essential	Non-essential	Essential	Essential	murein tetrapeptide carboxypeptidase%3B LD-carboxypeptidase A
BW25113_1193	emtA	1238636	1239247	611	+	55.43	121.97	94.78	55.27	1.32527	0.221748	124.56	104.74	125.23	79.43	Non-essential	Non-essential	Non-essential	Non-essential	lytic murein endotransglycosylase E
BW25113_1194	ycgR	1239249	1239983	734	-	111.78	65.93	103.88	115.03	0.447027	0.00341273	39.21	49.94	49.32	38.83	Non-essential	Non-essential	Non-essential	Non-essential	flagellar velocity braking protein%2C c-di-GMP-regulated
BW25113_1195	ymgE	1240184	1240438	254	+	24.39	72.72	108.16	230.74	0.507511	0.270426	51.97	55.66	47.9	65.75	Non-essential	Non-essential	Non-essential	Non-essential	UPF0410 family putative inner membrane protein
BW25113_1196	ycgY	1240616	1241056	440	+	211.1	134.78	68.76	140.47	1.30888	0.258504	150.01	216.7	209.66	150.2	Non-essential	Non-essential	Non-essential	Non-essential	uncharacterized protein
BW25113_1197	treA	1241135	1242832	1697	-	148.17	132.38	134.99	136.44	1.17582	0.0746505	133.8	158.08	175.78	181.37	Non-essential	Non-essential	Non-essential	Non-essential	periplasmic trehalase
BW25113_1198	dhaM	1243152	1244570	1418	-	64.13	102.55	93.09	97.89	1.52228	0.11418	119.86	115.55	102.54	206.51	Non-essential	Essential	Non-essential	Non-essential	putative dihydroxyacetone-specific PTS enzymes: HPr component/EI component
BW25113_1199	dhaL	1244581	1245213	632	-	24.9	8.88	5.64	18	3.58899	0.00302981	68.95	48.43	50.5	38.2	Non-essential	Non-essential	Non-essential	Non-essential	dihydroxyacetone kinase%2C C-terminal domain
BW25113_1200	dhaK	1245224	1246294	1070	-	52.05	36.54	40.75	31.63	1.27726	0.159595	67.35	46.59	43.31	48.35	Non-essential	Non-essential	Non-essential	Non-essential	dihydroxyacetone kinase%2C PTS-dependent%2C dihydroxyacetone-binding subunit
BW25113_1201	dhaR	1246522	1248441	1919	+	37.28	32.98	25.51	45.06	2.28957	9.43985e-05	77.77	81.51	75.15	88.01	Non-essential	Non-essential	Non-essential	Non-essential	dhaKLM operon transcription activator
BW25113_1202	ycgV	1248541	1251408	2867	-	136.1	137.35	148.58	112.76	1.1771	0.068989	138.93	170.83	150.85	168.89	Non-essential	Non-essential	Non-essential	Non-essential	putative adhesin
BW25113_1203	ychF	1252177	1253268	1091	-	70.17	68.34	107.9	76.11	1.64784	0.0330493	128.79	88.47	149.18	165.02	Non-essential	Non-essential	Non-essential	Non-essential	catalase inhibitor protein%3B ATPase%2C K+-dependent%2C ribosome-associated
BW25113_1204	pth	1253385	1253969	584	-	92.83	24.52	42.5	66.74	0.552054	0.161756	35.82	15.83	30.63	42.81	Essential	Essential	Essential	Essential	peptidyl-tRNA hydrolase
BW25113_1205	ychH	1254247	1254525	278	+	40.55	89.21	165.14	93.98	0.923755	0.841631	47.06	108.32	150.83	53.02	Non-essential	Non-essential	Non-essential	Non-essential	DUF2583 family putative inner membrane protein
BW25113_1206	dauA	1254580	1256259	1679	-	91.95	67.74	122.58	109.34	1.06438	0.705404	119.1	119.55	74.4	103.77	Non-essential	Non-essential	Non-essential	Non-essential	C4-dicarboxylic acid transporter
BW25113_1207	prs	1256384	1257331	947	-	0	1.63	0	0.64	1.04846	0.960701	0	0	0.84	1.54	Essential	Essential	Essential	Essential	phosphoribosylpyrophosphate synthase
BW25113_1208	ispE	1257482	1258333	851	-	0.76	0.99	0.94	0.57	0.122699	0.000845655	0	0.12	0	0.28	Essential	Essential	Essential	Essential	4-diphosphocytidyl-2-C-methylerythritol kinase
BW25113_1209	lolB	1258333	1258956	623	-	0	0	0	0	#DIV/0!	0.125579	0.35	0	0.18	0.97	Essential	Essential	Essential	Essential	lipoprotein localization factor
BW25113_1210	hemA	1259170	1260426	1256	+	2.93	1.12	2.47	5.39	0.809404	0.71013	5.83	1.14	1.71	0.96	Essential	Essential	Essential	Essential	glutamyl tRNA reductase
BW25113_1211	prfA	1260468	1261550	1082	+	2.04	13.6	3.18	0.45	1.16035	0.856625	7.18	0.76	12.85	1.57	Essential	Essential	Essential	Essential	peptide chain release factor RF-1
BW25113_1212	prmC	1261550	1262383	833	+	0.88	0.67	0	0.29	5.52717	0.0759946	0.92	4.31	4.07	0.87	Essential	Essential	Essential	Essential	N5-glutamine methyltransferase%2C modifies release factors RF-1 and RF-2
BW25113_1213	ychQ	1262380	1262772	392	+	134.3	133.79	293.64	269.43	1.20408	0.605138	438.81	155.95	231.13	174.89	Non-essential	Non-essential	Non-essential	Non-essential	SIRB family inner membrane protein
BW25113_1214	ychA	1262776	1263585	809	+	353.96	358.48	445.03	354.14	1.04377	0.598715	368.81	354.11	436.44	418.41	Non-essential	Non-essential	Non-essential	Non-essential	transglutaminase-like TPR-repeat protein
BW25113_1215	kdsA	1263621	1264475	854	+	13.78	2.3	7.39	4.81	0.0579915	0.0357691	0.26	0.84	0.26	0.28	Essential	Essential	Essential	Essential	3-deoxy-D-manno-octulosonate 8-phosphate synthase
BW25113_1216	chaA	1266205	1267305	1100	-	459.73	387.7	571.35	616.05	1.07181	0.535515	538.16	589.25	557.91	495.64	Non-essential	Non-essential	Non-essential	Non-essential	calcium/sodium:proton antiporter
BW25113_1217	chaB	1267575	1267805	230	+	197.14	259.54	303.38	235.99	1.00565	0.979325	311.63	110.92	303.31	275.82	Non-essential	Non-essential	Non-essential	Non-essential	cation transport regulator
BW25113_1218	chaC	1267963	1268658	695	+	128.53	68.84	140.13	146.92	0.764048	0.205513	79.85	118.79	92.95	78.53	Non-essential	Non-essential	Non-essential	Non-essential	cation transport regulator
BW25113_1219	ychN	1268702	1269055	353	-	89.12	105.62	121.7	73.55	0.813534	0.49339	41.67	41.13	102.85	131.62	Non-essential	Non-essential	Non-essential	Non-essential	putative sulfur relay protein
BW25113_1220	ychO	1269240	1270634	1394	+	150.24	75.27	81.86	111.37	0.983426	0.941019	109.85	88.85	72.7	140.4	Non-essential	Non-essential	Non-essential	Non-essential	putative invasin
BW25113_1221	narL	1270635	1271285	650	-	114.52	135.14	102.5	271.44	0.651074	0.264695	153.78	67	115.43	69.8	Non-essential	Non-essential	Non-essential	Non-essential	response regulator in two-component regulatory system with NarX (or NarQ)
BW25113_1222	narX	1271278	1273074	1796	-	119.34	133.42	144.4	111.56	0.990466	0.910214	115.41	114.03	145.2	129.23	Non-essential	Non-essential	Non-essential	Non-essential	sensory histidine kinase in two-component regulatory system with NarL
BW25113_1223	narK	1273413	1274804	1391	+	120.92	119.65	80.39	90.76	1.05343	0.685087	90.6	122.88	120.37	99.87	Non-essential	Non-essential	Non-essential	Non-essential	nitrate/nitrite transporter
BW25113_1224	narG	1275320	1279063	3743	+	95.16	68.88	107.97	93.32	1.12657	0.229199	98.9	104.74	110.04	97.89	Non-essential	Non-essential	Non-essential	Non-essential	nitrate reductase 1%2C alpha subunit
BW25113_1225	narH	1279060	1280598	1538	+	73.16	78.69	120.04	95.11	0.585913	0.0125797	51.16	54.26	49.14	60.47	Non-essential	Non-essential	Non-essential	Non-essential	nitrate reductase 1%2C beta (Fe-S) subunit
BW25113_1226	narJ	1280595	1281305	710	+	119.84	51.37	59.69	97.46	1.32854	0.257431	101.28	101.67	150.1	83.19	Non-essential	Non-essential	Non-essential	Non-essential	molybdenum-cofactor-assembly chaperone subunit (delta subunit) of nitrate reductase 1
BW25113_1227	narI	1281305	1281982	677	+	64.82	60.72	114.35	97.94	0.634254	0.0714728	65.32	41.87	60.5	46.58	Non-essential	Non-essential	Non-essential	Non-essential	nitrate reductase 1%2C gamma (cytochrome b(NR)) subunit
BW25113_1229	tpr	1282543	1282632	89	-	98.05	85.22	132.95	59.63	1.15038	0.80114	199.47	10.59	194.51	27.8	Non-essential	Non-essential	Non-essential	Non-essential	protamine-like protein
BW25113_1232	purU	1283238	1284080	842	-	208.68	252.47	310.16	191.73	1.2118	0.108134	297.02	297.05	274.92	298.02	Non-essential	Non-essential	Non-essential	Non-essential	formyltetrahydrofolate hydrolase
BW25113_1233	ychJ	1284130	1284588	458	-	381.2	425.5	357.12	335.72	1.16746	0.157436	507.42	351.18	421.57	470.49	Non-essential	Non-essential	Non-essential	Non-essential	UPF0225 family protein
BW25113_1234	rssA	1284701	1285606	905	+	142.21	101.16	120.61	156.58	0.856213	0.2085	103.22	124.61	115.56	102.32	Non-essential	Non-essential	Non-essential	Non-essential	putative patatin-like family phospholipase
BW25113_1235	rssB	1285698	1286711	1013	+	93.72	51.47	114.97	72.91	0.105173	0.00203088	21.16	2.23	9.37	2.27	Non-essential	Non-essential	Essential	Essential	PcnB-degradosome interaction factor%3B response regulator
BW25113_1236	galU	1286913	1287821	908	+	142.25	78.44	133.23	119.71	0.309778	0.00431183	7.71	65.21	37.23	36.57	Non-essential	Non-essential	Essential	Non-essential	glucose-1-phosphate uridylyltransferase
BW25113_1237	hns	1287965	1288378	413	-	14.95	47.99	57.68	2.05	0.0380696	0.0672578	0.53	1.49	0	2.65	Essential	Non-essential	Essential	Essential	global DNA-binding transcriptional dual regulator H-NS
BW25113_1238	tdk	1288983	1289600	617	+	586.76	599.37	852.85	537.67	0.432472	0.0038437	283.06	214.6	382.47	234.2	Non-essential	Non-essential	Non-essential	Non-essential	thymidine kinase/deoxyuridine kinase
BW25113_1241	adhE	1290902	1293577	2675	-	142.11	129.84	151.75	119.19	0.72674	0.024515	118.66	102.01	103.7	70.17	Non-essential	Non-essential	Non-essential	Essential	fused acetaldehyde-CoA dehydrogenase/iron-dependent alcohol dehydrogenase/pyruvate-formate lyase deactivase
BW25113_1242	ychE	1294054	1294701	647	+	196.11	138.81	153.76	240.53	0.918775	0.588701	156.01	140.33	195.89	177.75	Non-essential	Non-essential	Non-essential	Non-essential	UPF0056 family inner membrane protein
BW25113_1243	oppA	1295439	1297070	1631	+	172.08	169.69	188.13	119.16	1.45287	0.00536826	228.2	255.5	215.79	243.51	Non-essential	Non-essential	Non-essential	Non-essential	oligopeptide transporter subunit
BW25113_1244	oppB	1297156	1298076	920	+	297.27	231.78	344.56	222.09	1.36354	0.0927569	300.92	313.19	407.63	472.29	Non-essential	Non-essential	Non-essential	Non-essential	oligopeptide transporter subunit
BW25113_1245	oppC	1298091	1298999	908	+	73	105.92	91.64	58.45	0.864229	0.471754	91.8	70.07	43.71	78.76	Non-essential	Non-essential	Non-essential	Non-essential	oligopeptide transporter subunit
BW25113_1246	oppD	1299011	1300024	1013	+	109.33	81.78	114.29	82.45	0.771819	0.194355	43.29	70.08	83.47	102.51	Non-essential	Non-essential	Non-essential	Non-essential	oligopeptide transporter subunit
BW25113_1247	oppF	1300021	1301025	1004	+	60.6	80	130.64	99.45	1.40578	0.191139	167.64	80.32	160.78	112.37	Non-essential	Non-essential	Non-essential	Non-essential	oligopeptide transporter subunit
BW25113_1248	yciU	1301078	1301407	329	-	110.8	63.31	48.33	145.73	1.18991	0.516745	76.77	129.63	125.92	105.77	Non-essential	Non-essential	Non-essential	Non-essential	UPF0263 family protein
BW25113_1249	clsA	1301442	1302902	1460	-	140.8	106.31	154.5	100.53	0.398415	0.00130936	52.25	51.62	53.39	42.8	Non-essential	Non-essential	Essential	Essential	cardiolipin synthase 1
BW25113_1250	kch	1303273	1304526	1253	-	354.3	265.8	427.23	287.37	0.760411	0.0859558	233.64	245.86	241.05	294.37	Non-essential	Non-essential	Non-essential	Non-essential	voltage-gated potassium channel
BW25113_1251	yciI	1304826	1305122	296	-	501.07	523.88	572.99	555.59	1.28108	0.0173693	595.83	742.49	638.13	782.39	Non-essential	Non-essential	Non-essential	Non-essential	putative DGPF domain-containing enzyme
BW25113_1252	tonB	1305346	1306065	719	+	23.03	12.1	65.97	27.09	1.4938	0.418796	82.81	21.56	57.43	29.69	Non-essential	Non-essential	Non-essential	Essential	membrane spanning protein in TonB-ExbB-ExbD transport complex
BW25113_1253	yciA	1306105	1306503	398	-	204.77	236.33	127.82	128.25	1.5896	0.191265	171.43	294.24	190.87	451.68	Non-essential	Non-essential	Non-essential	Non-essential	acyl-CoA esterase
BW25113_1254	yciB	1306608	1307147	539	-	152.88	103.16	137.55	139.73	0.146629	6.91279e-05	23.17	31.27	7.77	15.99	Non-essential	Non-essential	Essential	Essential	IspA family inner membrane protein
BW25113_1255	yciC	1307177	1307920	743	-	249.07	195.96	230.59	319.26	0.509519	0.0114802	184.85	79.87	113.42	128.77	Non-essential	Non-essential	Non-essential	Non-essential	UPF0259 family inner membrane protein
BW25113_1256	ompW	1308277	1308915	638	+	433.11	536.47	661.91	459.98	0.926951	0.504633	448.07	511.78	513.16	465.68	Non-essential	Non-essential	Non-essential	Non-essential	outer membrane protein W
BW25113_1257	yciE	1308975	1309481	506	-	152.7	159.6	156.1	115.13	0.382208	0.00254056	67.78	53.23	86.18	15.84	Non-essential	Non-essential	Non-essential	Non-essential	putative rubrerythrin/ferritin-like metal-binding protein
BW25113_1258	yciF	1309527	1310027	500	-	364.7	338.49	441.07	288.27	0.658862	0.0213424	210.18	295.86	189.61	248.19	Non-essential	Non-essential	Non-essential	Non-essential	putative rubrerythrin/ferritin-like metal-binding protein
BW25113_1259	yciG	1310113	1310292	179	-	153.92	155.7	91.23	166.3	0.440906	0.00468473	57.35	78.09	49.71	64.91	Essential	Non-essential	Non-essential	Essential	KGG family protein
BW25113_1260	trpA	1310673	1311479	806	-	140.44	151.37	224.63	323.35	0.791341	0.381451	190.73	207.32	129.93	136.58	Non-essential	Non-essential	Non-essential	Non-essential	tryptophan synthase%2C alpha subunit
BW25113_1261	trpB	1311479	1312672	1193	-	77.33	98.78	126.06	50.34	0.721313	0.232969	56.91	42.73	86.29	68.34	Non-essential	Non-essential	Non-essential	Non-essential	tryptophan synthase%2C beta subunit
BW25113_1262	trpC	1312684	1314045	1361	-	112.65	98.51	96.74	122.41	1.10808	0.392603	110.35	143.07	130.5	92.9	Non-essential	Non-essential	Non-essential	Non-essential	fused indole-3-glycerolphosphate synthetase/N-(5-phosphoribosyl)anthranilate isomerase
BW25113_1263	trpD	1314046	1315641	1595	-	73.59	49.09	51.26	52.78	1.04323	0.770076	71.87	64.27	46.1	54.28	Non-essential	Non-essential	Non-essential	Non-essential	fused glutamine amidotransferase (component II) of anthranilate synthase/anthranilate phosphoribosyl transferase
BW25113_1264	trpE	1315641	1317203	1562	-	90.2	93.08	125.53	75.32	1.04059	0.825404	129.57	96.48	107.54	66.13	Non-essential	Non-essential	Non-essential	Non-essential	component I of anthranilate synthase
BW25113_1265	trpL	1317295	1317339	44	-	6.55	3.33	0	22.98	0.722155	0.723738	12.99	0	10.74	0	Non-essential	Non-essential	Non-essential	Non-essential	trp operon leader peptide
BW25113_1266	yciV	1317477	1318358	881	+	165.61	168.38	214.84	225.22	0.763995	0.0812135	190.1	116.25	142.21	142.81	Non-essential	Non-essential	Non-essential	Non-essential	PHP domain protein
BW25113_1267	yciO	1318355	1318975	620	+	253.22	150.3	129.35	205.16	0.859003	0.408774	173.25	138.18	173.42	149.12	Non-essential	Non-essential	Non-essential	Non-essential	putative RNA binding protein
BW25113_1268	yciQ	1319003	1320898	1895	+	350.49	389.74	390.02	323.81	0.945559	0.425004	326.45	327.83	393.33	327.29	Non-essential	Non-essential	Non-essential	Non-essential	enhancer of membrane protein expression%3B putative inner membrane protein
BW25113_1269	rluB	1321109	1321984	875	+	149.83	199.98	296.07	214.61	1.52833	0.0254694	345.18	287.93	388.32	293.68	Non-essential	Non-essential	Non-essential	Non-essential	23S rRNA pseudouridine(2605) synthase
BW25113_1270	btuR	1322024	1322614	590	-	103.43	55.67	46.74	102.99	1.48545	0.0772966	137.91	94.03	114.92	111.89	Non-essential	Non-essential	Non-essential	Non-essential	cob(I)yrinic acid a%2Cc-diamide adenosyltransferase
BW25113_1271	yciK	1322611	1323369	758	-	102.41	58.47	113.16	128.78	0.801524	0.36624	55	58.64	104.61	104.62	Non-essential	Non-essential	Non-essential	Non-essential	putative EmrKY-TolC system oxoacyl-(acyl carrier protein) reductase
BW25113_1272	sohB	1323589	1324638	1049	+	166.55	147.77	166.91	191.04	1.08044	0.534938	191.29	131.92	221.1	182.04	Non-essential	Non-essential	Non-essential	Non-essential	inner membrane protein%2C S49 peptidase family protein
BW25113_1273	yciN	1324674	1324925	251	-	275.19	357.31	182.13	260.66	1.22305	0.388664	385.73	192.03	437.21	300.16	Non-essential	Non-essential	Non-essential	Non-essential	DUF2498 protein YciN
BW25113_1274	topA	1325305	1327902	2597	+	9.54	1.24	9.89	2.56	0.0370211	0.0491274	0.25	0.12	0.3	0.19	Essential	Essential	Essential	Essential	DNA topoisomerase I%2C omega subunit
BW25113_1275	cysB	1328112	1329086	974	+	15.67	20.72	28.63	16.13	0.897843	0.590334	16.06	16.75	24.37	15.68	Essential	Essential	Essential	Essential	N-acetylserine-responsive cysteine regulon transcriptional activator%3B autorepressor
BW25113_1276	acnA	1330088	1332763	2675	+	93.65	80.7	89.67	118.38	0.84239	0.172138	76.68	83.85	67.99	93.61	Non-essential	Non-essential	Non-essential	Essential	aconitate hydratase 1
BW25113_1277	ribA	1332827	1333417	590	-	2.34	4.28	0	3.69	1.41513	0.675069	0	9.93	0.96	3.7	Essential	Essential	Essential	Essential	GTP cyclohydrolase II
BW25113_1278	pgpB	1333587	1334351	764	+	90.4	117.31	145.48	66.97	0.989528	0.960936	77.35	132.49	120.22	85.7	Non-essential	Non-essential	Non-essential	Non-essential	phosphatidylglycerophosphatase B
BW25113_1279	yciS	1334500	1334808	308	+	90.53	19.2	12.35	39.42	0.0529412	0.0739606	3.21	0.67	1.11	3.56	Non-essential	Non-essential	Essential	Essential	DUF1049 family inner membrane protein%2C function unknown
BW25113_1280	yciM	1334815	1335984	1169	+	16.19	7.67	15.7	9.2	0.291017	0.0474713	11.6	0.35	0.58	1.66	Essential	Essential	Essential	Essential	envelope integrity maintenance protein%3B EnvC-interacting protein
BW25113_1281	pyrF	1336178	1336915	737	+	122.8	72.71	188.37	50.06	1.29718	0.350644	123.4	163.27	144.43	131.8	Non-essential	Non-essential	Non-essential	Non-essential	orotidine-5'-phosphate decarboxylase
BW25113_1282	yciH	1336915	1337241	326	+	410.51	399.81	596.64	471.38	0.902201	0.520111	309.57	392.18	445.69	547.2	Non-essential	Non-essential	Non-essential	Non-essential	initiation factor function partial mimic%2C SUI1 family
BW25113_1283	osmB	1337367	1337585	218	-	1361.06	1152.16	1642.52	1760.98	1.10169	0.521729	1284.95	1774.27	1413.31	2045.84	Non-essential	Non-essential	Non-essential	Non-essential	lipoprotein
BW25113_1284	yciT	1337854	1338603	749	-	164.67	178.28	150.39	226.74	1.31444	0.0279625	222.52	267.55	224.27	232.16	Non-essential	Non-essential	Non-essential	Non-essential	global regulator of transcription%3B DeoR family
BW25113_1285	gmr	1339014	1340999	1985	-	144.37	127.26	170.6	168.88	1.27781	0.0290346	204.53	211.44	164.02	200.89	Non-essential	Non-essential	Non-essential	Non-essential	cyclic-di-GMP phosphodiesterase%3B csgD regulator%3B modulator of Rnase II stability
BW25113_1286	rnb	1341235	1343169	1934	-	62.96	29.83	65.97	91.1	1.45806	0.108936	97	93.96	106.62	66.73	Essential	Essential	Non-essential	Non-essential	ribonuclease II
BW25113_1287	yciW	1343237	1344364	1127	-	144.16	92.64	204.3	116.67	1.17179	0.447629	117.78	167.55	200.56	167.7	Non-essential	Non-essential	Non-essential	Non-essential	putative oxidoreductase
BW25113_1288	fabI	1344508	1345296	788	-	0.35	0	0	0	35.8	0.248341	10.14	2.08	0	0.31	Essential	Essential	Essential	Essential	enoyl-[acyl-carrier-protein] reductase%2C NADH-dependent
BW25113_1289	ycjD	1345664	1346017	353	-	105.84	97.25	213.38	303.14	0.948208	0.878906	179.73	76.72	205.38	220.51	Non-essential	Non-essential	Non-essential	Non-essential	DUF559 family endonuclease-related protein
BW25113_1290	sapF	1346085	1346891	806	-	100.17	73.25	141.01	86.28	0.0463427	0.000684033	12.35	3.82	2.25	0.15	Non-essential	Non-essential	Essential	Essential	antimicrobial peptide transport ABC system ATP-binding protein
BW25113_1291	sapD	1346893	1347885	992	-	91.64	92.41	39.56	61.54	0.0231808	0.00164799	6.06	0.21	0.34	0	Non-essential	Non-essential	Essential	Essential	antimicrobial peptide transport ABC system ATP-binding protein
BW25113_1292	sapC	1347885	1348775	890	-	70.24	72.15	118.65	137.76	0.00907723	0.00111739	0.25	3.23	0	0.14	Non-essential	Non-essential	Essential	Essential	antimicrobial peptide transport ABC transporter permease
BW25113_1293	sapB	1348762	1349727	965	-	69.06	105.61	120.7	75.16	0.0406985	0.000406022	11.79	1.06	0.35	1.88	Non-essential	Non-essential	Essential	Essential	antimicrobial peptide transport ABC transporter permease
BW25113_1294	sapA	1349724	1351367	1643	-	122.3	97.52	175.65	88.81	0.0984348	0.00144676	6.19	16.47	14.99	10.02	Non-essential	Non-essential	Essential	Essential	antimicrobial peptide transport ABC transporter periplasmic binding protein
BW25113_1295	ymjA	1351680	1351925	245	-	114.38	121.47	276.17	346.52	0.824761	0.592037	212.45	251.13	108.64	135.87	Non-essential	Non-essential	Non-essential	Non-essential	DUF2543 family protein
BW25113_1296	puuP	1352059	1353444	1385	-	138.95	117.44	160.97	175.24	0.884813	0.459603	109.3	115.72	183.37	115.95	Non-essential	Non-essential	Non-essential	Non-essential	putrescine importer
BW25113_1297	puuA	1353747	1355165	1418	-	109.02	75.18	91.96	103.09	1.3595	0.0154931	111.69	145.7	130.26	127.94	Non-essential	Non-essential	Non-essential	Non-essential	glutamate--putrescine ligase
BW25113_1298	puuD	1355377	1356141	764	+	121.58	78.57	215.97	95.94	0.63887	0.206644	97.54	59.12	65.73	104.75	Non-essential	Non-essential	Non-essential	Non-essential	gamma-glutamyl-gamma-aminobutyrate hydrolase
BW25113_1299	puuR	1356168	1356725	557	+	160.48	263.9	166.73	187.15	0.599761	0.0451551	157.72	66.05	108.34	134.66	Non-essential	Non-essential	Non-essential	Non-essential	repressor for the divergent puu operons%2C putrescine inducible
BW25113_1300	puuC	1357000	1358487	1487	+	57.69	66.41	134.57	86.68	1.08675	0.734361	68.65	83.29	125.81	97.56	Non-essential	Non-essential	Essential	Non-essential	gamma-glutamyl-gamma-aminobutyraldehyde dehydrogenase%3B succinate semialdehyde dehydrogenase
BW25113_1301	puuB	1358489	1359769	1280	+	107.81	80.24	146.33	129.23	0.54218	0.0131061	67.64	62.09	48.29	73.34	Non-essential	Non-essential	Non-essential	Non-essential	gamma-glutamylputrescine oxidoreductase
BW25113_1302	puuE	1359807	1361072	1265	+	53.96	72.44	97.93	98.19	1.34872	0.194013	150.71	73.12	104.78	106.38	Essential	Non-essential	Non-essential	Non-essential	4-aminobutyrate aminotransferase%2C PLP-dependent
BW25113_1303	pspF	1361192	1362169	977	-	85.14	92.69	126.62	166.79	0.974832	0.890056	107.35	140.19	110.38	101.46	Non-essential	Non-essential	Non-essential	Non-essential	psp operon transcriptional activator
BW25113_1304	pspA	1362336	1363004	668	+	185.38	49.99	76.35	77.89	0.494931	0.160687	46.71	58.57	57.59	29.96	Non-essential	Non-essential	Non-essential	Non-essential	regulatory protein for phage-shock-protein operon
BW25113_1305	pspB	1363058	1363282	224	+	171.06	134.22	116.07	61.41	0.537037	0.105437	27.53	108.38	42.18	81.17	Non-essential	Non-essential	Non-essential	Non-essential	psp operon transcription co-activator
BW25113_1306	pspC	1363282	1363641	359	+	25.95	67.4	90.78	45.96	1.0329	0.951172	32.41	49.04	135.88	20.33	Non-essential	Non-essential	Non-essential	Non-essential	psp operon transcription co-activator
BW25113_1307	pspD	1363650	1363871	221	+	104.29	43.44	59.09	14.32	1.98621	0.139324	49.84	139.32	85.51	164.56	Non-essential	Non-essential	Non-essential	Non-essential	peripheral inner membrane phage-shock protein
BW25113_1308	pspE	1363946	1364260	314	+	427.77	386.49	506.53	463.99	0.615846	0.0176393	189.95	199.53	356.16	353.51	Non-essential	Non-essential	Non-essential	Non-essential	thiosulfate:cyanide sulfurtransferase (rhodanese)
BW25113_1309	ycjM	1364473	1366152	1679	+	281.15	245.92	283.26	196.46	0.395008	0.00144347	91.9	58.25	147.66	99.88	Non-essential	Non-essential	Non-essential	Essential	alpha amylase catalytic domain family protein
BW25113_1310	ycjN	1366166	1367458	1292	+	192.84	138.92	239.34	207.89	0.706582	0.0521559	161.26	108.82	136.25	144.09	Non-essential	Non-essential	Non-essential	Non-essential	putative ABC superfamily sugar transporter periplasmic-binding protein
BW25113_1311	ycjO	1367479	1368360	881	+	115.63	138.62	130.42	179.24	0.501144	0.00654708	75.25	98.66	51.59	57.1	Non-essential	Non-essential	Non-essential	Non-essential	inner membrane putative ABC superfamily sugar transporter permease
BW25113_1312	ycjP	1368347	1369189	842	+	100.68	136.73	189.91	140.31	0.601994	0.0316173	102.13	61.43	87.3	90.85	Non-essential	Non-essential	Non-essential	Non-essential	inner membrane putative ABC superfamily sugar transporter permease
BW25113_1313	ycjQ	1369220	1370272	1052	+	96.1	55.29	86.16	139.71	0.891534	0.692863	40.85	100.93	73.28	121.28	Non-essential	Non-essential	Non-essential	Non-essential	putative Zn-dependent NAD(P)-binding oxidoreductase
BW25113_1314	ycjR	1370291	1371079	788	+	112.62	61.22	152.55	54.64	1.1108	0.804645	172.32	51.19	44.49	155.25	Non-essential	Non-essential	Non-essential	Non-essential	putative TIM alpha/beta barrel enzyme
BW25113_1315	ycjS	1371089	1372144	1055	+	60.72	92.6	48.72	68.17	1.3206	0.166594	60.12	105.5	100.6	90.62	Non-essential	Non-essential	Non-essential	Non-essential	putative NADH-binding oxidoreductase
BW25113_1316	ycjT	1372141	1374408	2267	+	122.83	96.41	115.03	94.06	0.89863	0.370658	79.65	120.56	95.43	89.27	Non-essential	Non-essential	Non-essential	Non-essential	putative family 65 glycosyl hydrolase
BW25113_1317	ycjU	1374405	1375064	659	+	87.82	93.47	114.17	109.44	1.19326	0.420259	164.79	144.93	106.98	66.45	Non-essential	Non-essential	Non-essential	Non-essential	beta-phosphoglucomutase
BW25113_1319	ompG	1376204	1377109	905	+	572.52	418.12	626.88	459.04	0.538482	0.00304564	305.19	259.66	257.49	295.85	Non-essential	Non-essential	Non-essential	Non-essential	outer membrane porin G
BW25113_1320	ycjW	1377220	1378218	998	-	338.36	302.96	362.76	333.57	0.496393	4.36524e-05	174.78	171.68	181.79	135.75	Non-essential	Non-essential	Non-essential	Non-essential	LacI family putative transcriptional repressor
BW25113_1321	ycjX	1378374	1379771	1397	+	157.94	137.79	240.62	170.71	0.79815	0.170478	151.7	128.15	146.21	138.28	Non-essential	Non-essential	Non-essential	Non-essential	DUF463 family protein%2C putative P-loop NTPase
BW25113_1322	ycjF	1379768	1380829	1061	+	182.68	91.02	197.57	141.94	0.866522	0.430064	131.82	133.13	142.96	123.45	Non-essential	Non-essential	Non-essential	Non-essential	UPF0283 family inner membrane protein
BW25113_1323	tyrR	1380977	1382518	1541	+	253.43	196.98	281.35	289.8	0.602941	0.00477781	166.3	175.5	141.26	132.88	Non-essential	Non-essential	Non-essential	Non-essential	aromatic amino acid biosynthesis and transport regulon transcriptional regulator%3B autorepressor%3B ATPase%3B phosphatase
BW25113_1324	tpx	1382562	1383068	506	-	206.39	198.18	145.65	152.95	1.02477	0.851441	207.46	134.28	183.77	195.08	Non-essential	Non-essential	Non-essential	Non-essential	lipid hydroperoxide peroxidase
BW25113_1325	ycjG	1383187	1384152	965	+	77.82	84.54	138.07	80.68	1.02889	0.877768	98.72	71.45	107.54	114.41	Non-essential	Non-essential	Non-essential	Non-essential	L-Ala-D/L-Glu epimerase
BW25113_1326	mpaA	1384127	1384855	728	-	67.34	116.58	156.64	159.69	1.31978	0.156063	195.43	148.22	172.48	144.09	Non-essential	Non-essential	Non-essential	Non-essential	murein peptide amidase A
BW25113_1327	ycjY	1385190	1386110	920	-	119.01	234.98	295.53	187.13	0.811415	0.332512	171.92	162.62	170.7	173.63	Non-essential	Non-essential	Non-essential	Non-essential	S9 homolog non-peptidase family protein
BW25113_1328	pgrR	1386248	1387147	899	+	414.26	490.95	425.91	449.87	1.07755	0.160714	469.06	450.19	513.01	486.85	Non-essential	Non-essential	Non-essential	Non-essential	murein peptide degradation regulator
BW25113_1329	mppA	1387484	1389097	1613	+	268.92	279.09	269.92	292.87	0.846291	0.00138636	224.45	227.59	244.12	243.9	Non-essential	Non-essential	Non-essential	Non-essential	murein tripeptide (L-ala-gamma-D-glutamyl-meso-DAP) transporter subunit
BW25113_1330	ynaI	1389148	1390179	1031	-	413	326.96	532.98	371.41	0.618792	0.0173288	248.51	308.66	222.23	238.11	Non-essential	Non-essential	Non-essential	Non-essential	mechanosensitive channel protein%2C very small conductance
BW25113_1331	insH1	1390333	1391349	1016	+	127.73	153.41	179.8	169.06	0.962841	0.69404	157.26	136.92	173.34	139.07	Non-essential	Non-essential	Non-essential	Non-essential	IS5 transposase and trans-activator
BW25113_1332	ynaJ	1391622	1391879	257	+	310.8	267.71	270.81	248.37	1.51624	0.0565056	322.72	517.16	306.59	517.89	Non-essential	Non-essential	Non-essential	Non-essential	DUF2534 family putative inner membrane protein
BW25113_1333	uspE	1391929	1392879	950	-	184.13	136.64	138.8	152.83	1.71979	0.00599383	297.61	200.89	249.55	305.15	Non-essential	Non-essential	Non-essential	Non-essential	stress-induced protein
BW25113_1334	fnr	1393031	1393783	752	-	80.6	144.37	96.35	45.52	1.11711	0.621779	105.21	98.7	107.85	98.04	Non-essential	Non-essential	Non-essential	Non-essential	oxygen-sensing anaerobic growth regulon transcriptional regulator%3B autorepressor
BW25113_1335	ogt	1393978	1394493	515	-	40.59	25.91	59.83	33.86	2.23903	0.0188894	84.46	63.27	128.43	82.51	Non-essential	Non-essential	Non-essential	Non-essential	O-6-alkylguanine-DNA:cysteine-protein methyltransferase
BW25113_1336	abgT	1394504	1396030	1526	-	83.78	102.26	84.84	106.71	1.04566	0.839445	74.41	150.83	105.63	63.96	Essential	Non-essential	Non-essential	Non-essential	p-aminobenzoyl-glutamate transporter%3B membrane protein
BW25113_1337	abgB	1396067	1397512	1445	-	62.68	107.41	179.2	62.45	0.586001	0.196557	87.89	39.59	53.79	60.01	Non-essential	Non-essential	Non-essential	Non-essential	p-aminobenzoyl-glutamate hydrolase%2C B subunit
BW25113_1338	abgA	1397512	1398822	1310	-	116.55	82.25	111.02	85.5	0.9893	0.934349	74.1	97.93	115.32	103.74	Non-essential	Non-essential	Non-essential	Non-essential	p-aminobenzoyl-glutamate hydrolase%2C A subunit
BW25113_1339	abgR	1398998	1399906	908	+	147.92	162.13	241.18	182.56	1.20552	0.149597	246.96	226.02	210.19	201.43	Non-essential	Non-essential	Non-essential	Non-essential	putative DNA-binding transcriptional regulator of abgABT operon
BW25113_1340	smrA	1400236	1400799	563	+	87.48	57.1	122.89	53.55	1.53844	0.0413627	122.57	134.33	113.02	123.95	Non-essential	Non-essential	Non-essential	Non-essential	DNA endonuclease
BW25113_1341	ydaM	1400820	1402052	1232	-	194.57	228.03	249.8	224.21	1.14276	0.117046	222.01	256.14	259.56	286.9	Non-essential	Non-essential	Non-essential	Non-essential	diguanylate cyclase%2C csgD regulator
BW25113_1342	ydaN	1402307	1403290	983	+	204.21	125.77	113.24	156.3	1.1075	0.553459	136.07	207.8	171.92	148.18	Non-essential	Non-essential	Non-essential	Non-essential	putative Zn(II) transporter
BW25113_1343	dbpA	1403768	1405141	1373	+	64.23	71.32	115.11	77.17	1.03721	0.828568	64.56	98.58	90.27	86.62	Non-essential	Non-essential	Non-essential	Non-essential	ATP-dependent RNA helicase%2C specific for 23S rRNA
BW25113_1344	ttcA	1405270	1406205	935	-	219.44	174.53	159.94	190.33	1.07792	0.482873	173.72	192.93	242.19	193.39	Non-essential	Non-essential	Non-essential	Non-essential	tRNA 2-thiocytidine biosynthesis protein
BW25113_1345	intR	1406257	1407492	1235	-	346.38	198.21	274.92	315.44	0.870858	0.305424	248.38	236.17	238.71	265.12	Non-essential	Non-essential	Non-essential	Non-essential	Rac prophage%3B integrase
BW25113_1346	ydaQ	1407494	1407709	215	-	419.88	763.82	541.96	504.08	0.443137	0.012042	131.18	210.55	304.55	341.8	Non-essential	Non-essential	Non-essential	Non-essential	Rac prophage%3B conserved protein
BW25113_1347	rcbA	1407788	1407997	209	-	33.23	87.18	23.79	33.8	0.0111236	0.0224585	0	1.98	0	0	Non-essential	Non-essential	Essential	Essential	double-strand break reduction protein%2C Rac prophage
BW25113_1348	ralR	1407990	1408184	194	-	97.46	190.16	110.94	103.67	0.606236	0.162834	78.45	71.46	22.92	131.64	Non-essential	Non-essential	Essential	Essential	Rac prophage%3B restriction alleviation protein
BW25113_1349	recT	1408241	1409050	809	-	207.21	253.09	280.41	348.16	1.48004	0.0136031	372.87	391.79	373.95	472.96	Non-essential	Non-essential	Non-essential	Non-essential	Rac prophage%3B recombination and repair protein
BW25113_1350	recE	1409043	1411643	2600	-	119.55	104.89	128.93	119.52	1.11937	0.312136	133.42	131.16	161.23	103.53	Non-essential	Non-essential	Non-essential	Non-essential	Rac prophage%3B exonuclease VIII%2C 5' -> 3' specific dsDNA exonuclease
BW25113_1351	racC	1411745	1412020	275	-	199.92	72.76	59.57	45.07	0.540814	0.272026	58.77	54.38	47.94	42.97	Non-essential	Non-essential	Non-essential	Non-essential	Rac prophage%3B uncharacterized protein
BW25113_1352	kilR	1412265	1412486	221	-	71.62	63.24	35.04	139.92	0.00832742	0.0136035	0	0	2.58	0	Essential	Non-essential	Essential	Essential	Rac prophage%3B inhibitor of ftsZ%2C killing protein
BW25113_1353	sieB	1412928	1413416	488	+	158.54	115.42	136.67	141.99	1.09768	0.621852	215.14	126.41	162.03	103.02	Non-essential	Non-essential	Non-essential	Non-essential	Rac prophage%3B phage superinfection exclusion protein
BW25113_1355	ydaG	1413579	1413713	134	-	337.73	293.56	264.61	286.06	1.08202	0.648704	291.87	328.11	213.66	445.27	Non-essential	Non-essential	Non-essential	Non-essential	Rac prophage%3B uncharacterized protein
BW25113_1356	racR	1414022	1414498	476	-	5.03	28.63	1.69	12.98	1.27188	0.718486	26.71	5.18	3.81	25.77	Essential	Essential	Essential	Essential	Rac prophage%3B putative DNA-binding transcriptional regulator
BW25113_1357	ydaS	1414622	1414918	296	+	200.62	191.76	166.33	261.38	0.86977	0.288815	193.41	166.47	153.49	199.92	Non-essential	Non-essential	Non-essential	Non-essential	Rac prophage%3B putative DNA-binding transcriptional regulator
BW25113_1358	ydaT	1414941	1415363	422	+	128.86	144.55	178.05	48.54	0.6424	0.167789	83.42	68.5	100.46	68.82	Non-essential	Non-essential	Non-essential	Non-essential	Rac prophage%3B uncharacterized protein
BW25113_1359	ydaU	1415376	1416233	857	+	116.4	123.2	127.51	105.54	1.56484	0.0180472	238.2	187.29	141.71	172.42	Non-essential	Non-essential	Non-essential	Non-essential	Rac prophage%3B conserved protein
BW25113_1360	ydaV	1416240	1416986	746	+	69.04	88.75	38.64	50.43	1.72486	0.0171732	81.86	112.99	115.7	115.25	Non-essential	Non-essential	Non-essential	Non-essential	Rac prophage%3B putative DNA replication protein
BW25113_1361	ydaW	1416958	1417457	499	+	74.93	70.09	139.64	74.03	1.09426	0.716642	127.59	98.27	58.11	108.53	Non-essential	Non-essential	Non-essential	Non-essential	ydaW
BW25113_1362	rzpR	1417458	1417901	443	+	323.23	566.23	370.57	415.26	0.950415	0.785818	405.14	389.12	275	522.96	Non-essential	Non-essential	Non-essential	Non-essential	rzpR
BW25113_1363	trkG	1418039	1419496	1457	+	217.88	259.02	151.59	254.29	0.536657	0.0105168	121.74	118.79	85.44	147.78	Non-essential	Non-essential	Non-essential	Essential	Rac prophage%3B potassium transporter subunit
BW25113_1365	ynaK	1419634	1419897	263	+	1387.17	1192.56	1627.42	1351.98	0.531263	0.00102573	852.23	622.57	843.3	635.26	Non-essential	Non-essential	Non-essential	Non-essential	Rac prophage%3B conserved protein
BW25113_1366	ydaY	1419887	1420339	452	+	157.57	203.62	215.3	267.01	0.789852	0.125091	191.12	174.06	140.89	160.17	Non-essential	Non-essential	Non-essential	Non-essential	ydaY
BW25113_1368	tmpR	1420711	1421643	932	+	274.99	187.73	218.33	251.14	0.981613	0.845642	217.46	244.41	243.82	209.36	Non-essential	Non-essential	Non-essential	Non-essential	tmpR
BW25113_1370	insH1	1422003	1422983	980	-	157.76	72.66	92.39	76.6	0.972985	0.896476	93.97	98.72	93.67	102.26	Non-essential	Non-essential	Non-essential	Non-essential	insH1
BW25113_1372	stfR	1423306	1426668	3362	+	123.29	111.12	91.07	109.54	1.22406	0.119522	134.45	163.52	107.14	127.38	Non-essential	Non-essential	Non-essential	Essential	Rac prophage%3B putative tail fiber protein
BW25113_1373	tfaR	1426668	1427243	575	+	208.91	247.56	199.66	251.17	0.891767	0.270914	183.43	217.11	170.7	237.86	Non-essential	Non-essential	Non-essential	Non-essential	Rac prophage%3B putative tail fiber assembly protein
BW25113_1374	pinR	1427341	1427931	590	-	465.04	420.39	588.38	405.82	0.649138	0.0160369	283.99	385.87	264.19	286.09	Non-essential	Non-essential	Non-essential	Non-essential	Rac prophage%3B putative site-specific recombinase
BW25113_1375	ynaE	1428248	1428481	233	-	796.96	937.45	583.51	344.16	0.565903	0.0692121	400.66	397.15	322.82	385.85	Non-essential	Non-essential	Non-essential	Non-essential	cold shock protein%2C Rac prophage
BW25113_1376	uspF	1429442	1429876	434	-	303.21	417.08	560.14	320.86	0.719258	0.214266	258.2	158.32	309.98	425.24	Non-essential	Non-essential	Non-essential	Non-essential	stress-induced protein%2C ATP-binding protein
BW25113_1377	ompN	1430017	1431150	1133	-	367.56	466.18	332.42	366.29	0.759751	0.0352219	338.72	259.01	268.22	298.33	Non-essential	Non-essential	Non-essential	Non-essential	outer membrane pore protein N%2C non-specific
BW25113_1378	pfo	1431517	1435041	3524	-	110.84	145.85	140.53	139.48	0.973188	0.71217	121.57	123.67	134.5	142.57	Non-essential	Non-essential	Non-essential	Non-essential	pyruvate-flavodoxin oxidoreductase
BW25113_1379	hslJ	1435578	1436000	422	-	176.03	271.12	334.84	110.59	1.28402	0.463914	257.78	471.48	177.55	239.28	Non-essential	Non-essential	Non-essential	Non-essential	heat-inducible lipoprotein involved in novobiocin resistance
BW25113_1380	ldhA	1436111	1437100	989	-	190.33	120.19	134.59	211.09	1.28586	0.14045	176.93	250.11	227.8	188.94	Non-essential	Non-essential	Non-essential	Non-essential	fermentative D-lactate dehydrogenase%2C NAD-dependent
BW25113_1381	ydbH	1437308	1439947	2639	+	254.77	238.35	292.45	278.2	0.632176	0.000448392	180.99	147.2	169.11	175.19	Non-essential	Non-essential	Non-essential	Non-essential	putative membrane-anchored protein%2C function unknown
BW25113_1382	ynbE	1439944	1440129	185	+	528.82	618.43	279.1	428.5	0.707276	0.160277	355.46	202.54	350.77	403.12	Non-essential	Non-essential	Non-essential	Non-essential	lipoprotein
BW25113_1383	ydbL	1440137	1440463	326	+	464.3	477.53	605.12	420.74	0.574074	0.00397839	282.96	288.84	220.75	337.05	Non-essential	Non-essential	Non-essential	Non-essential	DUF1318 family protein
BW25113_1384	feaR	1440635	1441540	905	-	178.58	167.93	194.55	197.86	1.03945	0.609372	223.24	186.52	190.77	167.54	Non-essential	Non-essential	Non-essential	Non-essential	transcriptional activator for tynA and feaB
BW25113_1385	feaB	1441776	1443275	1499	+	97.61	113.26	186.28	133.53	0.878967	0.460549	115.85	98.76	124.12	127.72	Non-essential	Non-essential	Non-essential	Non-essential	phenylacetaldehyde dehydrogenase
BW25113_1386	tynA	1443333	1445606	2273	-	147.19	112.42	132.93	117.93	1.03599	0.746179	156.14	103.2	139.19	130.31	Non-essential	Non-essential	Non-essential	Non-essential	tyramine oxidase%2C copper-requiring
BW25113_1387	paaZ	1445854	1447899	2045	-	78.12	73.95	67.27	88.75	1.1731	0.424998	123.89	58.44	105.75	73.34	Non-essential	Non-essential	Non-essential	Non-essential	fused oxepin-CoA hydrolase/3-oxo-5%2C6-dehydrosuberyl-CoA semialdehyde dehydrogenase
BW25113_1388	paaA	1448184	1449113	929	+	90.54	92.2	175.3	134.82	0.763077	0.21365	79.94	88.91	104.05	103.19	Non-essential	Non-essential	Non-essential	Non-essential	ring 1%2C2-phenylacetyl-CoA epoxidase subunit
BW25113_1389	paaB	1449125	1449412	287	+	49.57	55.47	85.19	36.4	1.54393	0.0839564	67.78	70.06	107.67	104.39	Non-essential	Non-essential	Non-essential	Non-essential	putative ring 1%2C2-phenylacetyl-CoA epoxidase subunit
BW25113_1390	paaC	1449421	1450167	746	+	73.11	89.5	104.98	51.24	0.925038	0.714135	78.04	58.9	101.59	56.4	Non-essential	Non-essential	Non-essential	Non-essential	ring 1%2C2-phenylacetyl-CoA epoxidase subunit
BW25113_1391	paaD	1450182	1450679	497	+	156.4	98.07	126.55	196.19	0.75314	0.15179	96.35	115.63	119.88	102.86	Non-essential	Non-essential	Non-essential	Non-essential	ring 1%2C2-phenylacetyl-CoA epoxidase subunit
BW25113_1392	paaE	1450687	1451757	1070	+	70.26	107.54	203.09	118.49	0.700068	0.265687	113.03	91.75	89.79	55.03	Non-essential	Non-essential	Non-essential	Non-essential	ring 1%2C2-phenylacetyl-CoA epoxidase%2C NAD(P)H oxidoreductase component
BW25113_1393	paaF	1451754	1452521	767	+	88.01	111.55	130.84	159.43	0.57522	0.0317536	68.62	45.91	99.25	67.98	Non-essential	Non-essential	Non-essential	Non-essential	2%2C3-dehydroadipyl-CoA hydratase
BW25113_1394	paaG	1452521	1453309	788	+	98.26	57.67	165.66	85.18	0.773115	0.378709	77.62	80.9	58.56	97.4	Non-essential	Non-essential	Non-essential	Non-essential	1%2C2-epoxyphenylacetyl-CoA isomerase%2C oxepin-CoA-forming
BW25113_1395	paaH	1453311	1454738	1427	+	99.71	60.77	90.89	73.65	1.19002	0.141606	97.58	89.24	97.69	102.27	Non-essential	Non-essential	Non-essential	Essential	3-hydroxyadipyl-CoA dehydrogenase%2C NAD+-dependent
BW25113_1396	paaI	1454728	1455150	422	+	130.39	124.9	247.86	143.9	0.437231	0.0446667	27.55	94.59	42.71	118.06	Non-essential	Non-essential	Non-essential	Non-essential	hydroxyphenylacetyl-CoA thioesterase
BW25113_1397	paaJ	1455150	1456355	1205	+	66.79	63.03	95.29	70.2	1.07866	0.527975	91.72	69.28	80.74	76.8	Non-essential	Non-essential	Non-essential	Non-essential	3-oxoadipyl-CoA/3-oxo-5%2C6-dehydrosuberyl-CoA thiolase
BW25113_1398	paaK	1456382	1457695	1313	+	123.42	155.47	122.21	110.7	0.727296	0.0585171	118.13	85.36	103.61	65.13	Non-essential	Non-essential	Non-essential	Non-essential	phenylacetyl-CoA ligase
BW25113_1399	paaX	1457796	1458746	950	+	112.14	132.66	132.16	103.33	0.827209	0.0578002	105.8	109.63	92.7	89.17	Non-essential	Non-essential	Non-essential	Non-essential	transcriptional repressor of phenylacetic acid degradation paa operon%2C phenylacetyl-CoA inducer
BW25113_1400	paaY	1458728	1459318	590	+	211.54	248.14	160.1	296.06	0.846065	0.286706	168.73	209.65	192.25	204.23	Non-essential	Non-essential	Non-essential	Non-essential	putative hexapeptide repeat acetyltransferase
BW25113_1402	insD1	1462178	1463083	905	-	142.93	117.27	181.74	137.47	1.19855	0.173848	144.19	169.4	206.89	173.97	Non-essential	Non-essential	Non-essential	Non-essential	IS2 transposase TnpB
BW25113_1403	insC1	1463041	1463406	365	-	209.48	228.14	173.52	211.7	1.0652	0.331586	231.82	217.19	221.59	205.89	Non-essential	Non-essential	Non-essential	Non-essential	IS2 repressor TnpA
BW25113_1404	insI1	1463615	1464766	1151	+	311.19	299.75	305.79	396.67	0.888031	0.216497	302.64	251.74	312.72	299.24	Non-essential	Non-essential	Non-essential	Non-essential	IS30 transposase
BW25113_1406	ydbC	1468478	1469338	860	+	177.68	244.4	227.17	194.74	0.759926	0.0321469	184.19	155.25	166.33	135.6	Non-essential	Non-essential	Non-essential	Non-essential	putative NAD(P)-binding oxidoreductase
BW25113_1407	ydbD	1469401	1471707	2306	+	306.16	329.21	303.5	273.48	0.560432	0.000102855	166.46	163.36	196.45	153.17	Non-essential	Non-essential	Essential	Non-essential	PF10971 family putative periplasmic methylglyoxal resistance protein
BW25113_1408	ynbA	1471878	1472483	605	+	205.67	106.95	315.45	263.68	0.488971	0.0581188	143.53	105.62	131.34	55.55	Non-essential	Non-essential	Non-essential	Non-essential	inner membrane protein
BW25113_1409	ynbB	1472483	1473379	896	+	193.1	128.16	184.08	115.78	0.329067	0.00250906	37.85	66.2	37.98	62.36	Non-essential	Non-essential	Non-essential	Non-essential	putative CDP-diglyceride synthase
BW25113_1410	ynbC	1473395	1475152	1757	+	130.82	108.17	179.32	131.43	0.9624	0.753617	120.65	129.46	143.35	135.61	Non-essential	Non-essential	Non-essential	Non-essential	putative esterase
BW25113_1411	ynbD	1475166	1476458	1292	+	154.73	109.64	218.92	130.18	1.18968	0.270888	184.95	189.86	182.43	172.59	Non-essential	Non-essential	Non-essential	Non-essential	putative phosphatase inner membrane protein
BW25113_1412	azoR	1476512	1477117	605	-	138.89	23.2	56.41	48.02	1.21687	0.595708	82.9	64.86	93.73	82.83	Non-essential	Non-essential	Non-essential	Non-essential	NADH-azoreductase%2C FMN-dependent
BW25113_1413	hrpA	1477318	1481220	3902	+	60.02	81.28	73.23	100.5	0.990033	0.940844	78.81	90.89	78.59	63.6	Non-essential	Non-essential	Essential	Non-essential	putative ATP-dependent helicase
BW25113_1414	ydcF	1481492	1482292	800	+	127.13	170.74	167.19	157.83	0.810288	0.133919	101.35	162.95	108.57	131.85	Non-essential	Non-essential	Non-essential	Non-essential	DUF218 superfamily protein%2C SAM-binding
BW25113_1415	aldA	1482489	1483928	1439	+	141.65	95.99	123.21	140.79	1.0805	0.578585	121.83	108.73	170.83	140.63	Non-essential	Non-essential	Non-essential	Non-essential	aldehyde dehydrogenase A%2C NAD-linked
BW25113_1418	cybB	1485159	1485689	530	+	100.24	110.75	152.48	88.65	1.81992	0.00127387	195.75	229.6	205.76	191.71	Non-essential	Non-essential	Non-essential	Non-essential	cytochrome b561
BW25113_1419	ydcA	1485934	1486107	173	+	440.94	310.05	448.04	222.23	0.537418	0.0266419	186.37	227.53	159.66	190.25	Non-essential	Non-essential	Non-essential	Non-essential	putative periplasmic protein
BW25113_1420	mokB	1486219	1486386	167	-	275.74	178.89	99.25	394.82	0.930294	0.859634	367.78	116.66	283.06	115.07	Non-essential	Non-essential	Non-essential	Non-essential	regulatory peptide
BW25113_1421	trg	1486727	1488367	1640	+	111.38	126.31	113.26	106.35	1.04826	0.702211	139.73	96.14	98.42	145.08	Non-essential	Non-essential	Non-essential	Non-essential	methyl-accepting chemotaxis protein III%2C ribose and galactose sensor receptor
BW25113_1422	ydcI	1488405	1489328	923	-	162.44	103.29	119.99	152.47	1.8677	0.00220791	203.71	276.59	242.04	282.84	Non-essential	Non-essential	Non-essential	Non-essential	putative DNA-binding transcriptional regulator
BW25113_1423	ydcJ	1489545	1490888	1343	+	130.03	101.29	124.77	155.81	0.840594	0.220044	117.85	83.61	128.38	100.46	Non-essential	Non-essential	Non-essential	Non-essential	putative metalloenzyme
BW25113_1424	opgD	1491113	1492768	1655	+	125.86	110.86	196.76	166.47	0.655071	0.03972	92.7	104.87	93.23	102.21	Non-essential	Non-essential	Non-essential	Non-essential	osmoregulated periplasmic glucan (OPG) biosynthesis periplasmic protein
BW25113_1426	ydcH	1492908	1493132	224	+	173.95	149.34	189.84	88.58	1.97311	0.0176756	408.06	222.77	276.95	279.46	Non-essential	Non-essential	Non-essential	Non-essential	DUF465 family protein
BW25113_1427	rimL	1493195	1493734	539	+	167.74	187.04	199.18	206.68	1.21272	0.271977	155.28	198.49	290.54	278.13	Non-essential	Non-essential	Non-essential	Non-essential	ribosomal-protein-L7/L12-serine acetyltransferase
BW25113_1428	ydcK	1493726	1494706	980	-	162.26	218.42	133.72	183.42	1.12102	0.350997	206.34	220.9	176.72	178.31	Non-essential	Non-essential	Non-essential	Non-essential	uncharacterized protein
BW25113_1429	tehA	1494830	1495822	992	+	211.72	218.88	188.67	225.92	1.16351	0.0525067	266.79	229.5	265.51	221.59	Non-essential	Non-essential	Non-essential	Non-essential	potassium-tellurite ethidium and proflavin transporter
BW25113_1430	tehB	1495819	1496412	593	+	400.13	252.09	259.46	295.78	1.30396	0.0871939	325.21	365.55	450.11	433.61	Non-essential	Non-essential	Non-essential	Non-essential	tellurite%2C selenium methyltransferase%2C SAM-dependent%3B tellurite%2C selenium resistance protein
BW25113_1431	ydcL	1496714	1497382	668	+	232.35	181.9	237.12	173.17	1.71354	0.00908281	405.76	361.9	251.72	393.5	Non-essential	Non-essential	Non-essential	Non-essential	lipoprotein
BW25113_1432	insQ	1497974	1499122	1148	+	94.29	86.3	60.86	67.27	2.02996	0.00118652	131.81	146.7	163.71	184.47	Non-essential	Non-essential	Non-essential	Non-essential	IS609 transposase B
BW25113_1433	ydcO	1499162	1500337	1175	-	59.28	46.51	109.54	26.95	1.0128	0.971679	79.09	78.65	31.45	56.19	Non-essential	Non-essential	Non-essential	Non-essential	BenE family inner membrane putative transporter
BW25113_1434	ydcN	1500429	1500965	536	+	92.24	96.93	97.36	70.94	1.37572	0.331419	70.92	71.52	196.47	152.87	Non-essential	Essential	Non-essential	Non-essential	putative DNA-binding transcriptional regulator
BW25113_1435	ydcP	1501038	1502999	1961	+	110.27	118.25	137.55	127.6	0.778739	0.0150961	91.04	104.53	82.81	106.06	Non-essential	Non-essential	Non-essential	Non-essential	putative peptidase
BW25113_1436	yncJ	1503091	1503321	230	-	130.75	82.83	126.07	114.82	1.15964	0.664787	116.32	242.05	103.41	65.24	Non-essential	Non-essential	Non-essential	Non-essential	uncharacterized protein
BW25113_1438	hicB	1503765	1504181	416	+	92.17	110.49	139.42	58.28	1.17562	0.693506	44.82	228.03	96.46	101.36	Non-essential	Non-essential	Non-essential	Non-essential	antitoxin for the HicAB toxin-antitoxin system
BW25113_1439	ydcR	1504260	1505666	1406	+	173.59	152.74	152.04	203.81	0.855038	0.264735	191.47	117.7	132.34	141.78	Non-essential	Non-essential	Non-essential	Non-essential	putative DNA-binding transcriptional regulator/putative amino transferase
BW25113_1440	ydcS	1505911	1507056	1145	+	99.75	92.53	64.93	126.23	1.48779	0.0219339	138.74	121.92	146.77	163.05	Non-essential	Non-essential	Non-essential	Non-essential	polyhydroxybutyrate (PHB) synthase%2C ABC transporter periplasmic binding protein homolog
BW25113_1441	ydcT	1507074	1508087	1013	+	55.98	55.62	120.07	62.41	0.942499	0.842982	94.89	88.92	50.66	42.7	Non-essential	Non-essential	Non-essential	Non-essential	putative spermidine/putrescine transporter subunit
BW25113_1442	ydcU	1508088	1509029	941	+	123.97	120.67	132.45	118.33	1.09907	0.412412	149.82	159.31	97.56	137.81	Non-essential	Non-essential	Non-essential	Non-essential	putative spermidine/putrescine transporter subunit
BW25113_1443	ydcV	1509019	1509813	794	+	50.61	63.94	71	67.78	0.943355	0.791472	77.31	43.7	83.61	34.36	Non-essential	Non-essential	Non-essential	Non-essential	putative spermidine/putrescine transporter subunit
BW25113_1444	patD	1509835	1511259	1424	+	92.44	74.96	98.57	82.89	1.40902	0.017302	94.56	134.07	127.02	135.9	Non-essential	Non-essential	Essential	Non-essential	gamma-aminobutyraldehyde dehydrogenase
BW25113_1445	ydcX	1511646	1511819	173	+	19.85	18.82	14.06	7.76	3.11903	0.0667079	84.89	49.1	36.29	18.39	Non-essential	Non-essential	Non-essential	Non-essential	DUF2566 family protein
BW25113_1446	ydcY	1511905	1512138	233	+	123.5	99.32	135.84	145.71	1.63043	0.0109434	218.76	151.15	209.51	242.92	Non-essential	Non-essential	Non-essential	Non-essential	uncharacterized protein
BW25113_1447	ydcZ	1512139	1512588	449	-	108.35	48.51	99.66	87.98	1.74476	0.12208	70.08	123.69	216.29	191.01	Non-essential	Non-essential	Non-essential	Non-essential	DUF606 family inner membrane protein
BW25113_1448	mnaT	1512585	1513103	518	-	54.04	98.14	84.34	69.2	0.884012	0.483728	54.99	60.32	87.45	67.5	Non-essential	Non-essential	Non-essential	Non-essential	methionine N-acyltransferase%3B L-amino acid N-acyltransferase
BW25113_1449	curA	1513284	1514321	1037	+	208.01	205.85	229.04	289.88	1.3382	0.0345591	248.66	335.86	338.66	325.07	Non-essential	Non-essential	Non-essential	Non-essential	curcumin/dihydrocurcumin reductase%2C NADPH-dependent
BW25113_1450	mcbR	1514519	1515184	665	+	541.65	419.46	498.85	561.16	0.755967	0.0181409	333.85	397.97	361.58	434.5	Non-essential	Non-essential	Non-essential	Non-essential	colanic acid and biofilm gene transcriptional regulator%2C MqsR-controlled
BW25113_1451	yncD	1515220	1517322	2102	-	152.92	170.4	145.06	162.29	0.993658	0.923124	134.45	174.45	158.42	159.35	Non-essential	Non-essential	Non-essential	Non-essential	putative iron outer membrane transporter
BW25113_1452	yncE	1517564	1518625	1061	+	120.31	130.12	99.16	129.75	1.57925	0.0155117	153.36	243.65	172.36	187.63	Non-essential	Non-essential	Non-essential	Non-essential	ATP-binding protein%2C periplasmic%2C function unknown
BW25113_1453	ansP	1518738	1520237	1499	-	135.36	127	144.74	81.47	1.10864	0.512553	113.52	156.42	159.09	112.62	Non-essential	Non-essential	Non-essential	Non-essential	L-asparagine transporter
BW25113_1454	yncG	1520504	1521121	617	+	509.5	522.26	441.88	420.17	0.581468	0.000613648	250.41	267.04	258.1	325.64	Non-essential	Non-essential	Non-essential	Non-essential	glutathione S-transferase homolog
BW25113_1455	yncH	1521197	1521409	212	+	0	10.66	6	1.15	0.426165	0.373482	0	2.44	0.54	4.61	Essential	Non-essential	Essential	Essential	IPR020099 family protein
BW25113_1456	rhsE	1522159	1524195	2036	+	222.74	248.56	235.4	210.43	0.780315	0.00888975	158.19	204.12	166.23	187.11	Non-essential	Non-essential	Non-essential	Non-essential	rhsE
BW25113_1457	ydcD	1524179	1524661	482	+	65.93	34.1	41.28	7.79	0.262441	0.0752227	11.14	3.63	22.09	2.27	Non-essential	Non-essential	Non-essential	Non-essential	uncharacterized protein
BW25113_1459	yncI	1525582	1525896	314	+	147.29	73.08	111.22	88.55	0.182963	0.00237256	31.13	4.27	21.7	19.77	Non-essential	Non-essential	Non-essential	Essential	yncI
BW25113_1460	ydcC	1526073	1527209	1136	+	432.11	377.85	344.57	381.49	0.495313	6.12949e-05	168.91	204.42	195.09	192.39	Essential	Non-essential	Essential	Non-essential	H repeat-associated putative transposase
BW25113_1461	pptA	1527309	1527542	233	+	382	449.35	353.97	328.49	0.740753	0.0113938	284.43	289.44	256.4	291.09	Non-essential	Non-essential	Non-essential	Non-essential	4-oxalocrotonate tautomerase
BW25113_1462	yddH	1527539	1528108	569	-	187.18	131.01	154.71	185.96	0.751237	0.0698791	90.86	119.54	132.91	151.65	Non-essential	Non-essential	Non-essential	Non-essential	flavin reductase like-protein
BW25113_1463	nhoA	1528281	1529126	845	+	101.09	56.92	114.79	156.56	0.904579	0.650467	102.93	111.98	89.13	84.35	Non-essential	Non-essential	Non-essential	Non-essential	N-hydroxyarylamine O-acetyltransferase
BW25113_1464	yddE	1529222	1530115	893	-	59.81	109.28	72.62	96	1.13245	0.491034	126.54	83.31	83.82	88.77	Non-essential	Non-essential	Non-essential	Non-essential	PhzC-PhzF family protein
BW25113_1465	narV	1530194	1530874	680	-	74.95	134.32	73.64	57.83	0.71917	0.284241	64.39	72.64	28.29	79.73	Non-essential	Non-essential	Non-essential	Non-essential	nitrate reductase 2 (NRZ)%2C gamma subunit
BW25113_1466	narW	1530871	1531566	695	-	46.59	66.61	124.93	80.6	1.06912	0.759366	88.04	91.9	88.4	72.42	Non-essential	Non-essential	Non-essential	Non-essential	nitrate reductase 2 (NRZ)%2C delta subunit (assembly subunit)
BW25113_1467	narY	1531566	1533110	1544	-	90.72	64.23	158.71	112.97	0.808499	0.373359	71.56	103.92	90.94	78.51	Non-essential	Non-essential	Non-essential	Non-essential	nitrate reductase 2 (NRZ)%2C beta subunit
BW25113_1468	narZ	1533107	1536847	3740	-	104.73	110.44	131.19	117.06	0.82545	0.0970055	119.89	79.6	90.57	92.47	Non-essential	Non-essential	Non-essential	Non-essential	nitrate reductase 2 (NRZ)%2C alpha subunit
BW25113_1469	narU	1536929	1538317	1388	-	190.47	151.7	191.69	200.28	0.902307	0.214076	167.34	145.61	177.93	171.54	Non-essential	Non-essential	Non-essential	Non-essential	nitrate/nitrite transporter
BW25113_1471	yddK	1538641	1539021	380	-	487.28	583.25	292.97	514.47	0.830333	0.347969	460.82	426.08	249.8	422.64	Non-essential	Non-essential	Non-essential	Essential	yddK
BW25113_1472	yddL	1540007	1540285	278	-	24.59	50.69	30.29	25.35	0.0468989	0.00232562	0.4	2.23	0	3.51	Non-essential	Non-essential	Essential	Essential	yddL
BW25113_1473	yddG	1540545	1541426	881	-	449.15	539.35	457.82	453.73	0.646162	0.00225611	338.23	271.06	257.84	360.61	Non-essential	Non-essential	Non-essential	Non-essential	aromatic amino acid exporter
BW25113_1474	fdnG	1541658	1544705	3047	+	128.57	100.93	127.31	142.98	0.939655	0.48194	128.75	122.63	109.78	108.47	Non-essential	Non-essential	Non-essential	Non-essential	formate dehydrogenase-N%2C alpha subunit%2C nitrate-inducible
BW25113_1475	fdnH	1544718	1545602	884	+	131.25	128	160.61	86.31	1.01881	0.952697	87.12	234.26	104.5	89.81	Non-essential	Non-essential	Non-essential	Non-essential	formate dehydrogenase-N%2C Fe-S (beta) subunit%2C nitrate-inducible
BW25113_1476	fdnI	1545595	1546248	653	+	83.27	130.44	179.61	145.47	0.6646	0.0678706	79.47	89.02	94.1	95.49	Non-essential	Non-essential	Non-essential	Non-essential	formate dehydrogenase-N%2C cytochrome B556 (gamma) subunit%2C nitrate-inducible
BW25113_1477	yddM	1546655	1546939	284	-	130.11	136.91	18.68	75.72	1.39871	0.291544	164.1	102.75	104.01	134.66	Non-essential	Non-essential	Non-essential	Non-essential	putative DNA-binding transcriptional regulator
BW25113_1478	adhP	1547085	1548095	1010	-	90.55	80.77	97.48	101.13	1.36374	0.0328008	108.49	106.66	135.65	153.69	Non-essential	Non-essential	Non-essential	Non-essential	ethanol-active dehydrogenase/acetaldehyde-active reductase
BW25113_1479	maeA	1548229	1549926	1697	-	171.61	170.92	271.34	279.85	1.10096	0.510598	270.44	216.74	241.2	255.57	Non-essential	Non-essential	Non-essential	Non-essential	malate dehydrogenase%2C (decarboxylating%2C NAD-requiring) (malic enzyme)
BW25113_1480	sra	1550083	1550220	137	-	172.59	203.1	66.17	284.17	1.23744	0.49283	323.39	192.64	238.16	144.23	Non-essential	Non-essential	Non-essential	Non-essential	stationary-phase-induced ribosome-associated protein
BW25113_1481	bdm	1550322	1550537	215	-	1852.22	1700.37	1288.76	1793.72	1.18121	0.15898	2295.58	1775.7	2065.62	1700.49	Non-essential	Non-essential	Non-essential	Non-essential	biofilm-dependent modulation protein
BW25113_1482	osmC	1550882	1551313	431	+	144.97	169.89	166.04	175.19	1.38338	0.0450967	180.89	211.46	294.26	221.01	Non-essential	Non-essential	Non-essential	Non-essential	lipoyl-dependent Cys-based peroxidase%2C hydroperoxide resistance%3B salt-shock inducible membrane protein%3B peroxiredoxin
BW25113_1483	ddpF	1551369	1552295	926	-	93.52	113.85	47.72	56.14	1.39755	0.106362	114.58	113.47	94.74	112.17	Non-essential	Non-essential	Non-essential	Non-essential	D%2CD-dipeptide permease system%2C ATP-binding component
BW25113_1484	ddpD	1552288	1553274	986	-	34.4	66.82	110.8	105.07	0.919676	0.837028	31.61	94.79	129.21	36.01	Non-essential	Non-essential	Non-essential	Non-essential	D%2CD-dipeptide permease system%2C ATP-binding component
BW25113_1485	ddpC	1553271	1554167	896	-	64.95	68.07	53.93	124.82	0.634121	0.1654	26.13	59.21	47.7	64.66	Non-essential	Non-essential	Non-essential	Non-essential	D-ala-D-ala transporter subunit
BW25113_1486	ddpB	1554164	1555186	1022	-	76.26	47.86	154.83	88.47	0.801317	0.47793	70.51	95.06	54.75	74.1	Non-essential	Non-essential	Non-essential	Non-essential	D-ala-D-ala transporter subunit
BW25113_1487	ddpA	1555188	1556738	1550	-	41.01	55.4	46.83	46.21	1.43806	0.0069541	74.59	55.89	72.59	69.37	Non-essential	Non-essential	Non-essential	Non-essential	D-ala-D-a la transporter subunit
BW25113_1488	ddpX	1556752	1557333	581	-	93	60.16	114.32	91.68	1.31635	0.15483	125.73	113	149.25	84.8	Non-essential	Non-essential	Non-essential	Non-essential	D-ala-D-ala dipeptidase%2C Zn-dependent
BW25113_1489	dosP	1557591	1559990	2399	-	82.39	69.04	99.9	95.32	1.27898	0.0534554	92.16	117.21	126.37	107.62	Non-essential	Non-essential	Non-essential	Non-essential	oxygen sensor%2C c-di-GMP phosphodiesterase%2C heme-regulated%3B cold- and stationary phase-induced bioflim regulator
BW25113_1490	dosC	1560015	1561397	1382	-	305.89	308.67	225.14	324.06	0.807469	0.0541295	216.23	233.27	238.95	251.25	Non-essential	Non-essential	Non-essential	Non-essential	diguanylate cyclase%2C cold- and stationary phase-induced oxygen-dependent biofilm regulator
BW25113_1491	yddW	1561761	1563080	1319	-	155.95	176.22	120.09	179.54	1.64642	0.010026	210.99	302.5	227	299.72	Non-essential	Non-essential	Non-essential	Non-essential	liprotein%2C glycosyl hydrolase homolog
BW25113_1492	gadC	1563211	1564746	1535	-	128.83	207.69	193.03	172.66	1.19424	0.120809	186.75	215.46	222.69	213.71	Non-essential	Non-essential	Non-essential	Non-essential	glutamate:gamma-aminobutyric acid antiporter
BW25113_1493	gadB	1564902	1566302	1400	-	199.07	182.72	354.78	155.5	1.08564	0.686165	251.15	246.74	233.38	237.2	Non-essential	Non-essential	Non-essential	Non-essential	glutamate decarboxylase B%2C PLP-dependent
BW25113_1494	pqqL	1566664	1569459	2795	-	265.04	228.04	233.72	211.86	1.10161	0.194742	251.58	232.09	289.57	260.8	Non-essential	Non-essential	Non-essential	Non-essential	putative periplasmic M16 family zinc metalloendopeptidase
BW25113_1495	yddB	1569504	1571876	2372	-	237.6	244.66	178.3	177.7	1.67621	0.000498795	334.93	346.39	380.57	343.21	Non-essential	Non-essential	Non-essential	Non-essential	putative TonB-dependent outer membrane receptor
BW25113_1496	yddA	1571914	1573599	1685	-	305.82	307.88	241.56	248.16	0.779622	0.0422926	248.89	233.43	189.23	188.7	Non-essential	Non-essential	Non-essential	Non-essential	putative multidrug transporter subunit of ABC superfamily%2C membrane component/ATP-binding component
BW25113_1497	ydeM	1573890	1575047	1157	-	185.84	105.74	89.34	65.91	0.390327	0.0498716	25.89	39.54	71.6	37.38	Non-essential	Non-essential	Non-essential	Non-essential	putative YdeN-specific sulfatase-maturating enzyme
BW25113_1498	ydeN	1575099	1576781	1682	-	228.07	186.94	100.68	108.22	0.778029	0.309945	115.96	115.8	120.34	133.32	Non-essential	Non-essential	Non-essential	Non-essential	putative Ser-type periplasmic non-aryl sulfatase
BW25113_1499	ydeO	1577183	1577944	761	-	86.53	117.04	34.7	32.27	0.316109	0.070501	13.23	15.92	29.28	27.09	Non-essential	Non-essential	Non-essential	Non-essential	UV-inducible global regulator%2C EvgA-%2C GadE-dependent
BW25113_1500	safA	1578019	1578216	197	-	0.94	2.15	0	0	2.92233	0.400615	1.68	0.53	0	6.82	Non-essential	Essential	Essential	Essential	two-component system connector membrane protein%2C EvgSA to PhoQP
BW25113_1501	ydeP	1578464	1580743	2279	-	127.22	140.01	124.23	85.41	1.5841	0.0120603	149.5	217.73	178.07	210.11	Non-essential	Non-essential	Non-essential	Non-essential	putative oxidoreductase
BW25113_1502	ydeQ	1581077	1581991	914	-	127.43	127.93	72.2	62.7	0.669554	0.148918	56.37	88.47	49.23	67.23	Non-essential	Non-essential	Non-essential	Essential	putative fimbrial-like adhesin protein
BW25113_1503	ydeR	1582050	1582553	503	-	393.46	270.85	163.89	132.44	0.941383	0.829633	207.83	187.61	284.4	224.49	Non-essential	Non-essential	Non-essential	Non-essential	putative fimbrial-like adhesin protein
BW25113_1504	ydeS	1582566	1583096	530	-	99.89	106.24	66.15	140.97	1.1116	0.602735	107.49	77.37	135.25	139.26	Non-essential	Non-essential	Non-essential	Non-essential	putative fimbrial-like adhesin protein
BW25113_1505	ydeT	1583110	1584336	1226	-	108.59	107.55	102.54	113.54	0.446995	2.02917e-06	45.03	54.46	50.14	43.57	Non-essential	Non-essential	Non-essential	Essential	ydeT
BW25113_1506	yneL	1584591	1584683	92	-	189.57	184.97	360.1	249.32	0.941034	0.885847	88.53	259.39	109.05	468.97	Non-essential	Non-essential	Non-essential	Non-essential	yneL
BW25113_1507	hipA	1585111	1586433	1322	-	34.12	65.92	49.71	51.91	1.94997	0.0016342	88.47	96.49	115.55	92.72	Non-essential	Non-essential	Non-essential	Non-essential	inactivating GltX kinase facilitating persister formation%3B toxin of HipAB TA pair%3B autokinase
BW25113_1508	hipB	1586433	1586699	266	-	1.39	3.71	0.43	0	2.63834	0.37943	0	5.43	0	9.16	Essential	Essential	Essential	Essential	antitoxin of HipAB toxin-antitoxin system
BW25113_1511	lsrK	1592874	1594466	1592	-	75.34	115.17	84.13	165.25	1.15186	0.495356	119.65	109.79	158.44	118.81	Non-essential	Non-essential	Non-essential	Non-essential	autoinducer-2 (AI-2) kinase
BW25113_1512	lsrR	1594545	1595498	953	-	69.93	86.35	107.05	92.22	1.09788	0.649737	60.37	127.26	79.24	123.48	Non-essential	Non-essential	Non-essential	Non-essential	lsr operon transcriptional repressor
BW25113_1513	lsrA	1595747	1597282	1535	+	93.76	85.32	158.22	95.77	0.961923	0.834792	80.45	118.82	115.46	101.85	Non-essential	Non-essential	Non-essential	Non-essential	autoinducer 2 import ATP-binding protein
BW25113_1514	lsrC	1597276	1598304	1028	+	34.33	58.9	36.16	90.66	2.38569	0.00136103	121.8	134.22	137.88	131.07	Non-essential	Non-essential	Non-essential	Non-essential	autoinducer 2 import system permease protein
BW25113_1515	lsrD	1598304	1599296	992	+	57.82	57.79	95.09	71.04	0.977426	0.896711	73.75	77.26	45.7	78.67	Non-essential	Essential	Non-essential	Non-essential	autoinducer 2 import system permease protein
BW25113_1516	lsrB	1599308	1600330	1022	+	108.9	64.46	72.42	131.99	1.44863	0.146045	126.91	91.95	140.58	187.81	Non-essential	Non-essential	Non-essential	Non-essential	autoinducer 2-binding protein
BW25113_1517	lsrF	1600357	1601232	875	+	243.56	305.26	490.22	396.74	1.18696	0.281871	473.58	397.24	400.08	433.32	Non-essential	Non-essential	Non-essential	Non-essential	putative autoinducer-2 (AI-2) aldolase
BW25113_1518	lsrG	1601256	1601546	290	+	179	237.52	123.67	214.89	1.28527	0.334201	306.96	285.12	110.07	268.33	Non-essential	Non-essential	Non-essential	Non-essential	autoinducer-2 (AI-2) degrading protein LsrG
BW25113_1519	tam	1601603	1602361	758	+	43.07	19.8	64.08	26.81	2.57317	0.0432017	156.78	57.29	77.6	103.98	Non-essential	Non-essential	Non-essential	Non-essential	trans-aconitate methyltransferase
BW25113_1520	yneE	1602365	1603279	914	-	113.76	90.96	124.82	136.91	1.10361	0.478826	158.09	96.89	124.94	134.86	Non-essential	Non-essential	Non-essential	Non-essential	bestrophin family putative inner membrane protein
BW25113_1521	uxaB	1603486	1604937	1451	-	140.09	116.33	157.2	147.61	0.868877	0.319353	82.25	118.85	138.9	147.64	Non-essential	Non-essential	Non-essential	Non-essential	altronate oxidoreductase%2C NAD-dependent
BW25113_1522	yneF	1605164	1606111	947	-	76.39	62.47	130.52	67.15	1.17235	0.474094	79.46	82.89	107.92	124.26	Non-essential	Non-essential	Non-essential	Non-essential	putative membrane-bound diguanylate cyclase
BW25113_1523	yneG	1606223	1606582	359	-	95.84	79.55	63.52	83.8	1.57745	0.0691384	115.87	83.75	129.56	179.88	Non-essential	Non-essential	Non-essential	Non-essential	DUF4186 family protein
BW25113_1524	glsB	1606582	1607508	926	-	140.67	115.21	137.57	106.02	1.35279	0.00509429	180.61	171.42	152.98	170.67	Non-essential	Non-essential	Non-essential	Non-essential	glutaminase 2
BW25113_1525	sad	1607572	1608960	1388	-	85.64	97.7	78.66	112.11	1.24918	0.181063	88.83	99.29	145.62	133.59	Non-essential	Non-essential	Non-essential	Non-essential	succinate semialdehyde dehydrogenase%2C NAD(P)+-dependent
BW25113_1526	yneJ	1609061	1609942	881	+	175.21	145.78	153.48	200.51	1.00979	0.956073	194.94	232.04	125.01	129.6	Non-essential	Non-essential	Non-essential	Non-essential	putative DNA-binding transcriptional regulator
BW25113_1527	yneK	1610020	1611135	1115	+	208.02	187.9	166.48	147.19	0.746896	0.02406	151.51	129.99	131.57	116.92	Non-essential	Non-essential	Non-essential	Non-essential	uncharacterized protein
BW25113_1528	ydeA	1611285	1612475	1190	+	13.67	15.43	32	20.82	0.788452	0.517378	7.26	9.31	27.35	20.67	Non-essential	Non-essential	Essential	Non-essential	arabinose efflux transporter%2C arabinose-inducible
BW25113_1529	marC	1612500	1613165	665	-	134.34	67.31	67.54	115.18	1.90759	0.0133964	216.47	157.83	145.14	213.78	Non-essential	Non-essential	Non-essential	Non-essential	UPF0056 family inner membrane protein
BW25113_1530	marR	1613377	1613811	434	+	295.99	280.43	448.01	229.55	1.72273	0.0114202	584.37	450.8	633.8	491.3	Non-essential	Non-essential	Non-essential	Non-essential	transcriptional repressor of multiple antibiotic resistance
BW25113_1531	marA	1613831	1614214	383	+	191.64	104.28	106.1	72.51	0.725413	0.283206	84.51	111.79	87.94	59.99	Non-essential	Non-essential	Non-essential	Non-essential	multiple antibiotic resistance transcriptional regulator
BW25113_1532	marB	1614246	1614464	218	+	25.48	133.41	113.46	206.65	0.952505	0.896446	80.85	166.38	90.88	118.14	Non-essential	Non-essential	Non-essential	Non-essential	mar operon regulator%2C periplasmic
BW25113_1533	eamA	1614495	1615394	899	-	63.3	79.22	22.73	48.28	2.17445	0.014953	121.31	99.65	153.69	89.66	Non-essential	Non-essential	Non-essential	Non-essential	cysteine and O-acetyl-L-serine efflux system
BW25113_1534	ydeE	1615589	1616776	1187	+	118.12	143.43	133.08	145.89	1.39736	0.0231084	220.77	181.1	145.75	207.68	Non-essential	Non-essential	Non-essential	Non-essential	putative transporter
BW25113_1535	dgcZ	1617217	1618107	890	-	252.98	262.61	249.93	274.83	0.897813	0.330796	251.22	280.99	165.54	236.29	Non-essential	Non-essential	Non-essential	Non-essential	diguanylate cyclase%2C zinc-sensing
BW25113_1536	ydeI	1618362	1618754	392	-	149.12	220.24	95.43	163.64	1.02096	0.930578	145.8	96.35	184.55	214.9	Non-essential	Non-essential	Non-essential	Non-essential	hydrogen peroxide resistance OB fold protein%3B putative periplasmic protein
BW25113_1537	ydeJ	1619030	1619548	518	+	172.97	203.33	236.14	169.74	1.65912	0.0183749	260.17	421.86	341.72	273.98	Non-essential	Non-essential	Non-essential	Non-essential	inactive PncC family protein
BW25113_1538	dcp	1619592	1621637	2045	-	120.64	97.37	186.27	144.73	1.20047	0.243125	136.87	176.96	177.48	167.76	Non-essential	Non-essential	Non-essential	Non-essential	dipeptidyl carboxypeptidase II
BW25113_1539	ydfG	1621774	1622520	746	+	80.51	83.86	126.06	72.32	2.27658	0.00110728	222.1	234.23	162.25	207.25	Non-essential	Non-essential	Non-essential	Non-essential	NADP-dependent 3-hydroxy acid dehydrogenase%3B malonic semialdehyde reductase
BW25113_1540	rspR	1622609	1623295	686	+	77.78	22.7	14.57	15.7	3.13996	0.00703	87.44	90.26	108.2	124.65	Non-essential	Non-essential	Non-essential	Non-essential	transcriptional repressor for rspAB
BW25113_1541	ydfZ	1623472	1623675	203	+	83.97	125.97	36.46	88.23	1.03275	0.915417	93.94	113.6	38.17	99.88	Non-essential	Non-essential	Non-essential	Non-essential	selenoprotein%2C function unknown
BW25113_1542	ydfI	1623710	1625170	1460	-	50.9	65.53	67.94	66.28	1.43148	0.142301	134.52	62.92	81.4	79.96	Non-essential	Non-essential	Non-essential	Non-essential	putative NAD-dependent D-mannonate oxidoreductase
BW25113_1544	ydfK	1627329	1627562	233	+	840.25	717.62	552.77	419.36	0.531261	0.0201333	357.19	322.68	285.7	378.52	Non-essential	Non-essential	Essential	Essential	cold shock protein%2C function unknown%2C Qin prophage
BW25113_1545	pinQ	1627879	1628469	590	+	395.31	347.35	387.58	260.15	0.786046	0.0970344	268.59	334.51	232.92	256.89	Non-essential	Non-essential	Non-essential	Non-essential	Qin prophage%3B putative site-specific recombinase
BW25113_1546	tfaQ	1628567	1629142	575	-	191.3	251.46	209.25	241.28	0.951695	0.65728	196.95	250.17	168.53	234.49	Non-essential	Non-essential	Non-essential	Non-essential	Qin prophage%3B putative tail fiber assembly protein
BW25113_1547	stfQ	1629142	1630104	962	-	62.97	61.35	35.67	65.09	1.95393	0.000425633	117.9	112.84	105.88	103.17	Non-essential	Non-essential	Non-essential	Non-essential	Qin prophage%3B putative side tail fiber assembly protein
BW25113_1548	nohQ	1630097	1630624	527	-	79.67	55.42	37.08	57.91	1.77464	0.0335628	95.21	78.6	92.83	141.67	Non-essential	Non-essential	Non-essential	Non-essential	nohQ
BW25113_1549	ydfO	1631304	1631714	410	+	34.4	16.11	4.49	5.62	1.10277	0.912606	2.14	6.78	51.71	6.22	Essential	Essential	Essential	Essential	Qin prophage%3B uncharacterized protein
BW25113_1550	gnsB	1631866	1632039	173	-	40.77	44.18	3.35	20.46	2.21901	0.171033	35.74	20.36	98.96	86.28	Non-essential	Non-essential	Non-essential	Non-essential	Qin prophage%3B multicopy suppressor of secG(Cs) and fabA6(Ts)
BW25113_1551	ynfN	1632211	1632366	155	-	144.49	131.66	28.44	19.71	0.494419	0.341179	1.43	97.7	50.14	11.07	Non-essential	Non-essential	Non-essential	Non-essential	Qin prophage%3B cold shock-induced protein
BW25113_1552	cspI	1632712	1632924	212	-	110.07	65.28	97.62	13.21	0.118841	0.0268738	7.8	10.24	10.21	5.76	Non-essential	Non-essential	Non-essential	Non-essential	Qin prophage%3B cold shock protein
BW25113_1553	rzpQ	1633287	1633784	497	-	128.05	176.35	52.05	89.2	1.54835	0.22816	104.29	188.85	127.4	269.48	Non-essential	Non-essential	Non-essential	Non-essential	Rz-like protein%2C Qin prophage
BW25113_1554	rrrQ	1633781	1634314	533	-	187.43	97.48	114.95	23.17	1.20204	0.588725	82.63	155.99	145.53	124.35	Non-essential	Non-essential	Non-essential	Non-essential	Qin prophage%3B putative lysozyme
BW25113_1555	ydfR	1634311	1634622	311	-	191.18	101.86	141.58	45.68	0.899438	0.755428	117.97	131.22	135.45	47.36	Non-essential	Non-essential	Non-essential	Non-essential	Qin prophage%3B uncharacterized protein
BW25113_1556	essQ	1634627	1634842	215	-	280.35	348.09	172.59	102.51	1.36035	0.246058	304.88	328.32	373.93	222	Non-essential	Non-essential	Non-essential	Non-essential	Qin prophage%3B putative S lysis protein
BW25113_1557	cspB	1635596	1635811	215	-	936.66	945.09	362.38	577.14	0.471171	0.0479507	219.82	399.94	420.54	289	Non-essential	Non-essential	Non-essential	Non-essential	Qin prophage%3B cold shock protein
BW25113_1558	cspF	1636112	1636324	212	+	351.63	323.75	59.44	163.72	1.31734	0.408079	192.82	280.35	321.79	388.72	Non-essential	Non-essential	Non-essential	Non-essential	Qin prophage%3B cold shock protein
BW25113_1559	quuQ	1636746	1637498	752	-	189.33	119.93	65.35	41.5	2.14414	0.0214536	174.05	248.19	263.08	206.88	Non-essential	Non-essential	Non-essential	Non-essential	Qin prophage%3B putative antitermination protein Q
BW25113_1560	ydfU	1637512	1638561	1049	-	63.78	37.41	51.52	59.34	2.90101	0.000537208	138.75	182.09	171.65	122.67	Non-essential	Non-essential	Non-essential	Non-essential	Qin prophage%3B uncharacterized protein
BW25113_1561	rem	1638908	1639159	251	-	274.82	157.31	60.25	285.37	1.3486	0.342208	254.67	162.01	285.89	346.3	Non-essential	Non-essential	Non-essential	Non-essential	Qin prophage%3B uncharacterized protein
BW25113_1562	hokD	1639376	1639531	155	-	327.34	108.8	204.34	20.5	1.26166	0.576109	296.75	172.66	151.89	212.63	Non-essential	Non-essential	Non-essential	Non-essential	Qin prophage%3B small toxic polypeptide
BW25113_1563	relE	1639603	1639890	287	-	117.15	72.65	278.47	29.63	1.02583	0.955987	91.53	150.89	127.46	140.88	Non-essential	Non-essential	Non-essential	Non-essential	Qin prophage%3B toxin of the RelE-RelB toxin-antitoxin system
BW25113_1564	relB	1639890	1640129	239	-	3.87	0.59	4.35	1.53	2.4971	0.556027	24.87	0	0.95	0	Essential	Essential	Non-essential	Essential	Qin prophage%3B bifunctional antitoxin of the RelE-RelB toxin-antitoxin system/ transcriptional repressor
BW25113_1565	ydfV	1640154	1640459	305	+	326.35	218.84	249.07	267.55	1.89971	0.00869866	409.92	659.61	420.35	527.25	Non-essential	Non-essential	Non-essential	Non-essential	Qin prophage%3B uncharacterized protein
BW25113_1566	flxA	1640662	1640994	332	+	192.35	167.87	122.85	177.3	1.23999	0.217672	248.05	228.36	135.38	207.06	Non-essential	Non-essential	Non-essential	Non-essential	Qin prophage%3B uncharacterized protein
BW25113_1567	intK	1641431	1641613	182	-	88.67	270.46	284.39	174.93	1.46511	0.0940102	312.27	262.23	329.67	294.95	Non-essential	Non-essential	Non-essential	Non-essential	intK
BW25113_1568	ydfX	1641615	1641893	278	-	58.49	166.25	87.14	23.6	3.06975	0.014798	324.26	271.18	137.75	296.65	Non-essential	Non-essential	Non-essential	Non-essential	ydfX
BW25113_1569	dicC	1641877	1642107	230	-	56.32	85.9	13.06	13.23	2.69509	0.0664857	76.59	97	191.98	88.58	Non-essential	Essential	Non-essential	Non-essential	Qin prophage%3B DNA-binding transcriptional regulator for DicB
BW25113_1570	dicA	1642191	1642598	407	+	0	0	22.06	0.3	0.144902	0.421275	0	0.25	0	2.99	Essential	Essential	Essential	Essential	Qin prophage%3B putative regulator for DicB
BW25113_1571	ydfA	1642765	1642920	155	+	76.74	37.49	44.16	68.6	3.91577	5.03767e-05	189.04	250.95	232.27	216.58	Non-essential	Non-essential	Non-essential	Non-essential	Qin prophage%3B uncharacterized protein
BW25113_1572	ydfB	1642922	1643050	128	+	149.97	57.73	20	54.57	1.9847	0.317493	60.63	118.64	308	72.95	Non-essential	Non-essential	Non-essential	Non-essential	Qin prophage%3B uncharacterized protein
BW25113_1573	ydfC	1643080	1643298	218	+	130.8	119.81	120.35	82.1	2.24582	0.0528817	115.71	280.62	393.28	227.88	Non-essential	Non-essential	Non-essential	Non-essential	uncharacterized protein%2C Qin prophage
BW25113_1575	dicB	1643866	1644054	188	+	224.39	476.83	85.58	81.72	0.705695	0.521735	137.31	118.35	176.5	180.75	Non-essential	Non-essential	Non-essential	Non-essential	Qin prophage%3B cell division inhibition protein
BW25113_1576	ydfD	1644051	1644242	191	+	797.89	696.5	953.13	748.72	0.502106	0.00341286	252.93	546.07	343.22	462.63	Non-essential	Non-essential	Non-essential	Non-essential	Qin prophage%3B uncharacterized protein
BW25113_1577	ydfE	1644335	1645099	764	+	341.39	262.16	178.99	178.9	1.05331	0.797295	200.1	286.61	312.83	213.15	Non-essential	Non-essential	Non-essential	Non-essential	ydfE
BW25113_1578	insD1	1645102	1645794	692	+	155.14	142.32	216.59	151.06	1.2186	0.158409	170.67	189.49	240.02	210.32	Non-essential	Non-essential	Non-essential	Non-essential	insD1
BW25113_1579	intQ	1645808	1646965	1157	+	352.94	270.09	272.77	270.84	0.918398	0.384011	286.51	283.23	278.57	223.13	Non-essential	Non-essential	Non-essential	Non-essential	intQ
BW25113_1580	rspB	1647153	1648172	1019	-	245.51	237.83	307.42	185.17	0.827641	0.170387	174.82	218.47	216.2	198.23	Non-essential	Non-essential	Non-essential	Non-essential	putative Zn-dependent NAD(P)-binding oxidoreductase
BW25113_1581	rspA	1648184	1649398	1214	-	153.26	123.96	142.39	116.46	1.32606	0.128018	164.61	234.51	123.05	188.69	Non-essential	Non-essential	Non-essential	Non-essential	bifunctional D-altronate/D-mannonate dehydratase
BW25113_1582	ynfA	1649604	1649930	326	-	160.81	74.7	85.18	114.31	1.32897	0.273596	112.17	99.54	188.72	177.67	Non-essential	Non-essential	Non-essential	Non-essential	UPF0060 family inner membrane protein
BW25113_1583	ynfB	1650065	1650406	341	+	427.25	259.15	326	308.54	1.30771	0.106273	373.15	531.88	360.74	461.63	Non-essential	Non-essential	Non-essential	Non-essential	UPF0482 family putative periplasmic protein
BW25113_1584	speG	1650441	1651001	560	+	784.79	734.3	1006.88	709.78	1.42437	0.0126307	1224.82	1101.32	1301.61	981.15	Non-essential	Non-essential	Non-essential	Non-essential	spermidine N1-acetyltransferase
BW25113_1585	ynfC	1651004	1651714	710	-	382.85	341.23	323.67	503.68	1.41597	0.0197835	626.49	569.21	518.02	483.06	Non-essential	Non-essential	Non-essential	Non-essential	UPF0257 family lipoprotein
BW25113_1586	ynfD	1651822	1652127	305	+	103.54	143.12	64.63	298.21	0.37516	0.116413	74.56	68.26	49.52	36.32	Non-essential	Non-essential	Non-essential	Non-essential	DUF1161 family periplasmic protein
BW25113_1587	ynfE	1652326	1654752	2426	+	135.7	118.65	184.96	148.21	0.852669	0.192292	123.33	114.93	136.18	126.52	Non-essential	Non-essential	Non-essential	Non-essential	putative selenate reductase%2C periplasmic
BW25113_1588	ynfF	1654813	1657236	2423	+	109.31	85.46	116.08	161.45	1.15238	0.323638	151.61	130.77	128.42	133.47	Non-essential	Non-essential	Non-essential	Non-essential	S- and N-oxide reductase%2C A subunit%2C periplasmic
BW25113_1589	ynfG	1657247	1657864	617	+	72.04	98.72	160.89	79.64	1.16879	0.489606	121.57	105.55	99.42	154.17	Non-essential	Non-essential	Non-essential	Non-essential	oxidoreductase%2C Fe-S subunit
BW25113_1590	ynfH	1657866	1658720	854	+	111.97	160.58	58.74	73.63	1.13926	0.627023	89.42	93.38	121.95	156.56	Non-essential	Non-essential	Non-essential	Non-essential	oxidoreductase%2C membrane subunit
BW25113_1591	dmsD	1658763	1659377	614	+	80.94	93.95	94.12	67.42	1.08352	0.597193	91.49	81.31	70.6	121.13	Non-essential	Non-essential	Non-essential	Non-essential	twin-argninine leader-binding protein for DmsA and TorA
BW25113_1592	clcB	1659572	1660828	1256	+	72.05	109.77	205.3	119.29	0.833258	0.505118	116.37	120.6	77.37	107.63	Non-essential	Non-essential	Non-essential	Non-essential	H(+)/Cl(-) exchange transporter
BW25113_1593	ynfK	1660781	1661476	695	-	198.55	125.56	285.06	207.68	0.707866	0.168838	175.29	99.43	123.4	180.1	Non-essential	Non-essential	Non-essential	Non-essential	putative dethiobiotin synthetase
BW25113_1594	mlc	1661601	1662821	1220	-	131.42	126.57	172.82	107.96	0.779127	0.230558	104.39	99.45	65.11	150.82	Non-essential	Non-essential	Non-essential	Non-essential	glucosamine anaerobic growth regulon transcriptional repressor%3B autorepressor
BW25113_1595	ynfL	1662956	1663849	893	-	76.49	54.95	103.47	93.97	0.709468	0.11104	42.87	49.87	70.15	70.44	Non-essential	Non-essential	Non-essential	Non-essential	LysR family putative transcriptional regulator
BW25113_1596	ynfM	1663956	1665209	1253	+	103.53	69	192.61	97.69	0.82136	0.484487	110.89	92.57	101.09	75.6	Non-essential	Non-essential	Non-essential	Non-essential	putative arabinose efflux transporter
BW25113_1597	asr	1665633	1665941	308	+	89.63	132.12	131.36	108.81	2.51476	0.00540034	375.58	339.96	210.14	235.94	Non-essential	Non-essential	Non-essential	Non-essential	acid shock-inducible periplasmic protein
BW25113_1598	ydgD	1666217	1667038	821	+	114.8	137.16	165.14	104.73	0.69973	0.141702	47.04	107.14	76.59	134.37	Non-essential	Non-essential	Non-essential	Non-essential	putative peptidase
BW25113_1599	mdtI	1667077	1667406	329	-	123.71	143.74	200.67	175.24	1.09398	0.703213	89.45	162.19	248.4	203.78	Non-essential	Non-essential	Non-essential	Non-essential	multidrug efflux system transporter
BW25113_1600	mdtJ	1667393	1667758	365	-	635.78	496.75	917.43	317.71	0.559288	0.100376	398.69	198.57	379.47	347.48	Non-essential	Non-essential	Non-essential	Non-essential	multidrug efflux system transporter
BW25113_1601	tqsA	1668170	1669204	1034	+	152.79	139.62	239.58	145.89	1.15374	0.454217	259.32	159.04	169.33	194.41	Non-essential	Non-essential	Non-essential	Non-essential	pheromone AI-2 transporter
BW25113_1602	pntB	1669229	1670617	1388	-	83.92	53.8	47.92	103.14	1.43905	0.114444	117.25	122.93	72.69	102.7	Non-essential	Non-essential	Non-essential	Non-essential	pyridine nucleotide transhydrogenase%2C beta subunit
BW25113_1603	pntA	1670628	1672160	1532	-	102.88	99.94	110.18	134.59	0.858554	0.294288	113.92	63.98	96.67	109.71	Non-essential	Non-essential	Non-essential	Non-essential	pyridine nucleotide transhydrogenase%2C alpha subunit
BW25113_1604	ydgH	1672684	1673628	944	+	176.84	185.48	208.86	153.17	1.18143	0.160585	232.42	170	247.55	205.8	Non-essential	Non-essential	Non-essential	Non-essential	DUF1471 family periplasmic protein
BW25113_1605	ydgI	1673814	1675196	1382	+	61.88	93.57	83.82	61.02	0.968164	0.882384	45.24	108.25	64.42	72.82	Non-essential	Non-essential	Non-essential	Non-essential	putative arginine/ornithine antiporter transporter
BW25113_1606	folM	1675233	1675955	722	+	91.73	106.47	109.59	75.23	1.61589	0.0500898	122.03	150.45	220.46	125.98	Non-essential	Non-essential	Non-essential	Non-essential	dihydromonapterin reductase%2C NADPH-dependent%3B dihydrofolate reductase isozyme
BW25113_1607	ydgC	1675952	1676287	335	-	238.55	57.55	275.12	148.53	0.850934	0.630219	197.64	98.39	164.99	151.44	Non-essential	Non-essential	Non-essential	Non-essential	GlpM family inner membrane protein
BW25113_1608	rstA	1676416	1677135	719	+	126.78	186.52	156.37	86.48	1.24929	0.210665	152.83	199.78	190.38	151.8	Non-essential	Non-essential	Non-essential	Non-essential	response regulator of RstAB two-component system%2C low Mg-responsive via PhoQP
BW25113_1609	rstB	1677139	1678440	1301	+	72.66	77.65	115.4	74.95	1.04306	0.831552	101.92	93.4	109.08	50.93	Non-essential	Non-essential	Non-essential	Non-essential	sensory histidine kinase of RstAB two-component system%2C low Mg-responsive via PhoQP
BW25113_1610	tus	1678516	1679445	929	+	134.77	112.73	98.71	82.64	1.27499	0.261149	195.8	113.88	100.64	136.46	Non-essential	Non-essential	Non-essential	Non-essential	inhibitor of replication at Ter%2C DNA-binding protein
BW25113_1611	fumC	1679442	1680845	1403	-	99.72	60.71	155.15	80.25	0.553723	0.0908405	51.34	38	52.5	77.34	Non-essential	Non-essential	Non-essential	Essential	fumarate hydratase (fumarase C)%2Caerobic Class II
BW25113_1612	fumA	1680988	1682634	1646	-	78.23	69.09	61.23	101.78	1.05549	0.676025	90.49	82.09	85.09	69.88	Non-essential	Non-essential	Non-essential	Non-essential	fumarate hydratase (fumarase A)%2C aerobic Class I
BW25113_1613	manA	1682833	1684008	1175	+	81.56	82.65	91.77	127.53	0.00482386	0.00011685	0.09	0.52	0	1.24	Non-essential	Non-essential	Essential	Essential	mannose-6-phosphate isomerase
BW25113_1614	ydgA	1684109	1685617	1508	+	83.44	75.33	82.43	92.04	0.938663	0.574506	66.82	74.45	101.43	70.1	Non-essential	Non-essential	Non-essential	Non-essential	DUF945 family protein
BW25113_1615	uidC	1685843	1687108	1265	-	230.74	181.21	225.23	237.84	0.55353	0.00227113	134.64	90.8	154.35	104.56	Non-essential	Non-essential	Non-essential	Non-essential	putative outer membrane porin for beta-glucuronides porin protein
BW25113_1616	uidB	1687147	1688520	1373	-	112.8	145.71	136.82	104.54	0.815272	0.0628642	101.18	106.57	105.57	94.21	Non-essential	Non-essential	Non-essential	Non-essential	glucuronide transporter
BW25113_1617	uidA	1688517	1690328	1811	-	57.5	91.1	88.06	129.17	0.967909	0.879408	107.45	75.11	107.95	63.58	Non-essential	Non-essential	Non-essential	Non-essential	beta-D-glucuronidase
BW25113_1618	uidR	1690719	1691309	590	-	103.12	121.1	280.07	94.17	0.711109	0.383498	127.7	96.99	129.51	71.37	Non-essential	Non-essential	Non-essential	Non-essential	transcriptional repressor
BW25113_1619	hdhA	1691530	1692297	767	-	335.26	431.74	545.81	348.98	0.901582	0.499512	382.5	289.23	427.81	398.7	Non-essential	Non-essential	Non-essential	Non-essential	7-alpha-hydroxysteroid dehydrogenase%2C NAD-dependent
BW25113_1620	malI	1692409	1693437	1028	-	147.52	153.53	176.25	106.06	0.80806	0.127273	100.63	127.54	118.75	124.47	Non-essential	Non-essential	Non-essential	Essential	transcriptional repressor of Mal regulon
BW25113_1621	malX	1693612	1695204	1592	+	65.65	85.34	89.24	100.99	0.907215	0.409316	87.73	82.75	74.5	64.58	Non-essential	Non-essential	Non-essential	Non-essential	fused maltose and glucose-specific PTS enzymes: IIB component%2C IIC component
BW25113_1622	malY	1695214	1696386	1172	+	111.33	145.51	113.84	118.89	0.780134	0.154312	54.76	95.65	110.79	120.73	Non-essential	Non-essential	Non-essential	Non-essential	bifunctional beta-cystathionase%2C PLP-dependent/ regulator of maltose regulon
BW25113_1623	add	1696490	1697491	1001	+	117.81	134.15	108.1	150.1	1.71515	0.00646645	255.98	193.5	250.59	174.93	Non-essential	Non-essential	Non-essential	Non-essential	adenosine deaminase
BW25113_1624	ydgJ	1697525	1698565	1040	-	137.33	101.08	130.74	157.83	0.829253	0.299391	94.11	156.35	100.21	86.33	Non-essential	Non-essential	Non-essential	Non-essential	putative oxidoreductase
BW25113_1625	cnu	1699206	1699421	215	+	1142.08	1169.7	837.13	1095.94	1.2088	0.0991893	1312.79	1242.13	1084.71	1491.55	Non-essential	Non-essential	Non-essential	Non-essential	nucleoid-associated oriC-binding protein%3B H-NS and StpA stabilizing factor
BW25113_1626	ydgK	1699507	1699947	440	+	718.33	860.75	932.9	964	1.10305	0.206672	886.1	1040.02	964.59	943.47	Non-essential	Non-essential	Non-essential	Non-essential	DUF2569 family inner membrane protein
BW25113_1627	rsxA	1700024	1700605	581	+	231.93	258.76	439.49	338.16	1.58819	0.0209468	518.76	412.21	595.05	488.34	Non-essential	Non-essential	Non-essential	Non-essential	SoxR iron-sulfur cluster reduction factor component%3B inner membrane protein of electron transport complex
BW25113_1628	rsxB	1700605	1701183	578	+	93.48	114.39	54.28	113.52	2.51516	0.00342169	313.22	211.71	189.4	230.54	Non-essential	Non-essential	Non-essential	Non-essential	SoxR iron-sulfur cluster reduction factor component%3B putative iron-sulfur protein
BW25113_1629	rsxC	1701176	1703398	2222	+	139.62	102.59	157.8	149.6	1.52472	0.0369459	274.38	185.5	214.91	163.21	Non-essential	Non-essential	Non-essential	Non-essential	SoxR iron-sulfur cluster reduction factor component%3B putative membrane-associated NADH oxidoreductase of electron transport complex
BW25113_1630	rsxD	1703399	1704457	1058	+	165.74	100.15	85.02	94.02	1.59463	0.0219598	209.71	160.18	174.24	165.37	Non-essential	Non-essential	Non-essential	Non-essential	SoxR iron-sulfur cluster reduction factor component%3B putative membrane protein of electron transport complex
BW25113_1631	rsxG	1704461	1705081	620	+	91.13	128.35	124.71	115.76	1.58463	0.00246775	179.08	189.04	205.55	155.18	Non-essential	Non-essential	Non-essential	Non-essential	SoxR iron-sulfur cluster reduction factor component%3B putative membrane protein of electron transport complex
BW25113_1632	rsxE	1705085	1705780	695	+	123.89	139.29	201.11	123.08	1.93456	0.00396956	289.63	347.5	234.09	265.08	Non-essential	Non-essential	Non-essential	Non-essential	SoxR iron-sulfur cluster reduction factor component%3B electron transport inner membrane NADH-quinone reductase
BW25113_1633	nth	1705780	1706415	635	+	79.7	76.24	53.19	202.78	1.06914	0.847445	101.73	87.02	137.77	113.87	Non-essential	Non-essential	Non-essential	Non-essential	DNA glycosylase and apyrimidinic (AP) lyase (endonuclease III)
BW25113_1634	dtpA	1707026	1708528	1502	+	64.39	72.46	108.26	106.81	1.07644	0.625964	96.7	108.81	95.67	77.64	Non-essential	Non-essential	Non-essential	Non-essential	dipeptide and tripeptide permease A
BW25113_1635	gstA	1708634	1709239	605	+	106.33	139.89	144.72	244.68	0.828058	0.410987	110.41	144.5	127.22	144.2	Non-essential	Non-essential	Non-essential	Non-essential	glutathionine S-transferase
BW25113_1636	pdxY	1709283	1710146	863	-	128.48	103.82	156.82	165.61	0.524237	0.00914967	90.89	75.63	43.24	81.05	Non-essential	Non-essential	Non-essential	Non-essential	pyridoxamine kinase
BW25113_1637	tyrS	1710205	1711479	1274	-	0.14	0.33	0	5.88	0.140157	0.377544	0.17	0.16	0.27	0.29	Essential	Essential	Essential	Essential	tyrosyl-tRNA synthetase
BW25113_1638	pdxH	1711608	1712264	656	-	74.76	86.2	109.09	94.08	0.125038	3.86437e-05	8.18	14.87	13.97	8.51	Non-essential	Non-essential	Non-essential	Non-essential	pyridoxine 5'-phosphate oxidase
BW25113_1639	mliC	1712323	1712652	329	-	79.39	120.21	222.04	101.82	1.14433	0.633304	168.55	187.24	150.76	92.46	Non-essential	Non-essential	Non-essential	Non-essential	inhibitor of c-type lysozyme%2C membrane-bound%3B putative lipoprotein
BW25113_1640	anmK	1712750	1713859	1109	-	119.32	70.14	128.69	119	1.07968	0.632688	128.76	94.8	104.76	143.66	Non-essential	Non-essential	Non-essential	Non-essential	anhydro-N-acetylmuramic acid kinase
BW25113_1641	slyB	1714133	1714600	467	+	123.69	84.24	69.7	73.42	0.794502	0.369558	110.08	61.87	60.41	46.55	Non-essential	Non-essential	Non-essential	Non-essential	outer membrane lipoprotein
BW25113_1642	slyA	1714647	1715081	434	-	89.82	143.45	200.41	82.94	0.509853	0.0804006	84.89	88.64	54.32	35.55	Non-essential	Non-essential	Non-essential	Non-essential	global transcriptional regulator
BW25113_1643	ydhI	1715282	1715518	236	+	211.29	328.8	123.82	165.49	0.416952	0.0527071	55.97	46.82	91.6	151.43	Non-essential	Non-essential	Non-essential	Non-essential	DUF1656 family putative inner membrane efflux pump associated protein
BW25113_1644	ydhJ	1715521	1716378	857	+	111.15	51.38	153.36	69.98	0.70376	0.264713	53.61	69.22	73.76	74.97	Non-essential	Non-essential	Non-essential	Non-essential	putative membrane fusion protein (MFP) of YdhJK efflux pump
BW25113_1645	ydhK	1716378	1718390	2012	+	103.27	68.14	90.59	102.45	0.860255	0.296505	96.06	82.11	59.66	75.69	Non-essential	Non-essential	Non-essential	Essential	putative efflux protein (PET) component of YdhJK efflux pump
BW25113_1646	sodC	1718391	1718912	521	-	119.48	63.34	78.77	70.9	0.798039	0.434626	57.41	111.46	38.91	57.56	Non-essential	Non-essential	Non-essential	Non-essential	superoxide dismutase%2C Cu%2C Zn%2C periplasmic
BW25113_1647	ydhF	1718993	1719889	896	-	80.65	71.2	115.03	99.32	0.66491	0.0858319	68.24	36.76	88.71	49.78	Non-essential	Non-essential	Non-essential	Non-essential	putative oxidoreductase
BW25113_1648	ydhL	1719938	1720177	239	-	18.96	60.8	18.85	24.43	2.85476	0.130484	176.38	40.61	84.25	50.01	Non-essential	Non-essential	Non-essential	Non-essential	DUF1289 family protein
BW25113_1649	nemR	1720280	1720879	599	+	76.82	90.21	48.15	202.68	0.783995	0.565575	99.82	54.88	57.64	115.26	Non-essential	Non-essential	Non-essential	Non-essential	transcriptional repressor for the nemRA-gloA operon%2C quinone-%2C glyoxal-%2C and HOCl-activated
BW25113_1650	nemA	1720916	1722013	1097	+	154.89	112.17	137.74	81.2	0.776214	0.172872	77.25	102.86	109	88.13	Non-essential	Non-essential	Non-essential	Non-essential	chromate reductase%2C quinone reductase%2C FMN-linked%3B N-Ethylmaleimide reductase%3B old yellow enzyme
BW25113_1651	gloA	1722094	1722501	407	+	104.64	105	55.14	84.89	1.03586	0.866437	71.68	80.65	79.39	130.49	Non-essential	Non-essential	Non-essential	Non-essential	glyoxalase I%2C Ni-dependent
BW25113_1652	rnt	1722604	1723251	647	+	5.4	0	10.48	3.37	0.77974	0.761378	0.17	3.81	10.84	0.19	Essential	Essential	Essential	Essential	ribonuclease T (RNase T)
BW25113_1653	lhr	1723344	1727960	4616	+	68.11	75.58	111.19	100.58	0.743656	0.0856746	75.48	60.31	57.07	71.48	Non-essential	Essential	Non-essential	Non-essential	putative ATP-dependent helicase
BW25113_1654	grxD	1728011	1728358	347	-	101.03	120.43	145.72	158.75	0.854277	0.683258	86.05	235.94	38.26	89.04	Non-essential	Non-essential	Non-essential	Non-essential	glutaredoxin-4
BW25113_1655	mepH	1728692	1729507	815	+	250.81	164.5	353.14	203.29	1.09816	0.612936	220.16	258.3	282.24	306.43	Non-essential	Non-essential	Non-essential	Non-essential	murein DD-endopeptidase%2C space-maker hydrolase
BW25113_1656	sodB	1729635	1730216	581	+	294.2	250.55	234.38	258.99	0.95645	0.669658	207.35	308.4	227.77	249.39	Non-essential	Non-essential	Non-essential	Non-essential	superoxide dismutase%2C Fe
BW25113_1657	ydhP	1730378	1731547	1169	-	119.24	99.73	143.76	118.98	0.727139	0.117016	112.51	42.29	100.44	95.03	Non-essential	Non-essential	Non-essential	Non-essential	putative transporter
BW25113_1658	purR	1732101	1733126	1025	+	64.11	50.87	119	56.13	1.0547	0.832013	83.11	84.47	87.45	50.95	Non-essential	Non-essential	Non-essential	Non-essential	transcriptional repressor%2C hypoxanthine-binding
BW25113_1659	ydhB	1733123	1734055	932	-	70.82	62.58	131.88	122.19	0.469688	0.0312094	46.36	44.37	33	58.26	Non-essential	Non-essential	Essential	Non-essential	LysR family putative transcriptional regulator
BW25113_1660	ydhC	1734168	1735379	1211	+	145.67	129.48	218.15	134.11	0.41794	0.00684966	89.1	70.8	50.3	52.02	Non-essential	Non-essential	Non-essential	Non-essential	putative arabinose efflux transporter
BW25113_1661	cfa	1735670	1736818	1148	+	241.09	201.29	224.24	210.01	1.04662	0.426816	211.52	225.24	229.47	251.27	Non-essential	Non-essential	Non-essential	Non-essential	cyclopropane fatty acyl phospholipid synthase (unsaturated-phospholipid methyltransferase)
BW25113_1662	ribC	1736858	1737499	641	-	30	5.69	54.12	24.73	1.77283	0.303684	44.41	33.01	100.28	25.36	Essential	Essential	Essential	Essential	riboflavin synthase%2C alpha subunit
BW25113_1663	mdtK	1737714	1739087	1373	+	72.12	64.89	143.76	95.3	1.43869	0.0949226	134.62	160.94	137.34	108.15	Non-essential	Non-essential	Non-essential	Non-essential	multidrug efflux system transporter
BW25113_1664	ydhQ	1739128	1740384	1256	-	72.93	95.94	56.53	122.85	1.26521	0.251629	108.97	141.58	99.41	90.65	Non-essential	Non-essential	Non-essential	Non-essential	autotransporter adhesin-related protein
BW25113_1667	ydhR	1740957	1741262	305	+	46.32	94.65	92.98	19.91	1.99252	0.0384203	91.49	164.57	117.65	132.11	Non-essential	Non-essential	Non-essential	Non-essential	putative monooxygenase
BW25113_1668	ydhS	1741388	1742992	1604	+	159.24	190.19	227.75	189.69	1.58994	0.00372162	268.7	296.37	362.81	291.4	Non-essential	Non-essential	Non-essential	Non-essential	putative oxidoreductase
BW25113_1669	ydhT	1743004	1743816	812	-	71.46	46.11	71.12	61.36	1.43015	0.103189	62.93	121.35	76.88	96.45	Non-essential	Non-essential	Non-essential	Non-essential	FNR%2C Nar%2C NarP-regulated protein%3B putative subunit of YdhYVWXUT oxidoreductase complex
BW25113_1670	ydhU	1743820	1744605	785	-	39.6	61.64	102.67	104.61	0.954654	0.862744	64.12	72.97	104.31	53.13	Non-essential	Non-essential	Non-essential	Non-essential	putative cytochrome b subunit of YdhYVWXUT oxidoreductase complex
BW25113_1671	ydhX	1744602	1745270	668	-	43.66	85.49	189.15	75.53	1.03359	0.936554	43.92	80.4	151.27	131.47	Non-essential	Non-essential	Non-essential	Non-essential	putative 4Fe-4S ferridoxin-type protein%3B FNR%2C Nar%2C NarP-regulated protein%3B putative subunit of YdhYVWXUT oxidoreductase complex
BW25113_1672	ydhW	1745334	1745981	647	-	73.38	103.67	119.49	57.42	1.13535	0.536872	83.42	134.93	91.65	91.87	Non-essential	Non-essential	Non-essential	Non-essential	FNR%2C Nar%2C NarP-regulated protein%3B putative subunit of YdhYVWXUT oxidoreductase complex
BW25113_1673	ydhV	1745985	1748087	2102	-	152.31	146.89	162.29	121.16	1.1739	0.19225	212.83	143.3	160.14	167.7	Non-essential	Non-essential	Non-essential	Non-essential	putative oxidoreductase subunit
BW25113_1674	ydhY	1748108	1748734	626	-	342.22	249.52	494.42	290.96	0.525096	0.0230849	176.83	200.18	178.08	168.03	Non-essential	Non-essential	Non-essential	Non-essential	putative 4Fe-4S ferridoxin-type protein%3B FNR%2C Nar%2C NarP-regulated protein%3B putative subunit of YdhYVWXUT oxidoreductase complex
BW25113_1675	ydhZ	1749189	1749398	209	-	498.08	621.74	287.68	668.46	1.51698	0.0894218	766.64	1048.13	551.54	782.87	Non-essential	Non-essential	Non-essential	Non-essential	uncharacterized protein
BW25113_1676	pykF	1749955	1751367	1412	+	78.52	52.78	55.64	22.25	0.12993	0.00775268	7.82	6.46	4.32	8.58	Non-essential	Essential	Essential	Essential	pyruvate kinase I
BW25113_1677	lpp	1751678	1751914	236	+	315.95	245.71	256.94	138.68	0.898149	0.594057	151.59	251.16	213.09	243.94	Non-essential	Non-essential	Non-essential	Non-essential	murein lipoprotein
BW25113_1678	ldtE	1751978	1752982	1004	-	91.55	104.71	120.24	180.6	1.48717	0.0467557	166.66	161.15	187.69	223.77	Non-essential	Non-essential	Non-essential	Non-essential	murein L%2CD-transpeptidase
BW25113_1679	sufE	1753131	1753547	416	-	175.92	115.22	67.22	243.32	1.39041	0.185695	183.75	226.54	205.74	220.55	Non-essential	Non-essential	Non-essential	Non-essential	sulfur acceptor protein
BW25113_1680	sufS	1753560	1754780	1220	-	49.93	56.51	60.46	60.32	1.34196	0.162151	54.93	57.58	103.64	88.77	Non-essential	Non-essential	Non-essential	Non-essential	cysteine desulfurase%2C stimulated by SufE%3B selenocysteine lyase%2C PLP-dependent
BW25113_1681	sufD	1754777	1756048	1271	-	125.12	56.66	101.44	77.86	1.37191	0.142082	161.35	107.63	123.66	102.73	Non-essential	Non-essential	Non-essential	Non-essential	component of SufBCD Fe-S cluster assembly scaffold
BW25113_1682	sufC	1756023	1756769	746	-	78.78	52.84	80.5	29.02	1.68578	0.0587772	112.22	131.98	89.16	73.15	Non-essential	Non-essential	Non-essential	Non-essential	SufBCD Fe-S cluster assembly scaffold protein%2C ATP-binding protein
BW25113_1683	sufB	1756779	1758266	1487	-	80.73	121.9	117.53	98.05	0.749145	0.0421475	71.29	88.81	75.59	77.61	Non-essential	Non-essential	Non-essential	Non-essential	component of SufBCD Fe-S cluster assembly scaffold
BW25113_1684	sufA	1758275	1758643	368	-	166.41	142.95	244.69	117.34	1.09404	0.798909	92.44	334.58	143.95	163.56	Non-essential	Non-essential	Non-essential	Non-essential	Fe-S cluster assembly protein
BW25113_1685	ydiH	1759191	1759379	188	-	70.03	214.35	145.92	66.81	1.43455	0.312637	259.95	192.67	165.58	94.93	Non-essential	Non-essential	Non-essential	Non-essential	uncharacterized protein
BW25113_1686	menI	1759479	1759889	410	-	40.24	69.26	152.41	81.31	1.31979	0.531392	107.27	109.67	200.47	35.57	Non-essential	Non-essential	Non-essential	Non-essential	1%2C4-dihydroxy-2-naphthoyl-CoA hydrolase
BW25113_1687	ydiJ	1759886	1762942	3056	-	81.31	74.53	100.35	97.81	0.763672	0.0319479	77.34	71.38	62.1	59.52	Non-essential	Non-essential	Essential	Non-essential	putative FAD-linked oxidoreductase
BW25113_1688	ydiK	1763331	1764443	1112	+	135.61	125.02	154.86	162.92	1.15102	0.389615	103.73	195.37	197.68	168.98	Non-essential	Non-essential	Non-essential	Non-essential	UPF0118 family inner membrane protein
BW25113_1689	ydiL	1764872	1765228	356	+	474.45	718.03	279.83	490.05	0.619851	0.0996921	375.53	264.36	230.41	346.07	Non-essential	Non-essential	Non-essential	Non-essential	putative HTH domain DNA-binding protein
BW25113_1690	ydiM	1765328	1766542	1214	+	563.69	470.58	583.75	543.87	0.356748	1.2477e-05	165.61	197.17	194.54	213.93	Non-essential	Non-essential	Non-essential	Non-essential	MFS superfamily sugar transport 1 family protein
BW25113_1691	ydiN	1766769	1768034	1265	+	392.91	421	394.16	433.46	0.242128	6.07914e-06	91.51	67.12	152.65	86.18	Non-essential	Non-essential	Essential	Essential	MFS transporter superfamily protein
BW25113_1692	ydiB	1768046	1768912	866	+	260.11	312.17	185.83	185.57	0.800356	0.179631	181.65	194.47	186.98	192.18	Non-essential	Non-essential	Non-essential	Non-essential	quinate/shikimate 5-dehydrogenase%2C NAD(P)-binding
BW25113_1693	aroD	1768943	1769701	758	+	160.77	220.2	202.68	134.84	0.731813	0.0809483	112.17	166.86	118.63	128.14	Non-essential	Non-essential	Non-essential	Non-essential	3-dehydroquinate dehydratase
BW25113_1694	ydiF	1769844	1771439	1595	+	261.65	230.61	221.35	220.15	0.702086	0.00847594	158.2	142.75	208.56	146.07	Non-essential	Non-essential	Non-essential	Non-essential	putative acetyl-CoA:acetoacetyl-CoA transferase: alpha subunit/beta subunit
BW25113_1695	ydiO	1771453	1772604	1151	+	154.64	132.59	246.88	153.5	0.830514	0.371344	181.14	157.1	121.16	111.67	Non-essential	Non-essential	Non-essential	Non-essential	putative acyl-CoA dehydrogenase
BW25113_1696	ydiP	1772647	1773558	911	-	305.05	192.83	278.81	302.19	0.645651	0.021688	164.97	163.1	222.03	146.48	Non-essential	Non-essential	Non-essential	Non-essential	putative DNA-binding transcriptional regulator
BW25113_1697	ydiQ	1773874	1774638	764	+	222.22	160.27	201.54	175.1	0.865161	0.180471	179.47	143.64	182.25	151.41	Non-essential	Non-essential	Non-essential	Non-essential	putative electron transfer flavoprotein subunit
BW25113_1698	ydiR	1774658	1775596	938	+	94.77	37.81	83.08	109.55	1.01165	0.96155	101.33	100.09	67.5	60.08	Non-essential	Non-essential	Non-essential	Non-essential	putative electron transfer flavoprotein%2C FAD-binding subunit
BW25113_1699	ydiS	1775652	1776941	1289	+	57.8	48.91	102.51	35.43	1.13194	0.679018	100.15	72.16	46.55	58.07	Non-essential	Non-essential	Non-essential	Non-essential	putative oxidoreductase
BW25113_1700	ydiT	1776938	1777231	293	+	41.29	72.59	26.37	122.71	1.78461	0.277622	69.76	127.37	52.72	219.43	Non-essential	Non-essential	Non-essential	Non-essential	putative 3Fe-4S ferredoxin-type protein
BW25113_1701	fadK	1777288	1778934	1646	+	193.56	153.68	168.72	213.69	0.823134	0.0628028	159.13	147.48	137.52	156.47	Non-essential	Non-essential	Non-essential	Non-essential	short chain acyl-CoA synthetase%2C anaerobic
BW25113_1702	ppsA	1778991	1781369	2378	-	127.79	127.88	107.92	143.84	1.11921	0.269898	139.05	165.56	146.34	116.97	Non-essential	Non-essential	Non-essential	Non-essential	phosphoenolpyruvate synthase
BW25113_1703	ppsR	1781702	1782535	833	+	164.69	151	112.18	188.29	0.746121	0.124449	82.87	101.77	153.13	121.96	Non-essential	Non-essential	Non-essential	Non-essential	bifunctional regulatory protein: PEP synthase kinase and PEP synthase pyrophosphorylase
BW25113_1704	aroH	1782692	1783738	1046	+	68.88	89.51	122.75	95.1	1.29083	0.0990083	142.39	124.06	118.43	100.78	Non-essential	Non-essential	Non-essential	Non-essential	3-deoxy-D-arabino-heptulosonate-7-phosphate synthase%2C tryptophan repressible
BW25113_1705	ydiE	1783870	1784061	191	+	104.83	85.12	13.33	118.09	0.691882	0.402984	57.75	15.17	84.16	65.27	Essential	Non-essential	Non-essential	Non-essential	hemin uptake protein HemP homolog
BW25113_1706	ydiU	1784065	1785501	1436	-	101.07	70.92	71.32	65.11	1.16636	0.292894	94.15	76.97	109.67	78.94	Non-essential	Non-essential	Non-essential	Non-essential	UPF0061 family protein
BW25113_1707	ydiV	1785564	1786277	713	-	317.24	437.19	376.1	424.19	0.64144	0.0101422	282.14	210.68	199.29	305.15	Non-essential	Non-essential	Non-essential	Non-essential	anti-FlhD4C2 factor%2C inactive EAL family phosphodiesterase
BW25113_1708	nlpC	1786524	1786988	464	-	269.43	254.35	375.54	382.28	0.744952	0.226078	377.98	208.55	139.68	228.52	Non-essential	Non-essential	Non-essential	Non-essential	putative C40 clan peptidase lipoprotein
BW25113_1709	btuD	1787066	1787815	749	-	96.39	69.66	166.19	90.12	0.881973	0.644901	81.67	130.76	99.37	60.71	Non-essential	Non-essential	Non-essential	Non-essential	vitamin B12 transporter subunit : ATP-binding component of ABC superfamily
BW25113_1710	btuE	1787815	1788366	551	-	60.48	100.91	89.91	35.6	1.11255	0.720164	120.87	52.59	87.13	58.6	Non-essential	Non-essential	Non-essential	Non-essential	glutathione peroxidase
BW25113_1711	btuC	1788429	1789409	980	-	75.31	97.84	181.15	113.61	0.696138	0.204398	68.74	96	101.39	59.6	Non-essential	Non-essential	Non-essential	Non-essential	vitamin B12 transporter subunit: membrane component of ABC superfamily
BW25113_1712	ihfA	1789510	1789809	299	-	0.62	0	0	0	0.612903	0.752589	0	0	0.38	0	Essential	Essential	Essential	Essential	integration host factor (IHF)%2C DNA-binding protein%2C alpha subunit
BW25113_1713	pheT	1789814	1792201	2387	-	0.12	1.53	0.05	0.05	1.10857	0.936416	0.14	0	1.8	0	Essential	Essential	Essential	Essential	phenylalanine tRNA synthetase%2C beta subunit
BW25113_1714	pheS	1792216	1793199	983	-	0.09	0.29	0.35	14.51	4.30906	0.0705694	5.67	12.63	21.73	25.64	Essential	Essential	Essential	Essential	phenylalanine tRNA synthetase%2C alpha subunit
BW25113_1715	pheM	1793483	1793527	44	-	0	6.66	0	0	0	0.355918	0	0	0	0	Essential	Essential	Essential	Essential	phenylalanyl-tRNA synthetase operon leader peptide
BW25113_1716	rplT	1793650	1794006	356	-	0	0	4.53	0	0.536424	0.673465	0	1.16	1.27	0	Essential	Essential	Essential	Essential	50S ribosomal subunit protein L20
BW25113_1717	rpmI	1794059	1794256	197	-	7.06	2.87	9.98	0	0.168759	0.119048	0	1.05	2.31	0	Essential	Essential	Essential	Essential	50S ribosomal subunit protein L35
BW25113_1718	infC	1794353	1794895	542	-	0	0	0	0	#DIV/0!	0.30075	0	15.74	0	1.57	Essential	Essential	Essential	Essential	translation initiation factor IF-3
BW25113_1719	thrS	1794899	1796827	1928	-	2.86	0.94	0.54	2.07	2.17941	0.238684	6.23	5.37	1.11	1.26	Essential	Essential	Essential	Essential	threonyl-tRNA synthetase
BW25113_1722	ydiY	1799582	1800340	758	-	474.66	406.54	502.62	377.39	1.05041	0.6829	413.18	581.83	465.14	389.84	Non-essential	Non-essential	Non-essential	Non-essential	acid-inducible putative outer membrane protein
BW25113_1723	pfkB	1800627	1801556	929	+	169.9	188.63	228.18	242.32	0.96058	0.780831	175.66	261.66	159.3	199.73	Non-essential	Non-essential	Non-essential	Non-essential	6-phosphofructokinase II
BW25113_1724	ydiZ	1801657	1801947	290	+	108.93	88.4	46.13	158.76	1.10842	0.767567	166.37	120.52	119.47	39.47	Non-essential	Non-essential	Non-essential	Non-essential	uncharacterized protein
BW25113_1725	yniA	1802053	1802913	860	+	146.57	219.13	197.81	186.58	1.26184	0.121336	287.36	224.11	253.9	181.12	Non-essential	Non-essential	Non-essential	Non-essential	fructosamine kinase family protein
BW25113_1726	yniB	1802954	1803490	536	-	444.21	413.91	277.29	330.74	0.960072	0.74618	379.55	292.4	363.79	371.87	Non-essential	Non-essential	Non-essential	Non-essential	putative inner membrane protein
BW25113_1727	yniC	1803637	1804305	668	+	187.04	143.04	172.81	154.51	1.22656	0.262083	130.61	257.2	182.1	236.43	Non-essential	Non-essential	Non-essential	Non-essential	2-deoxyglucose-6-P phosphatase
BW25113_1728	ydjM	1804468	1805058	590	+	238.06	187.95	284.94	142.39	0.751037	0.251549	235.55	102.21	166.15	136.98	Non-essential	Non-essential	Non-essential	Non-essential	inner membrane protein regulated by LexA
BW25113_1729	ydjN	1805191	1806582	1391	+	130.76	195.69	207.85	109.09	1.64821	0.0102751	234.08	304.96	258.28	263.12	Non-essential	Non-essential	Non-essential	Non-essential	putative transporter
BW25113_1730	ydjO	1806586	1807389	803	-	224.45	260.4	212.31	199.86	0.831843	0.261476	205.34	139.84	255.91	145.09	Essential	Essential	Essential	Essential	uncharacterized protein
BW25113_1731	cedA	1807678	1807920	242	-	301.56	332.82	424.2	582.58	0.688507	0.204502	158.26	433.87	340.79	197.03	Non-essential	Non-essential	Non-essential	Non-essential	cell division modulator
BW25113_1732	katE	1808124	1810385	2261	+	87.14	98.9	69.76	118.18	1.30806	0.107964	142.96	124.92	90.09	131.22	Non-essential	Non-essential	Non-essential	Non-essential	catalase HPII%2C heme d-containing
BW25113_1733	chbG	1810643	1811392	749	-	82.15	149.07	114.06	94.15	1.00323	0.983108	130.18	104.99	102.39	103.29	Non-essential	Non-essential	Non-essential	Non-essential	chito-oligosaccharide deacetylase
BW25113_1734	chbF	1811405	1812757	1352	-	353.87	302.27	297.58	292.75	0.794034	0.0820345	224.75	189.46	317.8	257.73	Non-essential	Non-essential	Non-essential	Non-essential	phospho-chitobiase%3B general 6-phospho-beta-glucosidase activity
BW25113_1735	chbR	1812862	1813704	842	-	149.06	197.85	190.73	190.29	0.444122	0.000272848	63.15	82.52	78.57	99.05	Non-essential	Non-essential	Essential	Non-essential	repressor of chb operon for N%2CN'-diacetylchitobiose utilization
BW25113_1736	chbA	1813712	1814062	350	-	100.69	246.82	161.25	150.45	1.53183	0.0492975	233.65	288.34	209.1	278.71	Non-essential	Non-essential	Non-essential	Non-essential	N%2CN'-diacetylchitobiose-specific enzyme IIA component of PTS
BW25113_1737	chbC	1814113	1815471	1358	-	198.41	181.36	195.26	249.82	0.719888	0.0173784	135.38	164.31	165.15	128.96	Non-essential	Non-essential	Non-essential	Non-essential	N%2CN'-diacetylchitobiose-specific enzyme IIC component of PTS
BW25113_1738	chbB	1815556	1815876	320	-	460.95	569.24	519.3	677.93	0.898151	0.387517	574.89	525.15	512.99	387.53	Non-essential	Non-essential	Non-essential	Non-essential	N%2CN'-diacetylchitobiose-specific enzyme IIB component of PTS
BW25113_1739	osmE	1816175	1816513	338	-	408.14	420.51	399.46	337.5	1.13191	0.358	332.63	414.43	565.08	459.99	Non-essential	Non-essential	Non-essential	Non-essential	osmotically-inducible lipoprotein
BW25113_1740	nadE	1816715	1817542	827	+	3.89	1.19	2.36	4.68	1.7071	0.558153	1.46	2.48	1.5	15.25	Essential	Essential	Essential	Essential	NAD synthetase%2C NH3/glutamine-dependent
BW25113_1741	cho	1817772	1818659	887	+	119.71	122.98	179.61	155.13	0.9464	0.646409	142.32	146.24	143.41	114.51	Non-essential	Non-essential	Non-essential	Non-essential	endonuclease of nucleotide excision repair
BW25113_1742	ves	1818619	1819194	575	-	71.56	64.94	110.92	78.11	1.21986	0.39675	84.76	89.52	74.23	148.59	Non-essential	Non-essential	Non-essential	Non-essential	cold- and stress-inducible protein
BW25113_1743	spy	1819397	1819882	485	-	343.93	258.35	500.29	389.14	0.758244	0.223067	188.23	391.33	303.64	247.88	Non-essential	Non-essential	Non-essential	Non-essential	periplasmic ATP-independent protein refolding chaperone%2C stress-induced
BW25113_1744	astE	1820212	1821180	968	-	198.36	220.55	370.71	191.32	0.813302	0.346136	231.05	162.49	191.18	213.08	Non-essential	Non-essential	Non-essential	Non-essential	succinylglutamate desuccinylase
BW25113_1745	astB	1821173	1822516	1343	-	90.16	63.43	77.37	70.98	0.687587	0.0553001	57.3	71.77	33.9	44.64	Non-essential	Non-essential	Non-essential	Essential	succinylarginine dihydrolase
BW25113_1746	astD	1822513	1823991	1478	-	61.15	90.04	46.86	74.7	0.890559	0.524225	56.79	61.25	48	76.86	Non-essential	Non-essential	Non-essential	Essential	succinylglutamic semialdehyde dehydrogenase
BW25113_1747	astA	1823988	1825022	1034	-	94.13	70.49	62.03	113.51	0.563088	0.0499008	51.19	38.3	73.46	28.59	Non-essential	Non-essential	Non-essential	Non-essential	arginine succinyltransferase
BW25113_1748	astC	1825019	1826239	1220	-	125.99	81.55	115.65	158.97	0.550419	0.0262492	49.46	69.69	91.33	54.91	Non-essential	Non-essential	Non-essential	Non-essential	succinylornithine transaminase%2C PLP-dependent
BW25113_1749	xthA	1826685	1827491	806	+	103.82	121.8	122.78	139.24	1.02065	0.879192	90.95	159.95	125.72	121.09	Non-essential	Non-essential	Non-essential	Non-essential	exonuclease III
BW25113_1750	ydjX	1827658	1828368	710	+	406.43	429.36	486.87	504.19	0.9847	0.930905	657.17	404.06	428.15	309.52	Non-essential	Non-essential	Non-essential	Non-essential	TVP38/TMEM64 family inner membrane protein
BW25113_1751	ydjY	1828373	1829050	677	+	83.98	88.49	108.07	97.76	1.79339	3.72529e-05	159.27	168.68	181	169.49	Non-essential	Non-essential	Non-essential	Non-essential	putative ferrodoxin-like lipoprotein
BW25113_1752	ydjZ	1829065	1829772	707	+	164.85	125.8	125.24	156.57	0.863641	0.447857	178.81	74.5	130.1	110.99	Non-essential	Non-essential	Non-essential	Non-essential	TVP38/TMEM64 family inner membrane protein
BW25113_1753	ynjA	1829772	1830320	548	+	93.74	87.11	190.87	67.61	0.576833	0.144784	57.17	59.45	68.8	68	Non-essential	Non-essential	Non-essential	Non-essential	carboxymuconolactone decarboxylase family protein
BW25113_1754	ynjB	1830330	1831496	1166	+	90.55	66.94	85.89	100.74	1.2237	0.14738	102.3	123.68	113.98	81.14	Non-essential	Non-essential	Non-essential	Non-essential	putative ABC superfamily transporter periplasmic-binding protein
BW25113_1755	ynjC	1831469	1833004	1535	+	131.34	102.2	202.22	100.02	1.12535	0.668138	103.59	175.72	219.89	103.74	Non-essential	Non-essential	Non-essential	Essential	inner membrane putative ABC superfamily transporter permease
BW25113_1756	ynjD	1833004	1833657	653	+	134.7	122.92	139.15	118.41	0.978551	0.89844	80.64	141.55	173.64	108.3	Non-essential	Non-essential	Non-essential	Non-essential	putative ABC superfamily transporter ATP-binding subunit
BW25113_1757	ynjE	1833724	1835031	1307	+	124.13	125.96	148.31	141.99	0.689428	0.0219251	103.96	84.97	120.34	63.29	Non-essential	Non-essential	Non-essential	Non-essential	molybdopterin synthase sulfurtransferase
BW25113_1758	ynjF	1835040	1835660	620	-	54.32	101.86	83.39	134.11	0.824823	0.534105	69.05	77.04	36.69	125.44	Non-essential	Non-essential	Non-essential	Non-essential	inner membrane protein%2C phosphatidylglycerophosphate synthase homolog
BW25113_1759	nudG	1835747	1836154	407	+	44.62	100.51	103.49	115.57	0.565666	0.0504735	55.78	50.82	41.78	57.63	Non-essential	Non-essential	Non-essential	Non-essential	CTP pyrophosphohydrolase%3B also hydrolyzes 2-hydroxy-dATP%2C 8-hydroxy-dGTP%2C 5-hydroxy-CTP%2C dCTP and 5-methyl-dCTP
BW25113_1760	ynjH	1836120	1836392	272	-	406.66	449.72	421.61	391.4	0.827368	0.10652	281.35	302.62	442.48	354.75	Non-essential	Non-essential	Non-essential	Non-essential	DUF1496 family protein
BW25113_1761	gdhA	1836628	1837971	1343	+	126.68	93.16	195.31	191.35	0.86526	0.4699	152.28	138.27	118.7	115.53	Non-essential	Non-essential	Non-essential	Non-essential	glutamate dehydrogenase%2C NADP-specific
BW25113_1762	ynjI	1838088	1839128	1040	-	509.72	447.17	465.36	340.76	0.57243	0.00284513	271.49	280.24	243.56	213.91	Non-essential	Non-essential	Non-essential	Non-essential	inner membrane protein
BW25113_1763	topB	1839256	1841217	1961	-	83.25	99.4	92.66	160.48	1.14018	0.447549	135.72	126.01	104.46	130.69	Non-essential	Non-essential	Non-essential	Non-essential	DNA topoisomerase III
BW25113_1764	selD	1841222	1842265	1043	-	68.11	41.79	55.56	24.45	0.847191	0.657049	11.01	40.03	71.63	38.22	Non-essential	Non-essential	Non-essential	Non-essential	selenophosphate synthase
BW25113_1765	ydjA	1842382	1842933	551	-	70.84	43.06	62.79	41.31	0.998303	0.99333	42.15	57.63	42.95	74.9	Non-essential	Non-essential	Non-essential	Non-essential	putative oxidoreductase
BW25113_1766	sppA	1843094	1844950	1856	+	146.55	115.97	148.68	147.51	1.20574	0.185595	122.39	205.28	163.93	182.06	Non-essential	Non-essential	Non-essential	Non-essential	protease IV (signal peptide peptidase)
BW25113_1767	ansA	1845117	1846133	1016	+	148.63	220.18	200.13	260.67	1.01892	0.93041	201.06	149.95	315.52	178.78	Non-essential	Non-essential	Non-essential	Non-essential	cytoplasmic L-asparaginase 1
BW25113_1768	pncA	1846144	1846785	641	+	262.12	276.5	332.27	436.87	1.14677	0.322589	315.47	404.43	396.17	383.63	Non-essential	Non-essential	Non-essential	Non-essential	nicotinamidase/pyrazinamidase
BW25113_1769	ydjE	1846878	1848236	1358	-	376.93	328.58	387.73	433.71	0.748734	0.00707048	306.5	298.71	277.29	260.78	Non-essential	Non-essential	Non-essential	Essential	putative transporter
BW25113_1770	ydjF	1848353	1849111	758	-	317.53	253.32	258.28	572.23	0.963136	0.88004	272.86	391.68	290.84	394.32	Non-essential	Non-essential	Non-essential	Non-essential	putative DNA-binding transcriptional regulator
BW25113_1771	ydjG	1849248	1850228	980	-	163.01	170.5	192.74	166.53	1.22094	0.0201554	213.71	190.12	203.6	238.41	Non-essential	Non-essential	Non-essential	Non-essential	alpha-Keto reductase%2C NADH-dependent%3B can use methylglyoxal as substrate
BW25113_1772	ydjH	1850238	1851185	947	-	213.94	213.91	232.31	218.81	0.600441	0.00149137	118.61	141.72	98.13	169.31	Non-essential	Non-essential	Non-essential	Non-essential	putative kinase
BW25113_1773	ydjI	1851190	1852026	836	-	276.83	296.22	176.86	214.95	0.354507	0.00150495	79.17	88.03	73.05	101.8	Non-essential	Non-essential	Essential	Essential	putative aldolase
BW25113_1774	ydjJ	1852047	1853090	1043	-	255.09	283.95	184.05	265.5	1.0536	0.603094	285.81	246.48	268	241.29	Non-essential	Non-essential	Non-essential	Non-essential	putative Zn-dependent NAD(P)-binding oxidoreductase
BW25113_1775	ydjK	1853107	1854486	1379	-	315.22	327.33	354.29	382.42	0.972282	0.693445	297.86	324.64	336.31	382.22	Non-essential	Non-essential	Non-essential	Non-essential	putative transporter
BW25113_1776	ydjL	1854513	1855589	1076	-	98.9	63.3	74.21	108.84	1.17975	0.253318	85.87	101.34	116.28	103.82	Non-essential	Non-essential	Non-essential	Non-essential	putative Zn-dependent NAD(P)-binding oxidoreductase
BW25113_1777	yeaC	1855959	1856231	272	-	229.32	282.37	387.25	285.51	0.418177	0.00352312	73.17	142.21	137.05	142.88	Non-essential	Non-essential	Non-essential	Non-essential	DUF1315 family protein
BW25113_1778	msrB	1856273	1856686	413	-	96.19	104.83	37.06	206.35	0.429246	0.12286	51.52	36.62	49.96	52.67	Non-essential	Non-essential	Non-essential	Non-essential	methionine sulfoxide reductase B
BW25113_1779	gapA	1857028	1858023	995	+	0	0	0	2.19	1.12329	0.921561	0.77	0	0.11	1.58	Essential	Essential	Essential	Essential	glyceraldehyde-3-phosphate dehydrogenase A
BW25113_1780	yeaD	1858107	1858991	884	+	111.38	100.08	137.24	58.68	0.835485	0.42232	93.06	108.19	80.84	58.27	Non-essential	Non-essential	Non-essential	Non-essential	D-hexose-6-phosphate epimerase-like protein
BW25113_1781	yeaE	1859039	1859893	854	-	95.71	96.87	97.32	60.74	1.10857	0.572805	98.51	60.57	122.75	106.88	Non-essential	Non-essential	Non-essential	Non-essential	aldo-keto reductase%2C methylglyoxal to acetol%2C NADPH-dependent
BW25113_1782	mipA	1859983	1860729	746	-	199.85	142.34	300.15	206.25	0.741795	0.244524	117.65	142.44	132.07	237.32	Non-essential	Non-essential	Non-essential	Non-essential	scaffolding protein for murein synthesizing machinery
BW25113_1783	yeaG	1861165	1863099	1934	+	119.22	89.21	143.39	108.84	0.830374	0.143153	91.12	103.5	94.01	93.89	Non-essential	Non-essential	Non-essential	Non-essential	protein kinase%2C endogenous substrate unidentified%3B autokinase
BW25113_1784	yeaH	1863212	1864495	1283	+	156.25	164.13	219.12	234.4	0.875023	0.336933	156.43	165.37	205.46	149.92	Non-essential	Non-essential	Non-essential	Non-essential	UPF0229 family protein
BW25113_1785	yeaI	1864642	1866117	1475	+	168.14	118.9	203.62	171.91	0.493865	0.00441141	99.14	67.22	87.62	73.24	Essential	Non-essential	Essential	Essential	putative membrane-anchored diguanylate cyclase
BW25113_1786	yeaJ	1866298	1867788	1490	+	355.94	320.21	422.22	372.37	1.029	0.653156	361.46	380.86	398.26	372.81	Non-essential	Non-essential	Non-essential	Non-essential	putative diguanylate cyclase
BW25113_1787	yeaK	1867831	1868334	503	+	178.15	128.72	171.67	322.91	0.68668	0.258433	206.3	114.24	150.87	78.93	Non-essential	Non-essential	Non-essential	Non-essential	aminoacyl-tRNA editing domain protein
BW25113_1788	yoaI	1868335	1868439	104	-	118.71	126.18	117.89	253.1	0.637543	0.393571	250.39	43.16	39.82	59.28	Non-essential	Non-essential	Non-essential	Non-essential	uncharacterized protein
BW25113_1789	yeaL	1868609	1869055	446	+	103.3	164.15	151.66	90.75	0.885106	0.603385	114.06	164.19	104.94	68.09	Non-essential	Non-essential	Non-essential	Non-essential	UPF0756 family putative inner membrane protein
BW25113_1790	yeaM	1869012	1869833	821	-	132.5	113.59	119	244.22	1.11355	0.635246	149.52	148.4	165.43	215.15	Non-essential	Non-essential	Non-essential	Non-essential	putative DNA-binding transcriptional regulator
BW25113_1791	yeaN	1869930	1871111	1181	+	93.98	86.85	181.54	97.92	0.872971	0.569356	125.53	105.6	82.58	88.11	Non-essential	Non-essential	Non-essential	Non-essential	putative transporter
BW25113_1792	yeaO	1871166	1871513	347	+	39.08	65.69	33.19	66.09	1.2643	0.461464	103.76	69.15	35.64	49.43	Non-essential	Non-essential	Non-essential	Non-essential	DUF488 family protein
BW25113_1793	yoaF	1871535	1871789	254	-	151.42	71.61	49.99	211.12	1.10315	0.827511	43.31	138.55	113.71	238.51	Non-essential	Non-essential	Non-essential	Non-essential	DUF333 family outer membrane lipoprotein
BW25113_1794	yeaP	1871972	1872997	1025	+	405.65	336.12	414.2	397.65	1.22894	0.0428667	498.24	415.36	550.62	445.09	Non-essential	Non-essential	Non-essential	Non-essential	diguanylate cyclase
BW25113_1795	yeaQ	1873264	1873512	248	-	453.79	192.78	390.11	511	0.936415	0.766605	465.41	357.53	279.74	346.59	Non-essential	Non-essential	Non-essential	Non-essential	UPF0410 family protein
BW25113_1796	yoaG	1873660	1873842	182	-	51.47	178.75	27.99	269.43	0.950591	0.921538	178.87	45.51	125.35	151.84	Non-essential	Non-essential	Non-essential	Non-essential	uncharacterized protein
BW25113_1797	yeaR	1873846	1874205	359	-	503.35	451.81	433.38	442.34	1.06022	0.717745	382.76	510.51	676.25	371.62	Non-essential	Non-essential	Non-essential	Non-essential	DUF1971 family protein%2C nitrate-inducible
BW25113_1798	leuE	1874378	1875016	638	-	325.09	277.14	435.93	356.6	0.903166	0.500753	395.56	270.14	251.35	342.65	Non-essential	Non-essential	Non-essential	Non-essential	leucine efflux protein
BW25113_1799	dmlR	1875143	1876066	923	-	169.21	187.28	219.09	189.8	0.968303	0.675684	200.15	171.43	201.99	167.55	Non-essential	Non-essential	Non-essential	Non-essential	transcriptional activator of dmlA
BW25113_1800	dmlA	1876169	1877254	1085	+	158.81	130.85	223.75	148.49	0.855295	0.34117	156.11	123.38	121.36	165.27	Non-essential	Non-essential	Non-essential	Non-essential	D-malate oxidase%2C NAD-dependent%3B putative tartrate dehydrogenase
BW25113_1801	yeaV	1877445	1878890	1445	+	116.14	169.36	168.49	140.28	0.828681	0.113229	109.75	124.74	123.37	134.6	Non-essential	Non-essential	Non-essential	Non-essential	putative transporter
BW25113_1802	yeaW	1878922	1880046	1124	+	53.47	48	71.86	69.46	1.04139	0.7622	57.68	52.84	77.32	65	Non-essential	Non-essential	Non-essential	Non-essential	putative YeaWX dioxygenase alpha subunit%3B 2Fe-2S cluster
BW25113_1803	yeaX	1880102	1881067	965	+	125.92	76.12	224.52	118.51	0.957363	0.868777	128.18	165.44	118.2	110.01	Non-essential	Non-essential	Non-essential	Non-essential	putative YeaWX dioxygenase beta subunit%2C reductase component
BW25113_1804	rnd	1881121	1882248	1127	-	62.62	73.12	60.67	70.45	1.57495	0.0714736	126.9	60.43	137.18	95.78	Essential	Non-essential	Non-essential	Non-essential	ribonuclease D
BW25113_1805	fadD	1882318	1884003	1685	-	100.72	112.46	98.87	112.61	1.00075	0.995156	114.2	72.4	129.44	108.94	Non-essential	Non-essential	Non-essential	Non-essential	acyl-CoA synthetase (long-chain-fatty-acid--CoA ligase)
BW25113_1806	yeaY	1884208	1884789	581	-	115.33	138.68	179.4	121.89	0.73382	0.0434509	105.94	103.1	98.4	100.05	Non-essential	Non-essential	Non-essential	Non-essential	Slp family lipoprotein%2C RpoE-regulated
BW25113_1807	tsaB	1884829	1885524	695	-	5.56	3.63	6.61	20.02	2.22976	0.139993	12.44	9.31	28.98	29.14	Essential	Essential	Essential	Essential	tRNA(ANN) t(6)A37 threonylcarbamoyladenosine modification protein%3B binding partner and protease for TsaD
BW25113_1808	yoaA	1885582	1887492	1910	-	164.71	103.89	83.37	160.09	0.81508	0.308082	108.11	113.93	109.44	85.89	Non-essential	Non-essential	Non-essential	Non-essential	putative ATP-dependent helicase%2C DinG family
BW25113_1809	yoaB	1887624	1887968	344	+	1038.78	1724.1	1468.01	1395.1	0.95289	0.744074	1324.71	1568.77	973.44	1494.03	Non-essential	Non-essential	Non-essential	Non-essential	putative reactive intermediate deaminase
BW25113_1810	yoaC	1888390	1888689	299	+	1405.88	1119.6	1740.56	1111.33	0.669727	0.045879	632.07	932.88	1085.22	951.2	Non-essential	Non-essential	Non-essential	Non-essential	DUF1889 family protein
BW25113_1811	yoaH	1888809	1888988	179	-	541.56	523.21	744.71	697.25	0.74511	0.0807601	498.85	334.93	585.11	448.9	Non-essential	Non-essential	Non-essential	Non-essential	UPF0181 family protein
BW25113_1812	pabB	1889062	1890423	1361	+	157.13	119.51	240.42	142.48	0.970237	0.892059	134.44	120.02	221.89	163.56	Non-essential	Non-essential	Non-essential	Non-essential	aminodeoxychorismate synthase%2C subunit I
BW25113_1813	nudL	1890427	1891005	578	+	109.56	140.13	228.84	157.71	0.941767	0.762738	180.77	136.34	115.16	166.92	Non-essential	Non-essential	Non-essential	Non-essential	putative CoA pyrophosphohydrolase%2C weak 3-phosphohydroxypyruvate phosphatase
BW25113_1814	sdaA	1891189	1892553	1364	+	150.73	151.5	211.72	108.33	0.639632	0.0392731	104.9	99.76	96.41	96.96	Non-essential	Non-essential	Non-essential	Non-essential	L-serine dehydratase 1
BW25113_1815	yoaD	1892684	1894282	1598	+	81.84	97.38	92.35	110.51	1.05009	0.537109	111.6	101.94	94.93	92.75	Non-essential	Non-essential	Non-essential	Non-essential	putative membrane-anchored cyclic-di-GMP phosphodiesterase%2C regulator of cellulose production
BW25113_1816	yoaE	1894286	1895842	1556	-	93.15	74.36	65.44	119.55	0.565674	0.0435754	24.65	63.38	48.49	62.88	Non-essential	Non-essential	Non-essential	Non-essential	putative membrane protein/conserved protein
BW25113_1817	manX	1896305	1897276	971	+	124.67	115.35	130.83	182.89	0.751815	0.198004	145.75	109.15	56.7	104.71	Non-essential	Non-essential	Non-essential	Non-essential	fused mannose-specific PTS enzymes: IIA component/IIB component
BW25113_1818	manY	1897339	1898139	800	+	96.33	85.72	49.94	139.08	1.09357	0.714699	65.24	124.71	98.54	117.3	Non-essential	Non-essential	Non-essential	Non-essential	mannose-specific enzyme IIC component of PTS
BW25113_1819	manZ	1898152	1899003	851	+	88.6	77.77	113.17	124.19	0.912293	0.630193	54.51	111.07	114.28	88.46	Non-essential	Non-essential	Non-essential	Non-essential	mannose-specific enzyme IID component of PTS
BW25113_1820	yobD	1899058	1899516	458	+	158.31	139.58	134.61	197.62	1.11274	0.468388	141.69	162.79	225.88	170.8	Non-essential	Non-essential	Non-essential	Non-essential	UPF0266 family inner membrane protein
BW25113_1821	mntP	1899945	1900511	566	+	131.74	60.02	90.36	102.46	0.671772	0.139511	87.47	78.79	40.41	51.68	Non-essential	Non-essential	Non-essential	Non-essential	putative Mn(2+) efflux pump%2C mntR-regulated
BW25113_1822	rlmA	1900508	1901317	809	-	123.1	41.95	70.39	99.86	1.30218	0.522342	86.02	203	50.19	97.41	Non-essential	Non-essential	Non-essential	Non-essential	23S rRNA m(1)G745 methyltransferase%2C SAM-dependent
BW25113_1823	cspC	1901483	1901692	209	-	1025.85	935.31	969.83	853.21	3.39707	1.20156e-06	3103.45	3348.17	3443.84	2959.73	Non-essential	Non-essential	Non-essential	Non-essential	stress protein%2C member of the CspA-family
BW25113_1824	yobF	1901705	1901848	143	-	832.71	1079.45	869.06	817.09	2.39371	0.000397076	2625.62	1857.53	2116.27	2013.89	Non-essential	Non-essential	Non-essential	Non-essential	DUF2527 family heat-induced protein
BW25113_1825	yebO	1902518	1902805	287	-	365.63	407.4	171.58	380.96	0.488778	0.0510445	44.81	157.71	255.71	189.68	Non-essential	Non-essential	Non-essential	Non-essential	putative inner membrane protein
BW25113_1826	mgrB	1902880	1903023	143	-	33.83	33.73	17.06	147.16	3.55764	0.0673473	260.08	156.85	68.01	339.65	Non-essential	Non-essential	Non-essential	Non-essential	regulatory peptide for PhoPQ%2C feedback inhibition
BW25113_1827	kdgR	1903565	1904356	791	-	137.77	179.61	245.44	110.7	1.46094	0.0796523	210.12	306	214.33	253.52	Non-essential	Non-essential	Non-essential	Non-essential	KDG regulon transcriptional repressor
BW25113_1828	yebQ	1904533	1905906	1373	+	64.23	60.41	87.96	56.93	1.32779	0.0756648	104.68	92.08	92.49	68.63	Non-essential	Non-essential	Non-essential	Non-essential	putative transporter
BW25113_1829	htpX	1905952	1906833	881	-	72.11	67.64	130.68	60.53	0.621918	0.127084	51.16	32.5	67	55.17	Non-essential	Non-essential	Essential	Non-essential	putative endopeptidase
BW25113_1830	prc	1907025	1909073	2048	-	221.43	167.31	234.75	210.56	1.38899	0.0111491	279.15	259.88	280.77	338.69	Non-essential	Non-essential	Non-essential	Non-essential	carboxy-terminal protease for penicillin-binding protein 3
BW25113_1831	proQ	1909093	1909791	698	-	134.69	210.04	183.3	218.4	4.15616	6.83862e-06	714.76	713.93	819.04	854.55	Non-essential	Non-essential	Non-essential	Non-essential	RNA chaperone%2C putative ProP translation regulator
BW25113_1832	msrC	1909888	1910385	497	-	164.74	187.09	228.58	246.64	2.31508	0.000159308	454.87	515.05	529.43	415.34	Non-essential	Non-essential	Non-essential	Non-essential	free methionine-(R)-sulfoxide reductase
BW25113_1833	yebS	1910515	1911798	1283	+	125.17	137.93	185.06	181.29	1.17183	0.187019	214.37	174.25	176.13	172.86	Non-essential	Non-essential	Non-essential	Non-essential	inner membrane protein
BW25113_1834	yebT	1911767	1914400	2633	+	121.33	109.27	94.24	83.41	1.1953	0.118843	110.8	109.9	139.4	127.88	Non-essential	Non-essential	Non-essential	Non-essential	MCE domain protein
BW25113_1835	rsmF	1914480	1915919	1439	+	54.26	52.96	45.27	52.72	1.37401	0.0692291	56.2	56.93	78.11	90.72	Non-essential	Non-essential	Non-essential	Non-essential	16S rRNA m(5)C1407 methyltransferase%2C SAM-dependent
BW25113_1836	yebV	1916037	1916273	236	+	57.23	50.82	150.25	46.4	1.10758	0.847767	52.24	84.01	26.03	175.2	Non-essential	Non-essential	Non-essential	Non-essential	uncharacterized protein
BW25113_1837	yebW	1916378	1916569	191	+	51.93	87.34	249.64	82.98	1.07254	0.863974	99.9	152.23	160.57	93.42	Non-essential	Non-essential	Non-essential	Non-essential	uncharacterized protein
BW25113_1838	pphA	1916570	1917226	656	-	112.35	99.46	81.78	126.91	1.05313	0.699317	88.78	136.52	111.95	105.59	Non-essential	Non-essential	Non-essential	Non-essential	serine/threonine-specific protein phosphatase 1
BW25113_1839	yebY	1917622	1917963	341	-	77.93	80.47	164.86	68.33	1.4803	0.20589	80.49	133.8	182.37	183.01	Non-essential	Non-essential	Non-essential	Non-essential	DUF2511 family protein
BW25113_1840	yebZ	1917976	1918848	872	-	129.26	71.88	137.56	94.15	1.22673	0.236336	163.71	115.45	126.17	125.66	Non-essential	Non-essential	Non-essential	Non-essential	inner membrane protein
BW25113_1841	yobA	1918852	1919226	374	-	107.51	202.69	61.88	285.06	1.32641	0.379854	186.31	164.32	236.55	284.46	Non-essential	Non-essential	Non-essential	Non-essential	CopC family protein
BW25113_1842	holE	1919365	1919595	230	+	144.43	38.65	111	195.24	0.996812	0.994058	111.54	185.47	172.19	18.56	Non-essential	Non-essential	Non-essential	Non-essential	DNA polymerase III%2C theta subunit
BW25113_1843	yobB	1919697	1920353	656	+	128.48	116.15	52.53	83.56	1.683	0.0581792	209.61	121.02	184.75	125.37	Non-essential	Non-essential	Non-essential	Non-essential	C-N hydrolase family protein
BW25113_1844	exoX	1920377	1921039	662	+	75.47	72.49	76.87	30.53	1.17156	0.60526	107.49	39.25	53.67	98.76	Non-essential	Non-essential	Non-essential	Non-essential	exodeoxyribonuclease 10%3B DNA exonuclease X
BW25113_1845	ptrB	1921036	1923096	2060	-	86.78	84.76	84.42	83.36	1.25551	0.0521504	130.25	98.86	108.65	88.26	Non-essential	Non-essential	Non-essential	Non-essential	protease II
BW25113_1846	yebE	1923305	1923964	659	-	36.44	49.61	40.96	35.07	1.67991	0.0757814	38.87	74.8	98.05	60.56	Non-essential	Non-essential	Non-essential	Non-essential	DUF533 family inner membrane protein
BW25113_1847	yebF	1924291	1924647	356	-	236.32	56.11	150.75	170.39	0.776733	0.441227	125.48	76.36	165.08	109.66	Non-essential	Non-essential	Non-essential	Non-essential	extracellular Colicin M immunity family protein
BW25113_1848	yebG	1924714	1925004	290	-	49.69	26.23	28.63	45.66	1.46475	0.391872	46.23	8.53	90.09	75.17	Non-essential	Non-essential	Essential	Non-essential	DNA damage-inducible protein regulated by LexA
BW25113_1849	purT	1925138	1926316	1178	+	93.83	90.64	68.85	156.75	1.09991	0.617982	123.62	103.87	117.52	106.03	Non-essential	Non-essential	Non-essential	Non-essential	phosphoribosylglycinamide formyltransferase 2
BW25113_1850	eda	1926372	1927013	641	-	34.74	81	104.84	43.04	0.195053	0.0247692	2.39	32.05	13.95	3.03	Essential	Non-essential	Essential	Essential	multifunctional 2-keto-3-deoxygluconate 6-phosphate aldolase and 2-keto-4-hydroxyglutarate aldolase and oxaloacetate decarboxylase
BW25113_1851	edd	1927050	1928861	1811	-	107.95	97.44	140.92	141.51	0.706634	0.0257569	83.32	99.11	79.58	82.7	Non-essential	Non-essential	Non-essential	Non-essential	6-phosphogluconate dehydratase
BW25113_1852	zwf	1929096	1930571	1475	-	158.11	168.57	183.56	111.63	0.853957	0.291801	165.97	130.19	126.52	108.37	Non-essential	Non-essential	Non-essential	Non-essential	glucose-6-phosphate 1-dehydrogenase
BW25113_1853	yebK	1930909	1931778	869	+	105.48	112.62	110.95	106.03	1.5097	0.00910562	169.44	126.72	163.3	197.38	Non-essential	Non-essential	Non-essential	Non-essential	putative DNA-binding transcriptional regulator
BW25113_1854	pykA	1931906	1933348	1442	+	190.53	114.73	163.59	156.49	1.07577	0.525662	153.48	160.27	168.91	190.06	Non-essential	Non-essential	Non-essential	Non-essential	pyruvate kinase II
BW25113_1855	lpxM	1933479	1934450	971	-	59.64	51.83	96.32	86.28	0.290169	0.00329663	15.43	18.6	20.72	30.58	Non-essential	Non-essential	Non-essential	Essential	myristoyl-acyl carrier protein (ACP)-dependent acyltransferase
BW25113_1856	mepM	1934570	1935892	1322	-	104.51	95.38	160.94	157.2	0.0221416	0.000322788	2.98	4.96	3.16	0.37	Non-essential	Non-essential	Essential	Essential	murein DD-endopeptidase%2C space-maker hydrolase%2C septation protein
BW25113_1857	znuA	1935908	1936840	932	-	159.78	149.22	124.99	175.38	0.111328	2.89459e-05	19.25	31.38	4.73	12.48	Non-essential	Non-essential	Essential	Non-essential	zinc transporter subunit: periplasmic-binding component of ABC superfamily
BW25113_1858	znuC	1936919	1937674	755	+	87.71	122.43	150.11	146.59	0.695604	0.05397	94.79	98.58	66.52	92.67	Non-essential	Non-essential	Non-essential	Non-essential	zinc transporter subunit: ATP-binding component of ABC superfamily
BW25113_1859	znuB	1937671	1938456	785	+	132.15	94.51	99.89	67.79	0.977557	0.939095	53.8	55.84	126.65	149.2	Non-essential	Non-essential	Non-essential	Non-essential	zinc transporter subunit: membrane component of ABC superfamily
BW25113_1860	ruvB	1938603	1939613	1010	-	81.17	56.9	49.53	52.54	0.16507	0.000713645	2.49	18.08	8.51	10.56	Essential	Non-essential	Essential	Essential	ATP-dependent DNA helicase%2C component of RuvABC resolvasome
BW25113_1861	ruvA	1939622	1940233	611	-	130.74	127.26	196.13	104.79	0.1777	0.00158181	24.01	35.47	3.7	36.14	Non-essential	Non-essential	Non-essential	Essential	component of RuvABC resolvasome%2C regulatory subunit
BW25113_1862	yebB	1940508	1941110	602	+	526.06	414.78	536.34	452.39	0.494043	0.000398091	271.04	186.69	253.08	242.48	Non-essential	Non-essential	Non-essential	Non-essential	DUF830 family protein
BW25113_1863	ruvC	1941112	1941633	521	-	25.27	60.11	143.87	46.26	1.03568	0.938383	69.19	38.47	114.77	62.91	Non-essential	Non-essential	Essential	Non-essential	component of RuvABC resolvasome%2C endonuclease
BW25113_1864	yebC	1941668	1942408	740	-	76.94	94.02	116.38	153.5	0.565171	0.0301858	67.29	66.73	51.06	64.07	Non-essential	Non-essential	Non-essential	Non-essential	UPF0082 family protein
BW25113_1865	nudB	1942437	1942889	452	-	204.45	113.16	177.63	213.4	0.744186	0.135446	161.53	145.16	119.08	101.59	Non-essential	Non-essential	Non-essential	Non-essential	dihydroneopterin triphosphate pyrophosphatase
BW25113_1866	aspS	1943007	1944779	1772	-	4.3	11.46	4.53	6.27	0.463855	0.255149	0.06	9.83	0.45	1.98	Essential	Essential	Essential	Essential	aspartyl-tRNA synthetase
BW25113_1867	yecD	1945089	1945655	566	+	158.57	140.64	176.45	106.73	1.31008	0.237051	276.92	133.43	162.22	190.41	Non-essential	Non-essential	Non-essential	Non-essential	isochorismatase family protein
BW25113_1868	yecE	1945652	1946470	818	+	204.03	156.69	342.58	243.2	0.966593	0.861965	223.5	267.39	243.33	180.66	Non-essential	Non-essential	Non-essential	Non-essential	UPF0759 family protein
BW25113_1869	yecN	1946523	1946918	395	+	133.74	147.01	85.38	117.88	3.42324	0.000450773	467.68	357.19	334.42	497.59	Non-essential	Non-essential	Non-essential	Non-essential	MAPEG family inner membrane protein
BW25113_1870	cmoA	1946959	1947702	743	+	107.45	105.15	67.38	72.77	1.80805	0.00749113	116.51	181.98	167.93	171.37	Non-essential	Non-essential	Non-essential	Non-essential	carboxy-SAM synthase
BW25113_1871	cmoB	1947699	1948670	971	+	59.16	53.99	84.27	73.08	1.17593	0.50006	124.24	57.9	67.06	68.89	Non-essential	Non-essential	Non-essential	Non-essential	tRNA (cmo5U34)-carboxymethyltransferase%2C carboxy-SAM-dependent
BW25113_1872	torZ	1948835	1951264	2429	-	84.21	127.67	114.14	106.17	0.785627	0.0771575	94.89	83.53	92.5	68.62	Non-essential	Non-essential	Non-essential	Non-essential	trimethylamine N-oxide reductase system III%2C catalytic subunit
BW25113_1873	torY	1951289	1952389	1100	-	171.18	243.09	165	244.35	0.794031	0.151739	185.09	124.58	180.42	163.89	Non-essential	Non-essential	Non-essential	Essential	TMAO reductase III (TorYZ)%2C cytochrome c-type subunit
BW25113_1874	cutC	1952777	1953523	746	-	122.43	171.1	235.35	113.18	0.987135	0.957575	120.44	167.35	224.42	121.59	Non-essential	Non-essential	Non-essential	Non-essential	copper homeostasis protein
BW25113_1875	yecM	1953537	1954103	566	-	139.87	136.91	240.61	131.12	0.984349	0.93368	190.03	131.44	146.42	170.47	Non-essential	Non-essential	Non-essential	Non-essential	putative metal-binding enzyme
BW25113_1876	argS	1954319	1956052	1733	+	0	0	0.33	0.21	2.03704	0.519617	0	0.83	0.13	0.14	Essential	Essential	Essential	Essential	arginyl-tRNA synthetase
BW25113_1877	yecT	1956229	1956717	488	+	531.12	476.67	281.59	417.02	0.547	0.0181942	238.5	156.74	281.11	257.05	Non-essential	Non-essential	Non-essential	Non-essential	uncharacterized protein
BW25113_1878	flhE	1956837	1957229	392	-	210.98	195.49	167.96	287.99	0.848496	0.389383	148.88	134.42	227.36	221.1	Non-essential	Non-essential	Non-essential	Non-essential	proton seal during flagellar secretion
BW25113_1879	flhA	1957229	1959307	2078	-	70.43	74.93	116.73	70.31	0.89299	0.588472	106.25	63.87	60.59	66.12	Non-essential	Non-essential	Non-essential	Non-essential	putative flagellar export pore protein
BW25113_1880	flhB	1959300	1960448	1148	-	76.2	69.46	68.65	75.9	1.19927	0.308792	77.52	123.83	64.38	82.31	Non-essential	Non-essential	Non-essential	Essential	flagellin export apparatus%2C substrate specificity protein
BW25113_1881	cheZ	1960650	1961294	644	-	86.3	63.41	206.74	91.14	1.11146	0.754529	90.95	111.96	183.81	110.76	Non-essential	Non-essential	Non-essential	Non-essential	chemotaxis regulator%2C protein phosphatase for CheY
BW25113_1882	cheY	1961305	1961694	389	-	88.88	88.56	163.64	139.65	0.166954	0.00226999	9.59	35.45	23.03	12.19	Non-essential	Non-essential	Essential	Non-essential	chemotaxis regulator transmitting signal to flagellar motor component
BW25113_1883	cheB	1961709	1962758	1049	-	84.37	104.08	155.43	106.24	0.592575	0.0822475	39.09	110.99	48.38	68.27	Non-essential	Non-essential	Non-essential	Essential	fused chemotaxis regulator: protein-glutamate methylesterase in two-component regulatory system with CheA
BW25113_1884	cheR	1962761	1963621	860	-	86.28	96.68	120.26	71.99	0.908025	0.599214	101.64	84.25	52.2	102.61	Non-essential	Non-essential	Essential	Non-essential	chemotaxis regulator%2C protein-glutamate methyltransferase
BW25113_1885	tap	1963640	1965241	1601	-	77.96	63.08	83.29	50.62	1.49384	0.0524727	96.86	127.49	114.3	72.08	Non-essential	Non-essential	Non-essential	Non-essential	methyl-accepting protein IV
BW25113_1886	tar	1965287	1966948	1661	-	156.53	108.1	221.31	144.13	0.824559	0.319721	123.02	153.24	108.05	135.22	Non-essential	Non-essential	Non-essential	Non-essential	methyl-accepting chemotaxis protein II
BW25113_1887	cheW	1967093	1967596	503	-	98.69	101.64	179.44	142.07	1.09079	0.61233	160.77	125.28	120.47	162.7	Non-essential	Non-essential	Non-essential	Non-essential	purine-binding chemotaxis protein
BW25113_1888	cheA	1967617	1969581	1964	-	66.76	83.78	88.31	107.05	1.07271	0.593708	107.08	73.43	101.66	88.88	Non-essential	Non-essential	Non-essential	Non-essential	fused chemotactic sensory histidine kinase in two-component regulatory system with CheB and CheY: sensory histidine kinase/signal sensing protein
BW25113_1889	motB	1969586	1970512	926	-	96	59.65	85.52	122.6	1.50856	0.131888	169.62	174.31	74.48	130.36	Non-essential	Non-essential	Non-essential	Non-essential	protein that enables flagellar motor rotation
BW25113_1890	motA	1970509	1971396	887	-	97.33	70.97	76.35	41.98	0.976555	0.902327	74.74	70.11	82.86	52.2	Essential	Essential	Non-essential	Non-essential	proton conductor component of flagella motor
BW25113_1891	flhC	1971523	1972101	578	-	107.81	101.76	156.47	86.29	1.15188	0.551652	180.96	153.58	81.09	105.4	Non-essential	Non-essential	Non-essential	Non-essential	flagellar class II regulon transcriptional activator%2C with FlhD
BW25113_1892	flhD	1972104	1972454	350	-	248.56	140.7	138.54	124.45	0.57964	0.121452	165.91	58.84	61.92	91.4	Non-essential	Non-essential	Non-essential	Non-essential	flagellar class II regulon transcriptional activator%2C with FlhC
BW25113_1895	uspC	1973234	1973662	428	+	222.65	240.71	128.77	287.15	1.25507	0.428084	415.56	320.15	166.57	201.28	Non-essential	Non-essential	Non-essential	Non-essential	universal stress protein
BW25113_1896	otsA	1973669	1975093	1424	-	236.29	225.77	276.8	295.57	1.77985	7.46338e-05	440.18	460.17	497.35	443.43	Non-essential	Non-essential	Non-essential	Non-essential	trehalose-6-phosphate synthase
BW25113_1897	otsB	1975068	1975868	800	-	114.14	81.17	89.12	152.99	0.954803	0.827475	61.27	115.35	116.91	124.12	Non-essential	Non-essential	Non-essential	Non-essential	trehalose-6-phosphate phosphatase%2C biosynthetic
BW25113_1900	araG	1977036	1978550	1514	-	119.33	89.28	146.41	77.87	1.07947	0.741818	72.18	166.72	107.29	121.1	Non-essential	Non-essential	Non-essential	Non-essential	fused L-arabinose transporter subunits of ABC superfamily: ATP-binding components
BW25113_1901	araF	1978620	1979609	989	-	123.23	95.67	162.32	78.1	1.12005	0.568655	96.98	162.56	133.62	121.3	Non-essential	Non-essential	Non-essential	Non-essential	L-arabinose transporter subunit
BW25113_1902	ftnB	1980406	1980909	503	+	287.64	165.02	123.44	189.02	1.22532	0.377943	289.96	277.94	176.99	192.63	Non-essential	Non-essential	Non-essential	Non-essential	ferritin B%2C putative ferrous iron reservoir
BW25113_1904	yecR	1981703	1982026	323	+	237.18	246.66	269.71	209.33	1.0341	0.811481	327.09	185.32	220.71	262.59	Non-essential	Non-essential	Non-essential	Non-essential	lipoprotein%2C function unknown
BW25113_1905	ftnA	1982197	1982694	497	+	671.19	562.11	387.98	547.87	0.868506	0.43683	643.17	470.58	348.24	421.93	Non-essential	Non-essential	Non-essential	Non-essential	ferritin iron storage protein (cytoplasmic)
BW25113_1906	yecH	1982732	1982971	239	-	160.62	163.5	442.14	164.92	1.09446	0.769989	253.75	303.71	228.48	233.2	Non-essential	Non-essential	Non-essential	Non-essential	DUF2492 family protein
BW25113_1907	tyrP	1983162	1984373	1211	+	118.36	109.69	175.81	103.08	1.55835	0.0680642	250.24	138.04	165.44	236.27	Non-essential	Non-essential	Non-essential	Non-essential	tyrosine transporter
BW25113_1908	yecA	1984435	1985100	665	-	48.42	75.75	117.46	107.72	1.31942	0.299182	76.22	157.68	135.11	91.93	Non-essential	Non-essential	Non-essential	Non-essential	UPF0149 family protein
BW25113_1912	pgsA	1985750	1986298	548	-	1.51	32.28	0	1.55	0.415959	0.549724	0.8	0	3.93	9.97	Essential	Essential	Essential	Essential	phosphatidylglycerophosphate synthetase
BW25113_1913	uvrC	1986355	1988187	1832	-	134.59	91.81	167.46	112	1.20353	0.239536	166.58	123.48	173.04	145.72	Non-essential	Non-essential	Non-essential	Non-essential	excinuclease UvrABC%2C endonuclease subunit
BW25113_1914	uvrY	1988184	1988840	656	-	470.42	538.18	496.43	549.88	0.804342	0.0845668	385.17	393.27	332.23	542.18	Non-essential	Non-essential	Non-essential	Non-essential	response regulator in two-component regulatory system with BarA
BW25113_1915	yecF	1989299	1989523	224	+	541.69	657.87	371.42	445.06	1.07132	0.666682	646.5	583.89	415.18	514.25	Non-essential	Non-essential	Non-essential	Non-essential	DUF2594 family protein
BW25113_1916	sdiA	1989591	1990313	722	-	577	529.64	740.25	605.54	0.690018	0.00704865	460.37	404.86	430.42	396.57	Non-essential	Non-essential	Non-essential	Non-essential	quorum-sensing transcriptional activator
BW25113_1917	yecC	1990543	1991295	752	-	153.61	133.18	202.47	191.73	0.875916	0.333005	160.08	123.55	176.44	136.42	Non-essential	Non-essential	Non-essential	Non-essential	putative ABC superfamily transporter ATP-binding subunit
BW25113_1918	yecS	1991292	1991960	668	-	203.7	148.71	176.77	66.12	0.968134	0.879875	131.59	148.51	145.51	150.72	Non-essential	Non-essential	Non-essential	Non-essential	ABC family putative inner membrane permease
BW25113_1919	dcyD	1991975	1992961	986	-	134.42	142.31	254.99	152.02	0.699769	0.185848	115.02	145.26	66.15	152.03	Non-essential	Non-essential	Non-essential	Non-essential	D-cysteine desulfhydrase%2C PLP-dependent
BW25113_1920	fliY	1993066	1993866	800	-	229.78	168.12	307.11	301.29	1.22603	0.211258	308.28	375.68	269.88	279.91	Non-essential	Non-essential	Non-essential	Non-essential	cystine transporter subunit
BW25113_1921	fliZ	1993954	1994505	551	-	387.46	233.41	451.41	386.31	0.855381	0.362607	390.05	286.09	301.66	269.85	Non-essential	Non-essential	Non-essential	Non-essential	RpoS antagonist%3B putative regulator of FliA activity
BW25113_1922	fliA	1994551	1995270	719	-	139.45	110.04	126.98	198.54	1.05113	0.806377	163.03	202.49	137.52	101.37	Non-essential	Non-essential	Non-essential	Non-essential	RNA polymerase%2C sigma 28 (sigma F) factor
BW25113_1923	fliC	1995591	1997087	1496	-	286.36	253	237.78	258.07	0.985317	0.846199	221.87	238.91	294.12	265.11	Non-essential	Non-essential	Non-essential	Non-essential	flagellar filament structural protein (flagellin)
BW25113_1924	fliD	1997353	1998759	1406	+	112.57	118.67	96.9	179.84	1.01799	0.908389	127.26	145.2	119.16	125.5	Non-essential	Non-essential	Non-essential	Non-essential	flagellar filament capping protein
BW25113_1925	fliS	1998784	1999194	410	+	236.74	121.72	114.24	162.33	1.11881	0.58285	162.11	138.78	206.55	203.04	Non-essential	Non-essential	Non-essential	Non-essential	flagellar protein potentiates polymerization
BW25113_1926	fliT	1999194	1999559	365	+	112.95	117.54	192.44	99.37	1.34065	0.10563	198.14	174.6	148.24	179.24	Non-essential	Non-essential	Non-essential	Non-essential	putative flagellar synthesis and assembly chaperone
BW25113_1927	amyA	1999637	2001124	1487	+	162.95	104.85	280.09	140.46	1.01174	0.967655	223.8	224.01	134.69	113.93	Non-essential	Non-essential	Non-essential	Non-essential	cytoplasmic alpha-amylase
BW25113_1928	yedD	2001158	2001571	413	-	174.08	189.93	122.32	170.83	0.890027	0.303652	130.12	152.46	141.36	160.95	Non-essential	Non-essential	Non-essential	Non-essential	lipoprotein
BW25113_1929	yedE	2001758	2002963	1205	+	91.96	114.19	133.08	123.95	0.988234	0.931486	89.55	98.73	143.29	126.16	Non-essential	Non-essential	Non-essential	Non-essential	UPF0394 family sulfur transport domain-containing inner membrane protein
BW25113_1930	yedF	2002960	2003193	233	+	430.45	282.81	374.3	480.46	1.25514	0.220367	506.97	378.53	430.26	652.32	Non-essential	Non-essential	Non-essential	Non-essential	putative TusA family sulfurtransferase
BW25113_1931	yedK	2003302	2003970	668	+	84.84	147.45	197.75	144.01	0.611323	0.058341	72.11	85.02	92.66	101.14	Non-essential	Non-essential	Non-essential	Non-essential	DUF159 family protein
BW25113_1932	yedL	2004081	2004560	479	+	545.95	366.01	469.61	549.57	0.94379	0.610407	409.11	489.19	512.04	412.25	Non-essential	Non-essential	Non-essential	Non-essential	putative acyl transferase
BW25113_1936	intG	2005983	2006144	161	+	518.64	601.8	757.71	500	0.654976	0.0682587	200.44	547.36	404.43	405.4	Non-essential	Non-essential	Non-essential	Non-essential	intG
BW25113_1937	fliE	2006181	2006495	314	-	128.48	116.58	193.44	160.46	0.409727	0.0284085	21.34	63.66	27.84	132.57	Non-essential	Non-essential	Non-essential	Non-essential	flagellar basal-body component
BW25113_1938	fliF	2006710	2008368	1658	+	107.18	59.98	92.94	67.09	0.806901	0.246572	53.65	60.16	76.44	73.76	Non-essential	Non-essential	Non-essential	Non-essential	flagellar basal-body MS-ring and collar protein
BW25113_1939	fliG	2008361	2009356	995	+	80.09	54.38	90.3	121.25	0.589475	0.0626121	58.58	55.58	29.77	60.04	Non-essential	Non-essential	Non-essential	Essential	flagellar motor switching and energizing component
BW25113_1940	fliH	2009349	2010035	686	+	173.13	109.42	135.95	157.5	0.779757	0.160526	99.57	79.04	142.17	128.36	Non-essential	Non-essential	Non-essential	Non-essential	negative regulator of FliI ATPase activity
BW25113_1941	fliI	2010035	2011408	1373	+	116.68	108.97	123.04	60.54	0.792635	0.252303	70.45	61.69	95.37	96.86	Non-essential	Non-essential	Non-essential	Non-essential	flagellum-specific ATP synthase
BW25113_1942	fliJ	2011427	2011870	443	+	80.7	41.24	20.52	81.25	1.08323	0.793848	72.27	37.38	69.33	63.35	Non-essential	Non-essential	Non-essential	Non-essential	flagellar protein
BW25113_1943	fliK	2011867	2012994	1127	+	72.08	49.86	91.92	53.83	0.946841	0.809944	60.73	35.4	82.73	74.6	Non-essential	Non-essential	Non-essential	Essential	flagellar hook-length control protein
BW25113_1944	fliL	2013099	2013563	464	+	65.52	140.19	112.29	51.7	0.552313	0.16381	20.55	72.47	26.62	84.55	Non-essential	Non-essential	Non-essential	Non-essential	flagellar biosynthesis protein
BW25113_1945	fliM	2013568	2014572	1004	+	86.24	76.93	135.32	66.58	0.925466	0.737967	48.36	96.05	95.81	97.64	Non-essential	Non-essential	Non-essential	Non-essential	flagellar motor switching and energizing component
BW25113_1946	fliN	2014569	2014982	413	+	100.66	88.5	76.63	125.63	0.462904	0.00293614	51.78	47.83	43.92	37.66	Non-essential	Non-essential	Non-essential	Non-essential	flagellar motor switching and energizing component
BW25113_1947	fliO	2014985	2015350	365	+	22.74	35.84	43.22	88.73	0.631344	0.296487	34.88	27.92	15.85	41.64	Non-essential	Non-essential	Non-essential	Non-essential	flagellar biosynthesis protein
BW25113_1948	fliP	2015350	2016087	737	+	179.34	141.6	193.2	131.31	0.817786	0.108166	129.34	134.71	143.51	120.28	Non-essential	Non-essential	Non-essential	Non-essential	flagellar biosynthesis protein
BW25113_1949	fliQ	2016097	2016366	269	+	50.16	80.69	66.91	94.88	1.22027	0.52745	48.24	54.07	128.87	125.92	Non-essential	Non-essential	Non-essential	Non-essential	flagellar biosynthesis protein
BW25113_1950	fliR	2016374	2017159	785	+	250.58	234.4	288.71	239.74	0.677166	0.0400326	156.26	111.67	168.43	249.9	Non-essential	Non-essential	Non-essential	Non-essential	flagellar export pore protein
BW25113_1951	rcsA	2017449	2018072	623	+	369.13	280.91	364.22	300.14	0.394081	0.000489842	111.6	173.95	87.93	144.5	Non-essential	Non-essential	Non-essential	Non-essential	transcriptional regulator of colanic acid capsular biosynthesis
BW25113_1952	dsrB	2018116	2018304	188	-	248.55	294.07	278.91	310.68	1.10766	0.767618	159.61	444.79	133.44	516.26	Non-essential	Non-essential	Non-essential	Non-essential	uncharacterized protein
BW25113_1953	yodD	2018467	2018694	227	+	84.8	175.95	180.18	143.69	1.3504	0.354531	92.16	233.9	304.85	158.56	Non-essential	Non-essential	Non-essential	Non-essential	uncharacterized protein
BW25113_1955	yedP	2018992	2019807	815	+	124.9	92.74	76.63	104.61	1.15907	0.384891	95.72	89.29	133.77	143.55	Non-essential	Non-essential	Non-essential	Non-essential	putative mannosyl-3-phosphoglycerate phosphatase
BW25113_1956	yedQ	2019804	2021498	1694	-	107.5	106.16	122.78	105.74	0.96705	0.669427	105.66	126.29	92.95	102.71	Non-essential	Non-essential	Non-essential	Non-essential	putative membrane-anchored diguanylate cyclase
BW25113_1957	yodC	2021669	2021851	182	-	56.06	38.86	65.53	38.2	2.29992	0.0779962	191.61	87.03	53.27	124.97	Non-essential	Non-essential	Non-essential	Non-essential	uncharacterized protein
BW25113_1958	yedI	2021930	2022847	917	-	60.55	107.63	77.47	86.89	1.06883	0.803718	141.23	71.73	93.7	48.77	Non-essential	Non-essential	Non-essential	Non-essential	DUF808 family inner membrane protein
BW25113_1959	yedA	2023020	2023940	920	+	117.51	70.4	138.97	103.55	1.0611	0.725616	114.14	116.22	87.25	139.12	Non-essential	Non-essential	Non-essential	Non-essential	amino acid exporter for phenylalanine%2C threonine
BW25113_1960	vsr	2023929	2024399	470	-	54.49	57.09	51.88	19.85	1.2984	0.29772	55.04	41.79	59.78	81.4	Non-essential	Non-essential	Non-essential	Non-essential	DNA mismatch endonuclease of very short patch repair
BW25113_1961	dcm	2024380	2025798	1418	-	175.23	117.37	187.96	133.59	0.740373	0.0678859	113.38	108.9	131.38	101.04	Non-essential	Non-essential	Non-essential	Non-essential	DNA cytosine methyltransferase
BW25113_1962	yedJ	2025865	2026560	695	-	150.63	75.3	133.86	80.6	1.027	0.919081	62.21	154.54	97.67	137.86	Non-essential	Non-essential	Non-essential	Non-essential	putative HD superfamily phosphohydrolase
BW25113_1963	yedR	2026600	2026965	365	-	159.7	196.93	109.47	138.25	1.53366	0.192778	179.2	144.98	379.47	223.22	Non-essential	Non-essential	Non-essential	Non-essential	inner membrane protein
BW25113_1967	hchA	2029316	2030167	851	+	387.23	291.48	327.11	351.4	0.959144	0.602311	349.28	286.79	315.85	349.85	Non-essential	Non-essential	Non-essential	Non-essential	glyoxalase III and Hsp31 molecular chaperone
BW25113_1968	yedV	2030275	2031633	1358	-	373.34	350.14	317.3	386.91	0.611267	0.000147652	235.19	215.95	214.56	207	Non-essential	Non-essential	Non-essential	Non-essential	putative sensory kinase in two-component regulatory system with YedW
BW25113_1969	yedW	2031633	2032304	671	-	390.22	388.31	304.19	295.74	1.0653	0.615189	350.59	399	437.6	281.28	Non-essential	Non-essential	Non-essential	Non-essential	response regulator family protein
BW25113_1970	hiuH	2032437	2032850	413	+	243.27	228.05	197.28	127.68	0.709788	0.104764	173.94	97.16	149.32	144.77	Non-essential	Non-essential	Non-essential	Non-essential	hydroxyisourate hydrolase
BW25113_1971	yedY	2032959	2033963	1004	+	133.29	132.77	78.18	102.7	1.18334	0.348323	124.94	92.37	155.15	156.42	Non-essential	Non-essential	Non-essential	Non-essential	membrane-anchored%2C periplasmic TMAO%2C DMSO reductase
BW25113_1972	yedZ	2033964	2034599	635	+	171.72	102.98	180.37	180.67	1.25845	0.223453	134.32	246.19	201.93	217.61	Non-essential	Non-essential	Non-essential	Non-essential	inner membrane heme subunit for periplasmic YedYZ reductase
BW25113_1973	zinT	2034856	2035506	650	+	140	243.73	318.11	266.04	0.93649	0.720939	178.03	250.6	248.78	229	Essential	Non-essential	Non-essential	Non-essential	zinc and cadmium binding protein%2C periplasmic
BW25113_1974	yodB	2035849	2036379	530	+	234.36	281.64	200.84	262.07	1.20218	0.321661	277.4	254.03	417.5	227.9	Non-essential	Non-essential	Non-essential	Non-essential	cytochrome b561 homolog
BW25113_1976	mtfA	2037132	2037929	797	+	45.46	24.46	82.4	42.49	0.621169	0.231937	14.28	24.47	38.6	43.66	Non-essential	Essential	Non-essential	Non-essential	anti-repressor for DgsA(Mlc)
BW25113_1978	yeeJ	2038419	2045495	7076	+	124.41	109.42	103.64	116.63	1.49157	4.99839e-05	175.35	163.27	164.92	173.78	Non-essential	Non-essential	Non-essential	Non-essential	putative adhesin
BW25113_1981	shiA	2047124	2048440	1316	+	113.79	129.03	83.06	70.05	2.21499	0.00018681	209.4	223.09	210.26	234.23	Non-essential	Non-essential	Non-essential	Non-essential	shikimate transporter
BW25113_1982	amn	2048542	2049996	1454	+	133.17	132.09	165.31	137.09	1.6771	0.000770117	213.32	261.12	260.44	217.14	Non-essential	Non-essential	Non-essential	Non-essential	AMP nucleosidase
BW25113_1983	yeeN	2050339	2051055	716	+	393.89	332.88	312.45	266.62	0.907224	0.345345	273.01	310.04	326.91	274.73	Non-essential	Non-essential	Non-essential	Non-essential	UPF0082 family protein
BW25113_1985	yeeO	2051684	2053171	1487	-	210.57	200.37	140.51	177.18	1.74987	0.000144794	314.13	319.37	329.93	311.58	Non-essential	Non-essential	Non-essential	Non-essential	putative multdrug exporter%2C MATE family
BW25113_1987	cbl	2053445	2054395	950	-	124.92	105.51	177.94	114.78	1.39975	0.115261	248.91	142.67	181.24	159.46	Non-essential	Non-essential	Non-essential	Non-essential	ssuEADCB/tauABCD operon transcriptional activator
BW25113_1988	nac	2054497	2055414	917	-	114.18	75.83	104.26	145.82	1.43807	0.138231	134.19	225.37	114.05	159.27	Non-essential	Non-essential	Non-essential	Non-essential	nitrogen assimilation regulon transcriptional regulator%3B autorepressor
BW25113_1990	ldtA	2055872	2056804	932	-	179.02	99.88	107.26	111.04	2.04391	0.00750029	255.84	228.67	328.86	202.86	Non-essential	Non-essential	Non-essential	Non-essential	L%2CD-transpeptidase linking Lpp to murein
BW25113_1991	cobT	2056869	2057948	1079	-	75.89	103.52	134.19	78.19	0.959928	0.810122	100.02	77.67	112.5	85.9	Non-essential	Non-essential	Non-essential	Non-essential	nicotinate-nucleotide--dimethylbenzimidazole phosphoribosyltransferase
BW25113_1992	cobS	2057960	2058703	743	-	62.76	50.97	101.38	38.1	1.68429	0.0788434	84.1	138.04	77.04	127.3	Non-essential	Non-essential	Non-essential	Non-essential	cobalamin synthase
BW25113_1993	cobU	2058700	2059245	545	-	90.71	117.99	142.57	218.39	0.842046	0.504933	97.69	88.62	138.58	154.79	Non-essential	Non-essential	Non-essential	Non-essential	bifunctional cobinamide kinase/ cobinamide phosphate guanylyltransferase
BW25113_1994	insH1	2059786	2060802	1016	-	131.8	106.64	163.76	123.85	1.02599	0.791433	141.86	138.44	129.06	130.36	Non-essential	Non-essential	Non-essential	Non-essential	IS5 transposase and trans-activator
BW25113_1996	insD1	2062433	2063338	905	-	148.11	129.51	195.69	136.4	1.13805	0.312955	153.62	164.98	208.14	167.14	Non-essential	Non-essential	Non-essential	Non-essential	IS2 transposase TnpB
BW25113_1997	insC1	2063296	2063661	365	-	207.97	233.92	177.62	215.35	1.02223	0.784107	239.33	208.16	220.03	185.9	Non-essential	Non-essential	Non-essential	Non-essential	IS2 repressor TnpA
BW25113_1999	yeeP	2064141	2064692	551	+	101.92	187.54	254.7	111.41	0.905685	0.753776	235.78	118.61	142.2	97.15	Non-essential	Non-essential	Non-essential	Non-essential	yeeP
BW25113_2000	flu	2065020	2068139	3119	+	92.73	96.36	120.8	110.81	0.888281	0.24056	98.53	84.19	108.69	82.29	Essential	Non-essential	Non-essential	Non-essential	CP4-44 prophage%3B antigen 43 (Ag43) phase-variable biofilm formation autotransporter
BW25113_2001	yeeR	2068260	2069792	1532	+	76.08	59.89	106.06	111.41	0.827552	0.309894	82.89	66.65	84.06	58.89	Non-essential	Non-essential	Non-essential	Non-essential	CP4-44 prophage%3B putative membrane protein
BW25113_2002	yeeS	2069789	2070235	446	+	108.26	73.1	137.73	114.39	0.851296	0.53081	99.8	92.01	137.71	39.5	Non-essential	Non-essential	Non-essential	Non-essential	CP4-44 prophage%3B putative DNA repair protein
BW25113_2003	yeeT	2070298	2070519	221	+	229.11	116.9	124.46	130	0.929505	0.78571	186.39	145.87	160.72	65.16	Non-essential	Non-essential	Non-essential	Non-essential	CP4-44 prophage%3B uncharacterized protein
BW25113_2004	cbeA	2070593	2070961	368	+	133.08	132.25	368.59	134.81	0.69114	0.357494	142.84	116.38	117.44	154.64	Non-essential	Non-essential	Non-essential	Non-essential	CP4-44 prophage%3B cytoskeleton bundling-enhancing factor A%3B CbtA antitoxin
BW25113_2005	cbtA	2071050	2071424	374	+	196.28	142.15	67.42	56.43	0.836917	0.602338	96.82	118.08	72.18	99.81	Non-essential	Non-essential	Non-essential	Non-essential	CP4-44 prophage%3B toxin of the YeeV-YeeU toxin-antitoxin system
BW25113_2006	yeeW	2071421	2071588	167	+	100.07	99.2	126.32	125.03	1.56762	0.0519342	197.12	101.77	193.49	214.02	Non-essential	Non-essential	Non-essential	Non-essential	yeeW
BW25113_2007	yeeX	2072513	2072842	329	-	106.32	90.69	232.54	177.82	0.966874	0.89472	142.85	132.76	120.06	191.58	Non-essential	Non-essential	Non-essential	Non-essential	UPF0265 family protein
BW25113_2008	yeeA	2073014	2074072	1058	-	101.2	151.15	119.4	128.75	0.716324	0.048158	77.72	68.16	103.73	108.91	Non-essential	Non-essential	Non-essential	Non-essential	putative transporter%2C FUSC family inner membrane protein
BW25113_2009	sbmC	2074270	2074743	473	-	124.06	95.04	100.9	136.26	1.35254	0.0202009	157.11	176.3	146.59	137.11	Non-essential	Non-essential	Non-essential	Non-essential	DNA gyrase inhibitor
BW25113_2010	dacD	2074862	2076028	1166	-	95.51	93.38	172.96	65.92	1.25747	0.308296	156.31	140.83	126.48	114.29	Non-essential	Non-essential	Non-essential	Non-essential	D-alanyl-D-alanine carboxypeptidase (penicillin-binding protein 6b)
BW25113_2011	sbcB	2076237	2077664	1427	+	159.51	156.58	167.24	151.45	1.74328	0.000406122	268.61	320.17	241.07	276.75	Non-essential	Non-essential	Non-essential	Non-essential	exodeoxyribonuclease I%3B exonuclease I
BW25113_2012	yeeD	2077707	2077934	227	-	78.27	49.74	97.72	98.12	2.39503	0.00380463	178.51	145.16	202.56	249.4	Non-essential	Non-essential	Non-essential	Non-essential	putative TusA family sulfurtransferase
BW25113_2013	yeeE	2077948	2079006	1058	-	202.05	158.57	268.08	217.51	1.21882	0.201288	254.56	313.76	261.84	201.22	Non-essential	Non-essential	Non-essential	Non-essential	UPF0394 family inner membrane protein
BW25113_2014	plaP	2079185	2080543	1358	-	175.14	179.61	152.61	136.12	1.33696	0.00683046	227.86	201.3	232.53	198.62	Non-essential	Non-essential	Non-essential	Non-essential	putrescine importer%2C low affinity
BW25113_2015	yeeY	2080810	2081739	929	-	140.71	110.77	126.75	128.58	0.758943	0.00419753	91.72	94.99	104.78	93.15	Non-essential	Non-essential	Non-essential	Non-essential	LysR family putative transcriptional regulator
BW25113_2016	yeeZ	2081785	2082609	824	-	190.26	220.05	268.75	229.24	0.835671	0.16622	216.29	210.26	192.28	140.21	Non-essential	Non-essential	Non-essential	Non-essential	putative epimerase
BW25113_2017	yefM	2082943	2083194	251	-	27.63	69.1	30.35	85.27	1.56407	0.199227	118.35	54.69	97.41	61.68	Non-essential	Non-essential	Non-essential	Non-essential	antitoxin of the YoeB-YefM toxin-antitoxin system
BW25113_2018	hisL	2083477	2083527	50	+	271.36	46.63	40.56	42.73	1.22782	0.740211	204.64	132.25	110.46	45.35	Non-essential	Non-essential	Non-essential	Non-essential	his operon leader peptide
BW25113_2019	hisG	2083673	2084572	899	+	110.24	145.82	178.99	121.71	1.22232	0.10146	156.23	178.41	169.28	176.62	Non-essential	Non-essential	Non-essential	Non-essential	ATP phosphoribosyltransferase
BW25113_2020	hisD	2084578	2085882	1304	+	125.97	124.31	149	133.15	0.662172	0.00827808	116.35	87.92	79.28	69.01	Non-essential	Non-essential	Non-essential	Non-essential	bifunctional histidinal dehydrogenase/ histidinol dehydrogenase
BW25113_2021	hisC	2085879	2086949	1070	+	94.31	86.97	103.05	135.77	0.832826	0.221545	106.59	82.64	72.99	87.65	Non-essential	Non-essential	Non-essential	Non-essential	histidinol-phosphate aminotransferase
BW25113_2022	hisB	2086949	2088016	1067	+	129.97	105.74	100.22	152.58	0.636937	0.0245139	60.87	75.09	72.99	102.2	Non-essential	Non-essential	Non-essential	Non-essential	fused histidinol-phosphatase/imidazoleglycerol-phosphate dehydratase
BW25113_2023	hisH	2088016	2088606	590	+	42.12	34.73	88.81	89.45	1.07934	0.772267	76.66	76.27	45.09	77.33	Non-essential	Non-essential	Non-essential	Non-essential	imidazole glycerol phosphate synthase%2C glutamine amidotransferase subunit with HisF
BW25113_2024	hisA	2088606	2089343	737	+	68.39	44.73	106.73	101.93	1.25629	0.272253	85.38	86.93	119.72	112.22	Non-essential	Non-essential	Non-essential	Non-essential	N-(5'-phospho-L-ribosyl-formimino)-5-amino-1- (5'-phosphoribosyl)-4-imidazolecarboxamide isomerase
BW25113_2025	hisF	2089325	2090101	776	+	66.01	155.98	195.01	165.06	0.548552	0.0612733	81.65	61.65	81.77	94.22	Non-essential	Non-essential	Non-essential	Non-essential	imidazole glycerol phosphate synthase%2C catalytic subunit with HisH
BW25113_2026	hisI	2090095	2090706	611	+	112.82	82.23	69.39	141.04	0.866405	0.587056	57.17	127.61	105.96	60.57	Non-essential	Non-essential	Non-essential	Non-essential	fused phosphoribosyl-AMP cyclohydrolase/phosphoribosyl-ATP pyrophosphatase
BW25113_2027	wzzB	2090802	2091782	980	-	172.3	196.25	173.77	301.84	0.84433	0.347839	200.54	161.23	162.53	188.45	Non-essential	Non-essential	Non-essential	Non-essential	regulator of length of O-antigen component of lipopolysaccharide chains
BW25113_2028	ugd	2091928	2093094	1166	-	359.82	434.7	392.46	285.43	0.00285247	2.42378e-05	0.75	0.53	2.71	0.21	Non-essential	Non-essential	Essential	Essential	UDP-glucose 6-dehydrogenase
BW25113_2029	gnd	2093343	2094749	1406	-	336.6	286.96	369.26	288.28	1.33077	0.0225613	464.95	358.43	480.59	400.88	Non-essential	Non-essential	Non-essential	Non-essential	6-phosphogluconate dehydrogenase%2C decarboxylating
BW25113_2030	insH1	2095376	2096392	1016	-	136.51	143.48	186.24	180.6	1.04247	0.648274	157.79	165.8	187.91	162.8	Non-essential	Non-essential	Non-essential	Non-essential	IS5 transposase and trans-activator
BW25113_2032	wbbK	2096872	2097990	1118	-	413.76	439.98	229.55	363.75	0.947797	0.735501	412.32	329.28	289.52	340.38	Non-essential	Non-essential	Non-essential	Non-essential	lipopolysaccharide biosynthesis protein
BW25113_2033	wbbJ	2097975	2098565	590	-	786.87	742.28	583.9	741.68	1.13699	0.112418	731.15	844.19	854.55	815.91	Non-essential	Non-essential	Non-essential	Non-essential	putative lipopolysaccharide biosynthesis O-acetyl transferase
BW25113_2034	wbbI	2098546	2099538	992	-	766.63	840.48	398.39	659.12	1.37216	0.0562856	795.75	973.11	921.89	965.54	Non-essential	Non-essential	Non-essential	Non-essential	d-Galf:alpha-d-Glc beta-1%2C6-galactofuranosyltransferase
BW25113_2035	wbbH	2099541	2100707	1166	-	724.06	627.71	335.3	447.73	1.31921	0.138152	716.84	632.81	834.19	632.42	Non-essential	Non-essential	Non-essential	Non-essential	O-antigen polymerase
BW25113_2036	glf	2100707	2101810	1103	-	775.82	985.59	571.04	679.67	1.19232	0.184711	805.73	998.41	879.87	907.41	Non-essential	Non-essential	Non-essential	Non-essential	UDP-galactopyranose mutase%2C FAD/NAD(P)-binding
BW25113_2037	wzxB	2101818	2103065	1247	-	385.26	433.72	293.43	330.13	0.99331	0.94406	332.25	389.32	355.12	356.2	Non-essential	Non-essential	Non-essential	Non-essential	putative polisoprenol-linked O-antigen transporter
BW25113_2038	rfbC	2103062	2103619	557	-	1080.91	1140.3	580.86	669.71	0.946964	0.763771	764.2	889.22	754.33	879.9	Non-essential	Non-essential	Non-essential	Non-essential	dTDP-4-deoxyrhamnose-3%2C5-epimerase
BW25113_2039	rfbA	2103619	2104500	881	-	1361.11	1302.63	1027.95	1179.07	0.755166	0.00779962	915.86	948.53	868.5	945.34	Non-essential	Non-essential	Non-essential	Non-essential	glucose-1-phosphate thymidylyltransferase
BW25113_2040	rfbD	2104558	2105457	899	-	595.77	640.51	599.54	539.31	1.0139	0.812926	529.41	622.55	604.32	651.87	Non-essential	Non-essential	Non-essential	Non-essential	dTDP-4-dehydrorhamnose reductase subunit%2C NAD(P)-binding%2C of dTDP-L-rhamnose synthase
BW25113_2041	rfbB	2105457	2106542	1085	-	748.56	832.89	730.69	720.71	1.00924	0.855519	692.45	772.22	820.12	776.09	Non-essential	Non-essential	Non-essential	Non-essential	dTDP-glucose 4%2C6 dehydratase%2C NAD(P)-binding
BW25113_2042	wcaN	2106915	2107808	893	-	311.11	192.33	361.04	324.95	1.94164	0.000795611	585.03	624.79	596.87	502.75	Non-essential	Non-essential	Non-essential	Non-essential	putative regulatory subunit for GalU
[truncated: 2,399 more rows]

## Sheet: Supplementary Data file 1b
#CDS (n = 179)	Gene	Description	p-value	Fold-change
Cell envelope (n = 71)
Peptidoglycan synthesis (n = 20)
[truncated: 188 more rows]
