# Supplementary material for: Genome-wide identification of genes required for alternative peptidoglycan cross-linking in Escherichia coli revealed unexpected impacts of β-lactams
Source: Nat Commun. 2022 Dec 27;13:7962. doi: 10.1038/s41467-022-35528-3 (PMC9794725; doi:10.1038/s41467-022-35528-3)
Supplement: Supplementary file 7 — Source Data [file 41467_2022_35528_MOESM7_ESM.zip › Source data/NCOMMS-22-32552A - Voedts et al - Source Data.xlsx]

## Sheet: Fig. 1d
Retention volume (ml)	A205nm (mAU)
19.9967	10
20	10
20.0033	9.99
20.0067	9.99
20.01	9.98
20.0133	9.98
20.0167	9.98
20.02	9.97
20.0233	9.97
20.0267	9.96
20.03	9.96
20.0333	9.96
20.0367	9.96
20.04	9.95
20.0433	9.95
20.0467	9.95
20.05	9.95
20.0533	9.95
20.0567	9.95
20.06	9.95
20.0633	9.96
20.0667	9.96
20.07	9.96
20.0733	9.96
20.0767	9.97
20.08	9.97
20.0833	9.98
20.0867	9.99
20.09	9.99
20.0933	10
20.0967	10.01
20.1	10.01
20.1033	10.01
20.1067	10.03
20.11	10.04
20.1133	10.05
20.1167	10.07
20.12	10.09
20.1233	10.11
20.1267	10.12
20.13	10.15
20.1333	10.16
20.1367	10.19
20.14	10.21
20.1433	10.23
20.1467	10.25
20.15	10.28
20.1533	10.3
20.1567	10.32
20.16	10.35
20.1633	10.37
20.1667	10.39
20.17	10.41
20.1733	10.44
20.1767	10.46
20.18	10.49
20.1833	10.51
20.1867	10.53
20.19	10.54
20.1933	10.56
20.1967	10.58
20.2	10.59
20.2033	10.61
20.2067	10.62
20.21	10.63
20.2133	10.65
20.2167	10.66
20.22	10.66
20.2233	10.67
20.2267	10.67
20.23	10.67
20.2333	10.67
20.2367	10.67
20.24	10.66
20.2433	10.66
20.2467	10.66
20.25	10.65
20.2533	10.65
20.2567	10.64
20.26	10.63
20.2633	10.63
20.2667	10.62
20.27	10.61
20.2733	10.61
20.2767	10.6
20.28	10.6
20.2833	10.59
20.2867	10.59
20.29	10.59
20.2933	10.59
20.2967	10.58
20.3	10.58
20.3033	10.57
20.3067	10.57
20.31	10.57
20.3133	10.56
20.3167	10.55
20.32	10.54
20.3233	10.53
20.3267	10.52
20.33	10.51
20.3333	10.5
20.3367	10.48
20.34	10.47
20.3433	10.46
20.3467	10.44
20.35	10.42
20.3533	10.4
20.3567	10.38
20.36	10.36
20.3633	10.33
20.3667	10.3
20.37	10.27
20.3733	10.24
20.3767	10.2
20.38	10.17
20.3833	10.14
20.3867	10.1
20.39	10.06
20.3933	10.02
20.3967	9.98
20.4	9.93
20.4033	9.89
20.4067	9.85
20.41	9.8
20.4133	9.76
20.4167	9.71
20.42	9.67
20.4233	9.62
20.4267	9.58
20.43	9.54
20.4333	9.5
20.4367	9.45
20.44	9.41
20.4433	9.37
20.4467	9.33
20.45	9.29
20.4533	9.26
20.4567	9.22
20.46	9.19
20.4633	9.15
20.4667	9.13
20.47	9.09
20.4733	9.07
20.4767	9.04
20.48	9.01
20.4833	8.99
20.4867	8.97
20.49	8.95
20.4933	8.93
20.4967	8.91
20.5	8.89
20.5033	8.88
20.5067	8.87
20.51	8.86
20.5133	8.85
20.5167	8.84
20.52	8.83
20.5233	8.83
20.5267	8.83
20.53	8.83
20.5333	8.83
20.5367	8.83
20.54	8.83
20.5433	8.84
20.5467	8.84
20.55	8.85
20.5533	8.87
20.5567	8.88
20.56	8.89
20.5633	8.91
20.5667	8.92
20.57	8.94
20.5733	8.96
20.5767	8.99
20.58	9.01
20.5833	9.05
20.5867	9.08
20.59	9.11
20.5933	9.14
20.5967	9.18
20.6	9.23
20.6033	9.27
20.6067	9.32
20.61	9.38
20.6133	9.44
20.6167	9.5
20.62	9.57
20.6233	9.64
20.6267	9.72
20.63	9.8
20.6333	9.88
20.6367	9.97
20.64	10.07
20.6433	10.17
20.6467	10.27
20.65	10.37
20.6533	10.48
20.6567	10.59
20.66	10.71
20.6633	10.83
20.6667	10.95
20.67	11.07
20.6733	11.2
20.6767	11.32
20.68	11.45
20.6833	11.57
20.6867	11.69
20.69	11.8
20.6933	11.92
20.6967	12.03
20.7	12.13
20.7033	12.23
20.7067	12.32
20.71	12.41
20.7133	12.49
20.7167	12.56
20.72	12.63
20.7233	12.68
20.7267	12.73
20.73	12.77
20.7333	12.8
20.7367	12.82
20.74	12.83
20.7433	12.83
20.7467	12.83
20.75	12.81
20.7533	12.79
20.7567	12.76
20.76	12.72
20.7633	12.67
20.7667	12.62
20.77	12.56
20.7733	12.49
20.7767	12.42
20.78	12.35
20.7833	12.26
20.7867	12.18
20.79	12.09
20.7933	11.99
20.7967	11.9
20.8	11.8
20.8033	11.7
20.8067	11.6
20.81	11.49
20.8133	11.39
20.8167	11.29
20.82	11.19
20.8233	11.1
20.8267	11
20.83	10.91
20.8333	10.81
20.8367	10.72
20.84	10.63
20.8433	10.54
20.8467	10.46
20.85	10.37
20.8533	10.29
20.8567	10.21
20.86	10.14
20.8633	10.06
20.8667	9.99
20.87	9.92
20.8733	9.85
20.8767	9.79
20.88	9.74
20.8833	9.68
20.8867	9.63
20.89	9.58
20.8933	9.53
20.8967	9.48
20.9	9.44
20.9033	9.4
20.9067	9.37
20.91	9.34
20.9133	9.31
20.9167	9.28
20.92	9.26
20.9233	9.23
20.9267	9.21
20.93	9.19
20.9333	9.17
20.9367	9.16
20.94	9.14
20.9433	9.13
20.9467	9.11
20.95	9.1
20.9533	9.09
20.9567	9.09
20.96	9.08
20.9633	9.07
20.9667	9.07
20.97	9.07
20.9733	9.06
20.9767	9.06
20.98	9.06
20.9833	9.06
20.9867	9.06
20.99	9.06
20.9933	9.06
20.9967	9.06
21	9.07
21.0033	9.07
21.0067	9.07
21.01	9.07
21.0133	9.07
21.0167	9.07
21.02	9.07
21.0233	9.07
21.0267	9.07
21.03	9.07
21.0333	9.07
21.0367	9.06
21.04	9.06
21.0433	9.06
21.0467	9.06
21.05	9.06
21.0533	9.06
21.0567	9.06
21.06	9.06
21.0633	9.05
21.0667	9.05
21.07	9.05
21.0733	9.04
21.0767	9.04
21.08	9.03
21.0833	9.02
21.0867	9.02
21.09	9.01
21.0933	9
21.0967	9
21.1	8.99
21.1033	8.98
21.1067	8.97
21.11	8.96
21.1133	8.95
21.1167	8.94
21.12	8.94
21.1233	8.93
21.1267	8.91
21.13	8.91
21.1333	8.9
21.1367	8.89
21.14	8.88
21.1433	8.87
21.1467	8.86
21.15	8.85
21.1533	8.84
21.1567	8.83
21.16	8.81
21.1633	8.8
21.1667	8.79
21.17	8.78
21.1733	8.76
21.1767	8.75
21.18	8.74
21.1833	8.72
21.1867	8.71
21.19	8.7
21.1933	8.69
21.1967	8.69
21.2	8.68
21.2033	8.67
21.2067	8.67
21.21	8.66
21.2133	8.66
21.2167	8.66
21.22	8.66
21.2233	8.66
21.2267	8.66
21.23	8.65
21.2333	8.66
21.2367	8.66
21.24	8.66
21.2433	8.66
21.2467	8.67
21.25	8.68
21.2533	8.68
21.2567	8.69
21.26	8.7
21.2633	8.71
21.2667	8.72
21.27	8.74
21.2733	8.76
21.2767	8.78
21.28	8.79
21.2833	8.82
21.2867	8.85
21.29	8.88
21.2933	8.91
21.2967	8.95
21.3	8.99
21.3033	9.04
21.3067	9.09
21.31	9.15
21.3133	9.21
21.3167	9.28
21.32	9.35
21.3233	9.43
21.3267	9.52
21.33	9.62
21.3333	9.73
21.3367	9.85
21.34	9.98
21.3433	10.12
21.3467	10.27
21.35	10.44
21.3533	10.62
21.3567	10.82
21.36	11.03
21.3633	11.27
21.3667	11.52
21.37	11.8
21.3733	12.09
21.3767	12.41
21.38	12.75
21.3833	13.11
21.3867	13.5
21.39	13.91
21.3933	14.36
21.3967	14.82
21.4	15.31
21.4033	15.83
21.4067	16.37
21.41	16.94
21.4133	17.54
21.4167	18.16
21.42	18.81
21.4233	19.48
21.4267	20.18
21.43	20.9
21.4333	21.64
21.4367	22.39
21.44	23.17
21.4433	23.95
21.4467	24.74
21.45	25.55
21.4533	26.35
21.4567	27.16
21.46	27.96
21.4633	28.76
21.4667	29.55
21.47	30.32
21.4733	31.08
21.4767	31.82
21.48	32.53
21.4833	33.22
21.4867	33.87
21.49	34.5
21.4933	35.09
21.4967	35.65
21.5	36.16
21.5033	36.63
21.5067	37.06
21.51	37.44
21.5133	37.77
21.5167	38.06
21.52	38.29
21.5233	38.47
21.5267	38.6
21.53	38.69
21.5333	38.72
21.5367	38.7
21.54	38.62
21.5433	38.51
21.5467	38.34
21.55	38.13
21.5533	37.88
21.5567	37.58
21.56	37.24
21.5633	36.88
21.5667	36.47
21.57	36.03
21.5733	35.57
21.5767	35.07
21.58	34.56
21.5833	34.01
21.5867	33.44
21.59	32.86
21.5933	32.27
21.5967	31.66
21.6	31.05
21.6033	30.42
21.6067	29.79
21.61	29.16
21.6133	28.53
21.6167	27.89
21.62	27.27
21.6233	26.65
21.6267	26.03
21.63	25.43
21.6333	24.83
21.6367	24.24
21.64	23.66
21.6433	23.09
21.6467	22.54
21.65	22.01
21.6533	21.49
21.6567	20.98
21.66	20.49
21.6633	20.02
21.6667	19.56
21.67	19.12
21.6733	18.7
21.6767	18.3
21.68	17.92
21.6833	17.55
21.6867	17.21
21.69	16.88
21.6933	16.57
21.6967	16.27
21.7	16
21.7033	15.74
21.7067	15.5
21.71	15.27
21.7133	15.07
21.7167	14.88
21.72	14.71
21.7233	14.55
21.7267	14.41
21.73	14.29
21.7333	14.18
21.7367	14.09
21.74	14.02
21.7433	13.96
21.7467	13.91
21.75	13.87
21.7533	13.86
21.7567	13.86
21.76	13.87
21.7633	13.9
21.7667	13.94
21.77	14
21.7733	14.07
21.7767	14.15
21.78	14.25
21.7833	14.35
21.7867	14.46
21.79	14.59
21.7933	14.72
21.7967	14.87
21.8	15.02
21.8033	15.19
21.8067	15.36
21.81	15.54
21.8133	15.72
21.8167	15.91
21.82	16.1
21.8233	16.3
21.8267	16.5
21.83	16.7
21.8333	16.9
21.8367	17.1
21.84	17.3
21.8433	17.5
21.8467	17.69
21.85	17.88
21.8533	18.06
21.8567	18.23
21.86	18.39
21.8633	18.54
21.8667	18.68
21.87	18.81
21.8733	18.93
21.8767	19.03
21.88	19.13
21.8833	19.21
21.8867	19.27
21.89	19.32
21.8933	19.36
21.8967	19.38
21.9	19.38
21.9033	19.37
21.9067	19.34
21.91	19.3
21.9133	19.24
21.9167	19.17
21.92	19.08
21.9233	18.98
21.9267	18.87
21.93	18.74
21.9333	18.6
21.9367	18.45
21.94	18.29
21.9433	18.12
21.9467	17.93
21.95	17.74
21.9533	17.54
21.9567	17.34
21.96	17.13
21.9633	16.91
21.9667	16.7
21.97	16.47
21.9733	16.25
21.9767	16.02
21.98	15.8
21.9833	15.57
21.9867	15.34
21.99	15.12
21.9933	14.9
21.9967	14.68
22	14.46
22.0033	14.25
22.0067	14.04
22.01	13.83
22.0133	13.63
22.0167	13.44
22.02	13.24
22.0233	13.06
22.0267	12.88
22.03	12.7
22.0333	12.54
22.0367	12.38
22.04	12.22
22.0433	12.07
22.0467	11.93
22.05	11.79
22.0533	11.66
22.0567	11.53
22.06	11.41
22.0633	11.3
22.0667	11.19
22.07	11.09
22.0733	10.99
22.0767	10.9
22.08	10.81
22.0833	10.72
22.0867	10.64
22.09	10.56
22.0933	10.49
22.0967	10.43
22.1	10.37
22.1033	10.3
22.1067	10.24
22.11	10.19
22.1133	10.14
22.1167	10.09
22.12	10.04
22.1233	10.01
22.1267	9.97
22.13	9.94
22.1333	9.91
22.1367	9.88
22.14	9.85
22.1433	9.82
22.1467	9.8
22.15	9.77
22.1533	9.75
22.1567	9.73
22.16	9.71
22.1633	9.69
22.1667	9.67
22.17	9.66
22.1733	9.65
22.1767	9.64
22.18	9.62
22.1833	9.61
22.1867	9.6
22.19	9.59
22.1933	9.58
22.1967	9.57
22.2	9.56
22.2033	9.55
22.2067	9.55
22.21	9.54
22.2133	9.53
22.2167	9.53
22.22	9.53
22.2233	9.53
22.2267	9.53
22.23	9.53
22.2333	9.52
22.2367	9.51
22.24	9.51
22.2433	9.51
22.2467	9.5
22.25	9.5
22.2533	9.5
22.2567	9.49
22.26	9.48
22.2633	9.48
22.2667	9.48
22.27	9.47
22.2733	9.47
22.2767	9.46
22.28	9.46
22.2833	9.45
22.2867	9.45
22.29	9.44
22.2933	9.44
22.2967	9.43
22.3	9.43
22.3033	9.43
22.3067	9.43
22.31	9.43
22.3133	9.42
22.3167	9.42
22.32	9.41
22.3233	9.41
22.3267	9.41
22.33	9.41
22.3333	9.41
22.3367	9.4
22.34	9.39
22.3433	9.39
22.3467	9.39
22.35	9.39
22.3533	9.39
22.3567	9.39
22.36	9.39
22.3633	9.39
22.3667	9.39
22.37	9.39
22.3733	9.39
22.3767	9.4
22.38	9.4
22.3833	9.4
22.3867	9.41
22.39	9.41
22.3933	9.41
22.3967	9.42
22.4	9.43
22.4033	9.43
22.4067	9.44
22.41	9.45
22.4133	9.46
22.4167	9.47
22.42	9.48
22.4233	9.49
22.4267	9.5
22.43	9.52
22.4333	9.53
22.4367	9.55
22.44	9.57
22.4433	9.59
22.4467	9.61
22.45	9.63
22.4533	9.65
22.4567	9.67
22.46	9.69
22.4633	9.72
22.4667	9.75
22.47	9.77
22.4733	9.8
22.4767	9.83
22.48	9.85
22.4833	9.88
22.4867	9.9
22.49	9.93
22.4933	9.96
22.4967	9.99
22.5	10.02
22.5033	10.05
22.5067	10.08
22.51	10.1
22.5133	10.13
22.5167	10.16
22.52	10.19
22.5233	10.21
22.5267	10.24
22.53	10.27
22.5333	10.29
22.5367	10.31
22.54	10.34
22.5433	10.36
22.5467	10.38
22.55	10.4
22.5533	10.42
22.5567	10.44
22.56	10.45
22.5633	10.47
22.5667	10.48
22.57	10.49
22.5733	10.49
22.5767	10.5
22.58	10.51
22.5833	10.52
22.5867	10.53
22.59	10.53
22.5933	10.53
22.5967	10.54
22.6	10.54
22.6033	10.54
22.6067	10.54
22.61	10.53
22.6133	10.54
22.6167	10.54
22.62	10.53
22.6233	10.53
22.6267	10.53
22.63	10.53
22.6333	10.53
22.6367	10.52
22.64	10.52
22.6433	10.52
22.6467	10.52
22.65	10.52
22.6533	10.51
22.6567	10.51
22.66	10.51
22.6633	10.52
22.6667	10.52
22.67	10.52
22.6733	10.52
22.6767	10.53
22.68	10.53
22.6833	10.54
22.6867	10.55
22.69	10.57
22.6933	10.58
22.6967	10.59
22.7	10.6
22.7033	10.62
22.7067	10.63
22.71	10.65
22.7133	10.67
22.7167	10.68
22.72	10.7
22.7233	10.72
22.7267	10.74
22.73	10.76
22.7333	10.78
22.7367	10.81
22.74	10.83
22.7433	10.86
22.7467	10.89
22.75	10.92
22.7533	10.95
22.7567	10.99
22.76	11.03
22.7633	11.06
22.7667	11.1
22.77	11.13
22.7733	11.17
22.7767	11.21
22.78	11.25
22.7833	11.29
22.7867	11.33
22.79	11.37
22.7933	11.42
22.7967	11.46
22.8	11.5
22.8033	11.55
22.8067	11.6
22.81	11.64
22.8133	11.69
22.8167	11.74
22.82	11.8
22.8233	11.85
22.8267	11.9
22.83	11.96
22.8333	12.01
22.8367	12.07
22.84	12.13
22.8433	12.18
22.8467	12.24
22.85	12.3
22.8533	12.36
22.8567	12.42
22.86	12.48
22.8633	12.54
22.8667	12.61
22.87	12.67
22.8733	12.73
22.8767	12.8
22.88	12.87
22.8833	12.94
22.8867	13
22.89	13.08
22.8933	13.15
22.8967	13.24
22.9	13.32
22.9033	13.41
22.9067	13.51
22.91	13.61
22.9133	13.71
22.9167	13.82
22.92	13.94
22.9233	14.07
22.9267	14.2
22.93	14.35
22.9333	14.51
22.9367	14.68
22.94	14.86
22.9433	15.06
22.9467	15.27
22.95	15.51
22.9533	15.77
22.9567	16.05
22.96	16.35
22.9633	16.69
22.9667	17.05
22.97	17.45
22.9733	17.89
22.9767	18.38
22.98	18.92
22.9833	19.5
22.9867	20.15
22.99	20.86
22.9933	21.64
22.9967	22.5
23	23.44
23.0033	24.48
23.0067	25.62
23.01	26.88
23.0133	28.26
23.0167	29.78
23.02	31.43
23.0233	33.26
23.0267	35.25
23.03	37.43
23.0333	39.8
23.0367	42.38
23.04	45.19
23.0433	48.24
23.0467	51.54
23.05	55.11
23.0533	58.96
23.0567	63.1
23.06	67.53
23.0633	72.26
23.0667	77.29
23.07	82.62
23.0733	88.25
23.0767	94.18
23.08	100.4
23.0833	106.88
23.0867	113.63
23.09	120.62
23.0933	127.81
23.0967	135.21
23.1	142.76
23.1033	150.44
23.1067	158.2
23.11	166.02
23.1133	173.85
23.1167	181.66
23.12	189.41
23.1233	197.07
23.1267	204.58
23.13	211.92
23.1333	219.04
23.1367	225.91
23.14	232.48
23.1433	238.73
23.1467	244.62
23.15	250.13
23.1533	255.23
23.1567	259.91
23.16	264.16
23.1633	267.96
23.1667	271.3
23.17	274.18
23.1733	276.6
23.1767	278.56
23.18	280.06
23.1833	281.12
23.1867	281.73
23.19	281.9
23.1933	281.66
23.1967	281.01
23.2	279.97
23.2033	278.53
23.2067	276.74
23.21	274.6
23.2133	272.13
23.2167	269.34
23.22	266.26
23.2233	262.89
23.2267	259.28
23.23	255.43
23.2333	251.35
23.2367	247.09
23.24	242.63
23.2433	238.02
23.2467	233.26
23.25	228.36
23.2533	223.36
23.2567	218.26
23.26	213.07
23.2633	207.83
23.2667	202.53
23.27	197.2
23.2733	191.85
23.2767	186.48
23.28	181.11
23.2833	175.75
23.2867	170.42
23.29	165.12
23.2933	159.86
23.2967	154.66
23.3	149.54
23.3033	144.49
23.3067	139.53
23.31	134.65
23.3133	129.88
23.3167	125.22
23.32	120.67
23.3233	116.24
23.3267	111.93
23.33	107.74
23.3333	103.68
23.3367	99.76
23.34	95.97
23.3433	92.31
23.3467	88.79
23.35	85.41
23.3533	82.17
23.3567	79.05
23.36	76.08
23.3633	73.23
23.3667	70.52
23.37	67.94
23.3733	65.49
23.3767	63.17
23.38	60.98
23.3833	58.91
23.3867	56.96
23.39	55.13
23.3933	53.4
23.3967	51.78
23.4	50.26
23.4033	48.84
23.4067	47.51
23.41	46.27
23.4133	45.12
23.4167	44.04
23.42	43.03
23.4233	42.09
23.4267	41.22
23.43	40.4
23.4333	39.64
23.4367	38.92
23.44	38.25
23.4433	37.62
23.4467	37.03
23.45	36.47
23.4533	35.95
23.4567	35.45
23.46	34.98
23.4633	34.52
23.4667	34.08
23.47	33.66
23.4733	33.25
23.4767	32.85
23.48	32.45
23.4833	32.06
23.4867	31.67
23.49	31.29
23.4933	30.92
23.4967	30.54
23.5	30.16
23.5033	29.79
23.5067	29.42
23.51	29.04
23.5133	28.67
23.5167	28.29
23.52	27.92
23.5233	27.55
23.5267	27.18
23.53	26.8
23.5333	26.44
23.5367	26.07
23.54	25.71
23.5433	25.34
23.5467	24.99
23.55	24.64
23.5533	24.3
23.5567	23.96
23.56	23.63
23.5633	23.3
23.5667	22.99
23.57	22.68
23.5733	22.38
23.5767	22.08
23.58	21.8
23.5833	21.53
23.5867	21.26
23.59	21.01
23.5933	20.76
23.5967	20.52
23.6	20.29
23.6033	20.07
23.6067	19.87
23.61	19.66
23.6133	19.47
23.6167	19.28
23.62	19.1
23.6233	18.93
23.6267	18.76
23.63	18.6
23.6333	18.45
23.6367	18.3
23.64	18.16
23.6433	18.02
23.6467	17.89
23.65	17.77
23.6533	17.65
23.6567	17.53
23.66	17.41
23.6633	17.3
23.6667	17.2
23.67	17.1
23.6733	17.01
23.6767	16.92
23.68	16.83
23.6833	16.75
23.6867	16.68
23.69	16.61
23.6933	16.54
23.6967	16.49
23.7	16.44
23.7033	16.4
23.7067	16.37
23.71	16.34
23.7133	16.33
23.7167	16.32
23.72	16.32
23.7233	16.34
23.7267	16.36
23.73	16.39
23.7333	16.43
23.7367	16.49
23.74	16.56
23.7433	16.64
23.7467	16.73
23.75	16.84
23.7533	16.95
23.7567	17.08
23.76	17.22
23.7633	17.37
23.7667	17.53
23.77	17.7
23.7733	17.88
23.7767	18.07
23.78	18.26
23.7833	18.46
23.7867	18.66
23.79	18.87
23.7933	19.08
23.7967	19.29
23.8	19.5
23.8033	19.71
23.8067	19.92
23.81	20.11
23.8133	20.3
23.8167	20.48
23.82	20.66
23.8233	20.82
23.8267	20.97
23.83	21.11
23.8333	21.23
23.8367	21.34
23.84	21.43
23.8433	21.49
23.8467	21.55
23.85	21.57
23.8533	21.58
23.8567	21.57
23.86	21.55
23.8633	21.5
23.8667	21.43
23.87	21.34
23.8733	21.23
23.8767	21.1
23.88	20.96
23.8833	20.8
23.8867	20.63
23.89	20.43
23.8933	20.23
23.8967	20.02
23.9	19.79
23.9033	19.55
23.9067	19.31
23.91	19.06
23.9133	18.81
23.9167	18.55
23.92	18.29
23.9233	18.03
23.9267	17.77
23.93	17.51
23.9333	17.25
23.9367	16.99
23.94	16.75
23.9433	16.5
23.9467	16.26
23.95	16.03
23.9533	15.81
23.9567	15.59
23.96	15.39
23.9633	15.19
23.9667	15
23.97	14.81
23.9733	14.64
23.9767	14.48
23.98	14.33
23.9833	14.18
23.9867	14.04
23.99	13.92
23.9933	13.8
23.9967	13.69
24	13.59
24.0033	13.5
24.0067	13.42
24.01	13.34
24.0133	13.27
24.0167	13.2
24.02	13.13
24.0233	13.07
24.0267	13.02
24.03	12.97
24.0333	12.93
24.0367	12.89
24.04	12.85
24.0433	12.81
24.0467	12.77
24.05	12.73
24.0533	12.7
24.0567	12.67
24.06	12.64
24.0633	12.61
24.0667	12.58
24.07	12.55
24.0733	12.52
24.0767	12.49
24.08	12.46
24.0833	12.43
24.0867	12.39
24.09	12.36
24.0933	12.33
24.0967	12.29
24.1	12.26
24.1033	12.23
24.1067	12.19
24.11	12.16
24.1133	12.13
24.1167	12.09
24.12	12.05
24.1233	12.02
24.1267	11.98
24.13	11.95
24.1333	11.91
24.1367	11.87
24.14	11.84
24.1433	11.81
24.1467	11.78
24.15	11.75
24.1533	11.71
24.1567	11.68
24.16	11.66
24.1633	11.63
24.1667	11.6
24.17	11.57
24.1733	11.54
24.1767	11.51
24.18	11.49
24.1833	11.46
24.1867	11.43
24.19	11.4
24.1933	11.38
24.1967	11.36
24.2	11.34
24.2033	11.32
24.2067	11.3
24.21	11.28
24.2133	11.27
24.2167	11.25
24.22	11.24
24.2233	11.23
24.2267	11.22
24.23	11.22
24.2333	11.21
24.2367	11.21
24.24	11.21
24.2433	11.2
24.2467	11.2
24.25	11.21
24.2533	11.21
24.2567	11.22
24.26	11.24
24.2633	11.25
24.2667	11.27
24.27	11.28
24.2733	11.3
24.2767	11.32
24.28	11.35
24.2833	11.38
24.2867	11.41
24.29	11.45
24.2933	11.49
24.2967	11.54
24.3	11.58
24.3033	11.64
24.3067	11.7
24.31	11.76
24.3133	11.82
24.3167	11.89
24.32	11.95
24.3233	12.03
24.3267	12.11
24.33	12.18
24.3333	12.27
24.3367	12.36
24.34	12.45
24.3433	12.53
24.3467	12.63
24.35	12.73
24.3533	12.82
24.3567	12.92
24.36	13.02
24.3633	13.13
24.3667	13.24
24.37	13.35
24.3733	13.46
24.3767	13.57
24.38	13.69
24.3833	13.81
24.3867	13.93
24.39	14.06
24.3933	14.18
24.3967	14.31
24.4	14.44
24.4033	14.58
24.4067	14.72
24.41	14.87
24.4133	15.02
24.4167	15.17
24.42	15.33
24.4233	15.51
24.4267	15.68
24.43	15.87
24.4333	16.07
24.4367	16.3
24.44	16.54
24.4433	16.79
24.4467	17.07
24.45	17.38
24.4533	17.71
24.4567	18.08
24.46	18.49
24.4633	18.93
24.4667	19.42
24.47	19.96
24.4733	20.56
24.4767	21.22
24.48	21.95
24.4833	22.77
24.4867	23.66
24.49	24.65
24.4933	25.75
24.4967	26.95
24.5	28.27
24.5033	29.72
24.5067	31.31
24.51	33.04
24.5133	34.94
24.5167	37
24.52	39.24
24.5233	41.67
24.5267	44.29
24.53	47.11
24.5333	50.14
24.5367	53.38
24.54	56.83
24.5433	60.48
24.5467	64.35
24.55	68.41
24.5533	72.68
24.5567	77.14
24.56	81.77
24.5633	86.57
24.5667	91.53
24.57	96.61
24.5733	101.81
24.5767	107.1
24.58	112.45
24.5833	117.84
24.5867	123.25
24.59	128.65
24.5933	134.01
24.5967	139.31
24.6	144.52
24.6033	149.61
24.6067	154.55
24.61	159.32
24.6133	163.87
24.6167	168.19
24.62	172.25
24.6233	176.04
24.6267	179.54
24.63	182.73
24.6333	185.59
24.6367	188.12
24.64	190.31
24.6433	192.16
24.6467	193.66
24.65	194.8
24.6533	195.6
24.6567	196.05
24.66	196.17
24.6633	195.95
24.6667	195.4
24.67	194.55
24.6733	193.38
24.6767	191.93
24.68	190.19
24.6833	188.18
24.6867	185.93
24.69	183.43
24.6933	180.72
24.6967	177.8
24.7	174.7
24.7033	171.42
24.7067	167.99
24.71	164.43
24.7133	160.74
24.7167	156.95
24.72	153.06
24.7233	149.1
24.7267	145.08
24.73	141.02
24.7333	136.92
24.7367	132.8
24.74	128.68
24.7433	124.56
24.7467	120.46
24.75	116.37
24.7533	112.32
24.7567	108.3
24.76	104.34
24.7633	100.44
24.7667	96.6
24.77	92.84
24.7733	89.17
24.7767	85.59
24.78	82.1
24.7833	78.71
24.7867	75.42
24.79	72.23
24.7933	69.15
24.7967	66.18
24.8	63.32
24.8033	60.56
24.8067	57.92
24.81	55.39
24.8133	52.97
24.8167	50.66
24.82	48.45
24.8233	46.36
24.8267	44.37
24.83	42.47
24.8333	40.67
24.8367	38.97
24.84	37.37
24.8433	35.86
24.8467	34.44
24.85	33.11
24.8533	31.87
24.8567	30.7
24.86	29.62
24.8633	28.61
24.8667	27.68
24.87	26.82
24.8733	26.02
24.8767	25.28
24.88	24.6
24.8833	23.98
24.8867	23.41
24.89	22.9
24.8933	22.44
24.8967	22.02
24.9	21.64
24.9033	21.29
24.9067	20.99
24.91	20.72
24.9133	20.48
24.9167	20.27
24.92	20.08
24.9233	19.91
24.9267	19.77
24.93	19.64
24.9333	19.54
24.9367	19.44
24.94	19.36
24.9433	19.28
24.9467	19.22
24.95	19.16
24.9533	19.1
24.9567	19.05
24.96	18.99
24.9633	18.94
24.9667	18.89
24.97	18.83
24.9733	18.78
24.9767	18.72
24.98	18.66
24.9833	18.59
24.9867	18.51
24.99	18.43
24.9933	18.34
24.9967	18.25
25	18.15
25.0033	18.04
25.0067	17.93
25.01	17.81
25.0133	17.68
25.0167	17.55
25.02	17.41
25.0233	17.27
25.0267	17.12
25.03	16.96
25.0333	16.81
25.0367	16.65
25.04	16.49
25.0433	16.32
25.0467	16.16
25.05	15.99
25.0533	15.82
25.0567	15.65
25.06	15.48
25.0633	15.31
25.0667	15.15
25.07	14.99
25.0733	14.83
25.0767	14.67
25.08	14.51
25.0833	14.36
25.0867	14.21
25.09	14.06
25.0933	13.92
25.0967	13.78
25.1	13.64
25.1033	13.51
25.1067	13.39
25.11	13.26
25.1133	13.14
25.1167	13.03
25.12	12.92
25.1233	12.82
25.1267	12.72
25.13	12.62
25.1333	12.53
25.1367	12.45
25.14	12.36
25.1433	12.29
25.1467	12.22
25.15	12.15
25.1533	12.09
25.1567	12.03
25.16	11.97
25.1633	11.92
25.1667	11.87
25.17	11.82
25.1733	11.78
25.1767	11.74
25.18	11.7
25.1833	11.67
25.1867	11.64
25.19	11.62
25.1933	11.6
25.1967	11.58
25.2	11.56
25.2033	11.54
25.2067	11.53
25.21	11.52
25.2133	11.51
25.2167	11.51
25.22	11.51
25.2233	11.51
25.2267	11.52
25.23	11.52
25.2333	11.54
25.2367	11.56
25.24	11.58
25.2433	11.6
25.2467	11.63
25.25	11.66
25.2533	11.69
25.2567	11.73
25.26	11.77
25.2633	11.82
25.2667	11.87
25.27	11.93
25.2733	11.99
25.2767	12.06
25.28	12.14
25.2833	12.22
25.2867	12.31
25.29	12.42
25.2933	12.53
25.2967	12.64
25.3	12.77
25.3033	12.91
25.3067	13.06
25.31	13.22
25.3133	13.39
25.3167	13.58
25.32	13.77
25.3233	13.98
25.3267	14.2
25.33	14.43
25.3333	14.68
25.3367	14.94
25.34	15.21
25.3433	15.49
25.3467	15.79
25.35	16.1
25.3533	16.42
25.3567	16.75
25.36	17.1
25.3633	17.45
25.3667	17.82
25.37	18.19
25.3733	18.56
25.3767	18.96
25.38	19.35
25.3833	19.74
25.3867	20.14
25.39	20.53
25.3933	20.93
25.3967	21.32
25.4	21.7
25.4033	22.08
25.4067	22.45
25.41	22.8
25.4133	23.14
25.4167	23.47
25.42	23.78
25.4233	24.07
25.4267	24.34
25.43	24.58
25.4333	24.8
25.4367	25
25.44	25.18
25.4433	25.33
25.4467	25.45
25.45	25.55
25.4533	25.62
25.4567	25.66
25.46	25.67
25.4633	25.65
25.4667	25.62
25.47	25.55
25.4733	25.46
25.4767	25.34
25.48	25.2
25.4833	25.03
25.4867	24.85
25.49	24.64
25.4933	24.42
25.4967	24.17
25.5	23.92
25.5033	23.65
25.5067	23.36
25.51	23.07
25.5133	22.77
25.5167	22.46
25.52	22.15
25.5233	21.83
25.5267	21.51
25.53	21.19
25.5333	20.87
25.5367	20.55
25.54	20.23
25.5433	19.91
25.5467	19.6
25.55	19.3
25.5533	18.99
25.5567	18.7
25.56	18.41
25.5633	18.13
25.5667	17.86
25.57	17.6
25.5733	17.34
25.5767	17.1
25.58	16.86
25.5833	16.64
25.5867	16.42
25.59	16.21
25.5933	16.01
25.5967	15.83
25.6	15.65
25.6033	15.47
25.6067	15.3
25.61	15.15
25.6133	15
25.6167	14.86
25.62	14.72
25.6233	14.6
25.6267	14.48
25.63	14.36
25.6333	14.25
25.6367	14.15
25.64	14.06
25.6433	13.96
25.6467	13.88
25.65	13.8
25.6533	13.72
25.6567	13.65
25.66	13.58
25.6633	13.52
25.6667	13.45
25.67	13.39
25.6733	13.34
25.6767	13.28
25.68	13.23
25.6833	13.18
25.6867	13.13
25.69	13.08
25.6933	13.03
25.6967	12.99
25.7	12.94
25.7033	12.9
25.7067	12.85
25.71	12.8
25.7133	12.76
25.7167	12.72
25.72	12.67
25.7233	12.62
25.7267	12.58
25.73	12.53
25.7333	12.49
25.7367	12.44
25.74	12.39
25.7433	12.35
25.7467	12.3
25.75	12.26
25.7533	12.22
25.7567	12.18
25.76	12.14
25.7633	12.1
25.7667	12.06
25.77	12.03
25.7733	11.99
25.7767	11.96
25.78	11.93
25.7833	11.9
25.7867	11.87
25.79	11.85
25.7933	11.83
25.7967	11.81
25.8	11.8
25.8033	11.79
25.8067	11.78
25.81	11.78
25.8133	11.78
25.8167	11.79
25.82	11.79
25.8233	11.8
25.8267	11.82
25.83	11.84
25.8333	11.86
25.8367	11.88
25.84	11.91
25.8433	11.95
25.8467	11.99
25.85	12.04
25.8533	12.08
25.8567	12.13
25.86	12.18
25.8633	12.24
25.8667	12.29
25.87	12.35
25.8733	12.41
25.8767	12.47
25.88	12.54
25.8833	12.6
25.8867	12.67
25.89	12.74
25.8933	12.81
25.8967	12.87
25.9	12.94
25.9033	13.01
25.9067	13.08
25.91	13.15
25.9133	13.21
25.9167	13.27
25.92	13.34
25.9233	13.41
25.9267	13.47
25.93	13.53
25.9333	13.59
25.9367	13.65
25.94	13.71
25.9433	13.76
25.9467	13.81
25.95	13.86
25.9533	13.9
25.9567	13.95
25.96	13.99
25.9633	14.03
25.9667	14.06
25.97	14.09
25.9733	14.12
25.9767	14.15
25.98	14.18
25.9833	14.21
25.9867	14.23
25.99	14.25
25.9933	14.27
25.9967	14.29
26	14.3
26.0033	14.32
26.0067	14.33
26.01	14.34
26.0133	14.35
26.0167	14.36
26.02	14.36
26.0233	14.37
26.0267	14.37
26.03	14.38
26.0333	14.38
26.0367	14.39
26.04	14.39
26.0433	14.38
26.0467	14.38
26.05	14.38
26.0533	14.37
26.0567	14.36
26.06	14.35
26.0633	14.35
26.0667	14.35
26.07	14.34
26.0733	14.34
26.0767	14.33
26.08	14.33
26.0833	14.32
26.0867	14.32
26.09	14.31
26.0933	14.3
26.0967	14.3
26.1	14.29
26.1033	14.28
26.1067	14.27
26.11	14.26
26.1133	14.25
26.1167	14.24
26.12	14.23
26.1233	14.23
26.1267	14.22
26.13	14.2
26.1333	14.19
26.1367	14.18
26.14	14.17
26.1433	14.16
26.1467	14.14
26.15	14.13
26.1533	14.12
26.1567	14.11
26.16	14.09
26.1633	14.08
26.1667	14.07
26.17	14.06
26.1733	14.04
26.1767	14.03
26.18	14.02
26.1833	14
26.1867	13.98
26.19	13.96
26.1933	13.94
26.1967	13.93
26.2	13.91
26.2033	13.9
26.2067	13.88
26.21	13.86
26.2133	13.84
26.2167	13.83
26.22	13.82
26.2233	13.81
26.2267	13.8
26.23	13.78
26.2333	13.77
26.2367	13.76
26.24	13.75
26.2433	13.74
26.2467	13.73
26.25	13.71
26.2533	13.7
26.2567	13.69
26.26	13.68
26.2633	13.67
26.2667	13.65
26.27	13.64
26.2733	13.63
26.2767	13.61
26.28	13.6
26.2833	13.59
26.2867	13.57
26.29	13.56
26.2933	13.55
26.2967	13.53
26.3	13.52
26.3033	13.5
26.3067	13.49
26.31	13.48
26.3133	13.46
26.3167	13.45
26.32	13.44
26.3233	13.43
26.3267	13.42
26.33	13.4
26.3333	13.39
26.3367	13.38
26.34	13.36
26.3433	13.35
26.3467	13.34
26.35	13.34
26.3533	13.33
26.3567	13.32
26.36	13.32
26.3633	13.32
26.3667	13.32
26.37	13.33
26.3733	13.33
26.3767	13.34
26.38	13.35
26.3833	13.36
26.3867	13.38
26.39	13.4
26.3933	13.43
26.3967	13.45
26.4	13.48
26.4033	13.52
26.4067	13.56
26.41	13.59
26.4133	13.64
26.4167	13.68
26.42	13.73
26.4233	13.79
26.4267	13.84
26.43	13.9
26.4333	13.96
26.4367	14.02
26.44	14.08
26.4433	14.14
26.4467	14.21
26.45	14.27
26.4533	14.33
26.4567	14.39
26.46	14.46
26.4633	14.52
26.4667	14.58
26.47	14.64
26.4733	14.7
26.4767	14.76
26.48	14.81
26.4833	14.85
26.4867	14.9
26.49	14.93
26.4933	14.96
26.4967	14.99
26.5	15.01
26.5033	15.03
26.5067	15.04
26.51	15.05
26.5133	15.05
26.5167	15.05
26.52	15.05
26.5233	15.04
26.5267	15.03
26.53	15.01
26.5333	14.99
26.5367	14.96
26.54	14.94
26.5433	14.91
26.5467	14.88
26.55	14.85
26.5533	14.81
26.5567	14.78
26.56	14.74
26.5633	14.7
26.5667	14.67
26.57	14.63
26.5733	14.59
26.5767	14.55
26.58	14.52
26.5833	14.48
26.5867	14.45
26.59	14.42
26.5933	14.39
26.5967	14.37
26.6	14.35
26.6033	14.33
26.6067	14.32
26.61	14.32
26.6133	14.32
26.6167	14.32
26.62	14.33
26.6233	14.35
26.6267	14.38
26.63	14.41
26.6333	14.45
26.6367	14.5
26.64	14.56
26.6433	14.63
26.6467	14.7
26.65	14.79
26.6533	14.89
26.6567	15
[truncated: 7,004 more rows]

## Sheet: Fig. 2a
		Normalized reads
#ORF	Name	-CRO replicate 1	-CRO replicate 2
BW25113_0001	thrL	0.104181	0.0508673
BW25113_0002	thrA	0.0320242	0.04082
BW25113_0003	thrB	0.0278635	0.0374743
BW25113_0004	thrC	0.0312673	0.040997
BW25113_0005	yaaX	0.0695282	0.0362331
BW25113_0006	yaaA	0.0467127	0.035955
BW25113_0007	yaaJ	0.0426412	0.0572074
BW25113_0008	talB	0.0507467	0.0727745
BW25113_0009	mog	0.0233639	0.0384058
BW25113_0010	satP	0.0805581	0.0843159
BW25113_0011	yaaW	0.032038	0.0375539
BW25113_0013	yaaI	0.094609	0.143573
BW25113_0014	dnaK	0.0353941	0.0406367
BW25113_0015	dnaJ	0.0556152	0.085667
BW25113_0016	insL1	0.0268155	0.0359145
BW25113_0018	mokC	0.16522	0.19264
BW25113_0019	nhaA	0.0591409	0.0551876
BW25113_0020	nhaR	0.0420638	0.0345596
BW25113_0021	insB1	0.0426537	0.0577257
BW25113_0022	insA	0.128013	0.139089
BW25113_0023	rpsT	8.78578e-05	0.0048486
BW25113_0024	yaaY	0.0183686	0.0348869
BW25113_0025	ribF	0.00191656	0.000564996
BW25113_0026	ileS	1.88267e-05	1.01118e-05
BW25113_0027	lspA	0.0033273	0.00143335
BW25113_0028	fkpB	0.0292491	0.0333537
BW25113_0029	ispH	9.78987e-05	4.8031e-05
BW25113_0030	rihC	0.0270351	0.0359967
BW25113_0031	dapB	0.00131536	0.000470198
BW25113_0032	carA	0.0182619	0.0219881
BW25113_0033	carB	0.032033	0.046561
BW25113_0034	caiF	0.17906	0.213893
BW25113_0035	caiE	0.0131912	0.0273119
BW25113_0036	caiD	0.0315309	0.0573161
BW25113_0037	caiC	0.0342106	0.0542055
BW25113_0038	caiB	0.0302883	0.027427
BW25113_0039	caiA	0.0344101	0.0596128
BW25113_0040	caiT	0.0672376	0.0582755
BW25113_0041	fixA	0.127459	0.148771
BW25113_0042	fixB	0.0269171	0.0401248
BW25113_0043	fixC	0.0176895	0.0167312
BW25113_0044	fixX	0.0252905	0.00597101
BW25113_0045	yaaU	0.0310125	0.0301243
BW25113_0046	kefF	0.0326429	0.0370723
BW25113_0047	kefC	0.0164821	0.0244794
BW25113_0048	folA	0.000884854	0
BW25113_0049	apaH	0.0120666	0.0154622
BW25113_0050	apaG	0.0203629	0.0281967
BW25113_0051	rsmA	0.0297951	0.0309041
BW25113_0052	pdxA	0.0256871	0.034557
BW25113_0053	surA	0.05616	0.0680106
BW25113_0054	lptD	0.000884854	0.00190228
BW25113_0055	djlA	0.0454049	0.0428057
BW25113_0058	rluA	0.039349	0.0278883
BW25113_0059	rapA	0.0261979	0.0380456
BW25113_0060	polB	0.0315259	0.0412005
BW25113_0061	araD	0.0223937	0.0146482
BW25113_0065	yabI	0.0207056	0.0317902
BW25113_0066	thiQ	0.0273916	0.0247031
BW25113_0067	thiP	0.023143	0.0214092
BW25113_0068	thiB	0.0276037	0.0319002
BW25113_0069	sgrR	0.0238434	0.0218452
BW25113_0070	setA	0.0598939	0.0689409
BW25113_0071	leuD	0.0505484	0.0611965
BW25113_0072	leuC	0.0364246	0.0375286
BW25113_0073	leuB	0.0188693	0.0355417
BW25113_0074	leuA	0.0344679	0.0439003
BW25113_0075	leuL	0.663245	0.555003
BW25113_0076	leuO	0.225973	0.261919
BW25113_0077	ilvI	0.0463161	0.058982
BW25113_0078	ilvH	0.0750042	0.0967635
BW25113_0080	cra	0.204858	0.301435
BW25113_0081	mraZ	0.0356728	0.0287086
BW25113_0082	rsmH	0.00332981	0.00557791
BW25113_0083	ftsL	0.00235333	0.00429245
BW25113_0084	ftsI	0.000148103	0.000420903
BW25113_0085	murE	0.000170695	0
BW25113_0086	murF	0.00162035	0.00107691
BW25113_0087	mraY	0.000720434	0.000245211
BW25113_0088	murD	0.00177473	0.000226251
BW25113_0089	ftsW	0.000810802	0.00135245
BW25113_0090	murG	0.00118357	0.000583956
BW25113_0091	murC	0.000574841	0.000490422
BW25113_0092	ddlB	0.017185	0.0287238
BW25113_0093	ftsQ	0.00339006	0.00667757
BW25113_0094	ftsA	4.14187e-05	8.21583e-05
BW25113_0095	ftsZ	9.0368e-05	7.71024e-05
BW25113_0096	lpxC	0.00174084	0.000650946
BW25113_0097	secM	0.00883473	0.00918656
BW25113_0098	secA	0.00145844	0.00158881
BW25113_0099	mutT	0.026587	0.0327799
BW25113_0101	yacG	0.00959282	0.0150463
BW25113_0102	zapD	0.0308431	0.0258938
BW25113_0103	coaE	0.00563043	0.00309041
BW25113_0104	guaC	0.0440532	0.0402323
BW25113_0106	hofC	0.0212139	0.0410185
BW25113_0107	hofB	0.0213984	0.0317144
BW25113_0108	ppdD	0.0175753	0.0214989
BW25113_0109	nadC	0.0345746	0.0292622
BW25113_0110	ampD	0.0189622	0.0386295
BW25113_0111	ampE	0.0247947	0.0300396
BW25113_0112	aroP	0.0385457	0.040097
BW25113_0113	pdhR	0.0175113	0.0157592
BW25113_0114	aceE	0.0511157	0.0539982
BW25113_0115	aceF	0.0204809	0.0267444
BW25113_0116	lpd	0.00916231	0.00768243
BW25113_0117	yacH	0.0204382	0.0386346
BW25113_0118	acnB	0.00375655	0.00487262
BW25113_0119	yacL	0.0501053	0.0569774
BW25113_0120	speD	0.0507178	0.0432784
BW25113_0121	speE	0.0369304	0.0318496
BW25113_0122	yacC	0.0353828	0.0724648
BW25113_0123	cueO	0.0176368	0.0294936
BW25113_0124	gcd	0.023945	0.0384336
BW25113_0125	hpt	0.041494	0.0545872
BW25113_0126	can	0.00101413	0.00035644
BW25113_0127	yadG	0.0231116	0.0237222
BW25113_0128	yadH	0.0202613	0.039733
BW25113_0129	yadI	0.0435222	0.0459935
BW25113_0130	yadE	0.0287559	0.0389645
BW25113_0131	panD	0.0231028	0.0219856
BW25113_0132	yadD	0.0437268	0.0615732
BW25113_0133	panC	0.0218076	0.0346632
BW25113_0134	panB	0.0328425	0.045455
BW25113_0135	yadC	0.211431	0.207115
BW25113_0136	yadK	0.0852936	0.0945275
BW25113_0137	yadL	0.154194	0.156476
BW25113_0138	yadM	0.138785	0.142466
BW25113_0139	htrE	0.133307	0.13511
BW25113_0140	yadV	0.137039	0.10625
BW25113_0141	yadN	0.130884	0.130941
BW25113_0142	folK	0.0361409	0.0294253
BW25113_0143	pcnB	0.520861	0.603179
BW25113_0144	gluQ	0.04082	0.0513211
BW25113_0145	dksA	0.0454903	0.0304504
BW25113_0146	sfsA	0.0622673	0.0591691
BW25113_0147	ligT	0.0488326	0.0493935
BW25113_0148	hrpB	0.0322877	0.0411727
BW25113_0149	mrcB	0.0313677	0.0375046
BW25113_0150	fhuA	0.0467818	0.0457571
BW25113_0151	fhuC	0.0279413	0.0416681
BW25113_0152	fhuD	0.0235848	0.020312
BW25113_0153	fhuB	0.0192145	0.0183403
BW25113_0154	hemL	0.00165675	0.000729313
BW25113_0155	clcA	0.0370521	0.0590693
BW25113_0156	erpA	0.000119236	0.000128925
BW25113_0157	yadS	0.0195145	0.0209655
BW25113_0158	btuF	0.0220234	0.032225
BW25113_0159	mtn	0.00974343	0.00592551
BW25113_0160	dgt	0.181355	0.170557
BW25113_0161	degP	0.0919344	0.0939044
BW25113_0162	cdaR	0.0283994	0.0407164
BW25113_0163	yaeH	0.0443996	0.0406645
BW25113_0164	yaeI	0.032348	0.0489689
BW25113_0166	dapD	0.000520871	0.00383363
BW25113_0167	glnD	0.00422596	0.00258609
BW25113_0168	map	0.0151028	0.0267229
BW25113_0169	rpsB	2.38471e-05	0.000141565
BW25113_0170	tsf	0.000456861	1.64317e-05
BW25113_0171	pyrH	0	0.00124754
BW25113_0172	frr	0	0
BW25113_0173	dxr	4.76942e-05	0.000108702
BW25113_0174	ispU	0.000273614	0.00076344
BW25113_0175	cdsA	0.00181615	0.00159893
BW25113_0176	rseP	4.26738e-05	0.000194652
BW25113_0177	bamA	0.000207093	0.000161789
BW25113_0178	skp	0.0322539	0.0369219
BW25113_0179	lpxD	0.000574841	0.00119951
BW25113_0180	fabZ	0	0
BW25113_0181	lpxA	4.39289e-05	0.000109966
BW25113_0182	lpxB	0.00110575	0.00446056
BW25113_0183	rnhB	0.0313615	0.031296
BW25113_0184	dnaE	4.39289e-05	1.26397e-05
BW25113_0185	accA	1.25511e-05	1.64317e-05
BW25113_0186	ldcC	0.0166101	0.0174681
BW25113_0187	yaeR	0.026203	0.0521553
BW25113_0188	tilS	0.000740516	0.000534661
BW25113_0189	rof	0.0251713	0.0202198
BW25113_0190	yaeQ	0.0194103	0.0156379
BW25113_0191	arfB	0.0179757	0.0404358
BW25113_0192	nlpE	0.0183296	0.0237918
BW25113_0193	yaeF	0.046281	0.0506664
BW25113_0194	proS	0.000363982	0.000174428
BW25113_0195	tsaA	0.0229535	0.0210388
BW25113_0196	rcsF	0.0393239	0.0676542
BW25113_0197	metQ	0.0271568	0.0235605
BW25113_0198	metI	0.0305557	0.033312
BW25113_0199	metN	0.0207269	0.036726
BW25113_0200	gmhB	0.029101	0.028768
BW25113_0207	dkgB	0.00764112	0.0150539
BW25113_0208	yafC	0.0132741	0.0134613
BW25113_0209	yafD	0.00904057	0.00395876
BW25113_0210	yafE	0.0135816	0.0191227
BW25113_0211	mltD	0.0147074	0.0223079
BW25113_0212	gloB	0.0153324	0.0211753
BW25113_0213	yafS	0.0189572	0.0245299
BW25113_0214	rnhA	0.0225945	0.0382567
BW25113_0215	dnaQ	0.00199437	8.08943e-05
BW25113_0217	yafT	0.0409706	0.0638155
BW25113_0218	yafU	0.126621	0.10802
BW25113_0219	yafV	0.0338591	0.050454
BW25113_0220	ivy	0.052598	0.053456
BW25113_0221	fadE	0.0172892	0.0305022
BW25113_0222	gmhA	0.0192045	0.00602157
BW25113_0223	yafJ	0.0354908	0.0345507
BW25113_0224	yafK	0.0755301	0.0780668
BW25113_0225	yafQ	0.07427	0.0843892
BW25113_0226	dinJ	0.182882	0.156877
BW25113_0227	yafL	0.0273062	0.028897
BW25113_0228	rayT	0.0605692	0.0820508
BW25113_0229	lfhA	0.0213243	0.0180837
BW25113_0230	lafU	0.0306335	0.030578
BW25113_0231	dinB	0.0225795	0.0342941
BW25113_0232	yafN	0.00261942	0.00362255
BW25113_0233	yafO	0.159744	0.124238
BW25113_0234	yafP	0.0714033	0.111142
BW25113_0235	ykfJ	0.156426	0.141246
BW25113_0236	prfH	0.04021	0.056286
BW25113_0237	pepD	0.046891	0.0515878
BW25113_0238	gpt	0.051511	0.0497968
BW25113_0239	frsA	0.0584418	0.0585624
BW25113_0240	crl	0.125358	0.143346
BW25113_0241	phoE	0.182343	0.184677
BW25113_0242	proB	0.022971	0.0294961
BW25113_0243	proA	0.0393026	0.0468643
BW25113_0245	ykfI	0.0213118	0.0352054
BW25113_0246	yafW	0.060224	0.036089
BW25113_0247	ykfG	0.0454551	0.0266458
BW25113_0248	yafX	0.0302256	0.0314818
BW25113_0249	ykfF	0.0169992	0.0480082
BW25113_0250	ykfB	0.0581481	0.0567688
BW25113_0251	yafY	0.0250545	0.0294683
BW25113_0252	yafZ	0.0202977	0.0432734
BW25113_0253	ykfA	0.0411978	0.0464535
BW25113_0254	perR	0.0500764	0.0569091
BW25113_0256	insI1	0.0587154	0.0650125
BW25113_0258	ykfC	0.0237128	0.0329758
BW25113_0259	insH1	0.0321886	0.0446815
BW25113_0260	mmuP	0.03038	0.0346758
BW25113_0261	mmuM	0.0479641	0.0437057
BW25113_0262	afuC	0.0274443	0.0409199
BW25113_0263	afuB	0.0223385	0.0249609
BW25113_0264	insB1	0.0344377	0.0474432
BW25113_0265	insA	0.0541016	0.0632644
BW25113_0266	yagB	0.117505	0.104031
BW25113_0267	yagA	0.0298164	0.0438902
BW25113_0268	yagE	0.0275296	0.0394183
BW25113_0269	yagF	0.0377161	0.0485972
BW25113_0270	yagG	0.071702	0.0736479
BW25113_0271	yagH	0.0311343	0.0407644
BW25113_0272	yagI	0.0445891	0.0638863
BW25113_0273	argF	0.0300963	0.0350879
BW25113_0274	insB1	0.0367208	0.046676
BW25113_0275	insA	0.0522704	0.0632808
BW25113_0276	yagJ	0.0725931	0.0584221
BW25113_0277	yagK	0.296555	0.257719
BW25113_0278	yagL	0.133677	0.0914232
BW25113_0279	yagM	0.0749603	0.0509128
BW25113_0280	yagN	0.0916796	0.073854
BW25113_0281	intF	0.0463023	0.044033
BW25113_0283	paoD	0.0225832	0.0435325
BW25113_0284	paoC	0.0248964	0.0275748
BW25113_0285	paoB	0.0321409	0.0397014
BW25113_0286	paoA	0.0437168	0.0649834
BW25113_0287	yagU	0.223288	0.269444
BW25113_0288	ykgJ	0.161535	0.157729
BW25113_0289	ecpE	0.0323668	0.0459821
BW25113_0290	ecpD	0.0346398	0.0305389
BW25113_0291	ecpC	0.0307942	0.0274017
BW25113_0292	ecpB	0.0163566	0.0247271
BW25113_0293	ecpA	0.0692432	0.0794432
BW25113_0294	ecpR	0.145363	0.162844
BW25113_0295	ykgL	0.214807	0.222911
BW25113_0296	ykgM	0.125768	0.0995354
BW25113_0297	eaeH	0.10834	0.130551
BW25113_0298	insE1	0.0279551	0.0324614
BW25113_0299	insF1	0.0578029	0.0585965
BW25113_0300	ykgA	0.0813413	0.0674153
BW25113_0301	rclC	0.194653	0.218947
BW25113_0303	rclB	0.0708172	0.0461072
BW25113_0304	rclA	0.156002	0.148344
BW25113_0305	rclR	0.101641	0.110687
BW25113_0306	ykgE	0.0412216	0.0866795
BW25113_0307	ykgF	0.0360342	0.040212
BW25113_0308	ykgG	0.067151	0.0663106
BW25113_0310	ykgH	0.0580301	0.0401564
BW25113_0311	betA	0.0468232	0.0498435
BW25113_0312	betB	0.0317154	0.0328608
BW25113_0313	betI	0.0484762	0.05235
BW25113_0314	betT	0.0456195	0.0561394
BW25113_0315	yahA	0.11636	0.123504
BW25113_0316	yahB	0.0950308	0.11858
BW25113_0317	yahC	0.0486431	0.0584183
BW25113_0318	yahD	0.0615343	0.0780643
BW25113_0319	yahE	0.174041	0.199885
BW25113_0320	yahF	0.0429574	0.0502379
BW25113_0321	yahG	0.0234631	0.0383881
BW25113_0323	yahI	0.0156525	0.0245173
BW25113_0324	yahJ	0.0317066	0.0347795
BW25113_0325	yahK	0.0678237	0.0733686
BW25113_0326	yahL	0.121735	0.100281
BW25113_0327	yahM	0.194546	0.231384
BW25113_0328	yahN	0.182904	0.196267
BW25113_0329	yahO	0.165532	0.209083
BW25113_0330	prpR	0.0297461	0.042898
BW25113_0331	prpB	0.0304503	0.0335585
BW25113_0333	prpC	0.0217774	0.0331629
BW25113_0334	prpD	0.0203064	0.0202489
BW25113_0335	prpE	0.0277518	0.0458923
BW25113_0336	codB	0.0190953	0.029199
BW25113_0337	codA	0.0310038	0.0529112
BW25113_0338	cynR	0.018223	0.0260947
BW25113_0339	cynT	0.0263385	0.0423482
BW25113_0340	cynS	0.0142794	0.0250178
BW25113_0341	cynX	0.0308431	0.0463411
BW25113_0342	lacA	0.130806	0.139892
BW25113_0343	lacY	0.114751	0.110518
BW25113_0344	lacZ	0.0537326	0.0660388
BW25113_0346	mhpR	0.0288588	0.0429157
BW25113_0347	mhpA	0.023325	0.0362141
BW25113_0348	mhpB	0.0241082	0.0177753
BW25113_0349	mhpC	0.0143371	0.018205
BW25113_0350	mhpD	0.0280166	0.0304074
BW25113_0351	mhpF	0.03499	0.0286366
BW25113_0352	mhpE	0.0163491	0.0302418
BW25113_0353	mhpT	0.0185443	0.0399643
BW25113_0354	yaiL	0.0534765	0.0705449
BW25113_0355	frmB	0.0371814	0.0470463
BW25113_0356	frmA	0.0244508	0.0329025
BW25113_0357	frmR	0.0226334	0.0353483
BW25113_0358	yaiO	0.104788	0.125149
BW25113_0360	insC1	0.0510968	0.0499017
BW25113_0361	insD1	0.0365275	0.0437512
BW25113_0363	yaiP	0.0852083	0.0872824
BW25113_0364	yaiS	0.107306	0.14658
BW25113_0365	tauA	0.0349862	0.0462652
BW25113_0366	tauB	0.0225782	0.0286227
BW25113_0367	tauC	0.0300047	0.0279882
BW25113_0368	tauD	0.0226372	0.0387092
BW25113_0369	hemB	0.00191907	0.00179484
BW25113_0372	insF1	0.0483318	0.0552483
BW25113_0373	insE1	0.0245575	0.0341197
BW25113_0375	yaiV	0.0819851	0.0815136
BW25113_0376	ampH	0.0491313	0.0782981
BW25113_0377	sbmA	0.040589	0.0553747
BW25113_0378	yaiW	0.0245851	0.0407303
BW25113_0379	yaiY	0.0229861	0.013048
BW25113_0380	yaiZ	0.0470704	0.0235554
BW25113_0381	ddlA	0.0377927	0.0731929
BW25113_0382	iraP	0.530561	0.442997
BW25113_0383	phoA	0.0717685	0.0824856
BW25113_0384	psiF	0.0652131	0.0844157
BW25113_0385	yaiC	0.0353075	0.0294329
BW25113_0386	proC	0.034921	0.0357742
BW25113_0387	yaiI	0.0344265	0.0402146
BW25113_0388	aroL	0.0157027	0.0294657
BW25113_0389	yaiA	0.0881866	0.0998438
BW25113_0390	aroM	0.0549739	0.0568914
BW25113_0391	yaiE	0.257297	0.326556
BW25113_0392	ykiA	0.082998	0.184177
BW25113_0393	rdgC	0.0357619	0.0529744
BW25113_0394	mak	0.0199914	0.0416972
BW25113_0396	araJ	0.0892987	0.109394
BW25113_0397	sbcC	0.0291726	0.0347138
BW25113_0398	sbcD	0.03621	0.0506234
BW25113_0399	phoB	0.053725	0.0607668
BW25113_0400	phoR	0.0264301	0.0276924
BW25113_0401	brnQ	0.0326216	0.0557652
BW25113_0402	proY	0.0329391	0.040389
BW25113_0403	malZ	0.0300323	0.0356074
BW25113_0404	acpH	0.00903178	0.0158578
BW25113_0405	queA	0.0209378	0.0315741
BW25113_0406	tgt	0.0391934	0.0498979
BW25113_0407	yajC	0.00328337	0.00606328
BW25113_0408	secD	0.00135929	0.000259115
BW25113_0409	secF	0.00220147	0.000829166
BW25113_0410	yajD	0.00965934	0.0344584
BW25113_0411	tsx	0.0356715	0.0486743
BW25113_0412	yajI	0.0518612	0.053279
BW25113_0413	nrdR	0.0451125	0.051244
BW25113_0414	ribD	0.00281898	0.000246475
BW25113_0415	ribE	0	0
BW25113_0416	nusB	0.00381428	0.000816527
BW25113_0417	thiL	0.0124946	0.0206622
BW25113_0418	pgpA	0.0193099	0.0296933
BW25113_0419	yajO	0.0157052	0.0260505
BW25113_0420	dxs	0.000247257	8.97421e-05
BW25113_0421	ispA	0.000512085	0.000350121
BW25113_0422	xseB	0.0270866	0.0383843
BW25113_0423	thiI	0.0203742	0.025172
BW25113_0424	yajL	0.0271581	0.0364644
BW25113_0425	panE	0.0347089	0.0345052
BW25113_0426	yajQ	0.00636969	0.0107261
BW25113_0427	yajR	0.0287521	0.0312176
BW25113_0428	cyoE	0.0257825	0.0154597
BW25113_0429	cyoD	0.0170733	0.0524119
BW25113_0430	cyoC	0.0216105	0.0139631
BW25113_0431	cyoB	0.0179418	0.0249319
BW25113_0432	cyoA	0.0722768	0.081549
BW25113_0433	ampG	0.037253	0.0435325
BW25113_0434	yajG	0.0385608	0.0504679
BW25113_0435	bolA	0.0669414	0.0596507
BW25113_0436	tig	0.0206566	0.0228539
BW25113_0437	clpP	0.00190526	0.00246728
BW25113_0438	clpX	0.00226046	0.00483849
BW25113_0439	lon	0.00135678	0.000647154
BW25113_0440	hupB	0.0298265	0.0402601
BW25113_0441	ppiD	0.0190112	0.026637
BW25113_0442	ybaV	0.0504931	0.0751508
BW25113_0443	fadM	0.0543237	0.036314
BW25113_0444	queC	0.034011	0.0511593
BW25113_0445	ybaE	0.0263046	0.0362798
BW25113_0446	cof	0.042788	0.0455094
BW25113_0447	ybaO	0.0280379	0.0367285
BW25113_0448	mdlA	0.0276413	0.0327887
BW25113_0449	mdlB	0.0208436	0.0211159
BW25113_0450	glnK	0.0169038	0.0365478
BW25113_0451	amtB	0.0216042	0.0301356
BW25113_0452	tesB	0.0225832	0.0267267
BW25113_0453	ybaY	0.0259394	0.032651
BW25113_0454	ybaZ	0.0222293	0.0301104
BW25113_0456	ybaA	0.0151178	0.0186815
BW25113_0457	ylaB	0.0599366	0.0468037
BW25113_0458	ylaC	0.0409242	0.0605987
BW25113_0459	maa	0.127906	0.159
BW25113_0460	hha	0.0935146	0.0817677
BW25113_0461	tomB	0.306074	0.224201
BW25113_0462	acrB	0.0521085	0.0618462
BW25113_0463	acrA	0.0674371	0.0662979
BW25113_0464	acrR	0.073232	0.0670095
BW25113_0465	mscK	0.0434645	0.047217
BW25113_0466	ybaM	0.00331475	0.000858238
BW25113_0467	priC	0.0322451	0.032
BW25113_0468	ybaN	0.0283894	0.0184755
BW25113_0469	apt	0.0412179	0.0348579
BW25113_0470	dnaX	6.40107e-05	3.91832e-05
BW25113_0471	ybaB	0.0347653	0.035821
BW25113_0472	recR	0.0299721	0.0436387
BW25113_0473	htpG	0.0447999	0.0484064
BW25113_0474	adk	0	2.27515e-05
BW25113_0475	hemH	0.0036348	0.00127156
BW25113_0476	aes	0.0317204	0.044052
BW25113_0477	gsk	0.038498	0.0389771
BW25113_0478	ybaL	0.0304302	0.0433037
BW25113_0479	fsr	0.0388055	0.0374414
BW25113_0480	ushA	0.0222694	0.0240863
BW25113_0481	ybaK	0.0235183	0.0197584
BW25113_0482	ybaP	0.0282224	0.0362887
BW25113_0483	ybaQ	0.0309485	0.0256207
BW25113_0484	copA	0.0277643	0.0358893
BW25113_0485	glsA	0.0286667	0.0368334
BW25113_0486	ybaT	0.0280116	0.0380317
BW25113_0487	cueR	0.019217	0.0469174
BW25113_0488	ybbJ	0.030951	0.0224482
BW25113_0489	qmcA	0.0531301	0.0713993
BW25113_0490	fetA	0.162439	0.205375
BW25113_0491	fetB	0.156339	0.16417
BW25113_0492	ybbN	0.0286015	0.0334801
BW25113_0493	ybbO	0.025716	0.0398088
BW25113_0494	tesA	0.0307314	0.0385878
BW25113_0495	ybbA	0.0253244	0.046403
BW25113_0496	ybbP	0.0470591	0.0559788
BW25113_0497	rhsD	0.0532468	0.0534206
BW25113_0498	ybbC	0.00960035	0.00782652
BW25113_0499	rhsH	0.116689	0.110344
BW25113_0501	ybbD	0.0225518	0.0289311
BW25113_0502	ylbG	0.0185179	0.0217821
BW25113_0503	mnmH	0.0305394	0.0340717
BW25113_0504	allS	0.0167959	0.0243694
BW25113_0505	allA	0.0166666	0.0379432
BW25113_0506	allR	0.0329868	0.0295959
BW25113_0507	gcl	0.0620088	0.0568876
BW25113_0508	hyi	0.0814166	0.0931915
BW25113_0509	glxR	0.152915	0.172555
BW25113_0511	ybbW	0.0719204	0.0892883
BW25113_0512	allB	0.0419759	0.0608565
BW25113_0513	ybbY	0.0935673	0.10525
BW25113_0514	glxK	0.0633794	0.0724699
BW25113_0515	allE	0.14574	0.193432
BW25113_0516	allC	0.0861421	0.125135
BW25113_0517	allD	0.0645228	0.102589
BW25113_0518	fdrA	0.0330847	0.0401868
BW25113_0520	ylbF	0.0229045	0.0350866
BW25113_0521	ybcF	0.0236626	0.0207481
BW25113_0522	purK	0.0308356	0.0368132
BW25113_0523	purE	0.0392373	0.0284166
BW25113_0524	lpxH	0.000573586	0.00247992
BW25113_0525	ppiB	0.011424	0.0145825
BW25113_0526	cysS	0.00078821	0.000231307
BW25113_0527	ybcI	0.0338403	0.037152
BW25113_0528	ybcJ	0.062866	0.0418198
BW25113_0529	folD	0.0018036	0.00639444
BW25113_0530	sfmA	0.0674961	0.0655193
BW25113_0531	sfmC	0.101792	0.105652
BW25113_0532	sfmD	0.0913571	0.107035
BW25113_0533	sfmH	0.0883485	0.0939562
BW25113_0534	sfmF	0.124757	0.120412
BW25113_0535	sfmZ	0.103238	0.0778216
BW25113_0537	intD	0.0633756	0.0805682
BW25113_0539	exoD	0.043083	0.0411095
BW25113_0540	insE1	0.0258528	0.0322035
BW25113_0541	insF1	0.0494602	0.0533473
BW25113_0542	renD	0.116462	0.100951
BW25113_0543	emrE	0.244095	0.273161
BW25113_0544	ybcK	0.0185756	0.021231
BW25113_0545	ybcL	0.111082	0.11252
BW25113_0546	ybcM	0.0602755	0.0400894
BW25113_0547	ybcN	0.0536987	0.0787329
BW25113_0548	ninE	0.106461	0.0802876
BW25113_0549	ybcO	0.0164646	0.0338239
BW25113_0550	rusA	0.0415341	0.0519468
BW25113_0551	quuD	0.106539	0.0791942
BW25113_0552	insH1	0.0340738	0.0441089
BW25113_0553	nmpC	0.583426	0.518123
BW25113_0554	essD	0.0717773	0.0892315
BW25113_0555	rrrD	0.071638	0.047471
BW25113_0556	rzpD	0.0609721	0.0961315
BW25113_0557	borD	0.0981962	0.105305
BW25113_0558	ybcV	0.0295102	0.0342347
BW25113_0559	ybcW	0.144761	0.0938386
BW25113_0560	nohD	0.014548	0.0258394
BW25113_0561	tfaD	0.0312623	0.0301293
BW25113_0562	ybcY	0.124313	0.142599
BW25113_0563	tfaX	0.158691	0.160336
BW25113_0564	appY	0.00602579	0.00340388
BW25113_0565	ompT	0.148383	0.145277
BW25113_0566	envY	0.0922883	0.0996542
BW25113_0567	ybcH	0.0317882	0.0276696
BW25113_0568	nfrA	0.0363129	0.0466912
BW25113_0569	nfrB	0.039482	0.0507789
BW25113_0570	cusS	0.0329868	0.0528998
BW25113_0571	cusR	0.0402778	0.0376108
BW25113_0572	cusC	0.0547881	0.0740006
BW25113_0573	cusF	0.156214	0.203198
BW25113_0574	cusB	0.0342733	0.0369636
BW25113_0575	cusA	0.0192183	0.022452
BW25113_0576	pheP	0.0351632	0.0421573
BW25113_0577	ybdG	0.0984974	0.108063
BW25113_0578	nfsB	0.0447497	0.0624769
BW25113_0579	ybdF	0.0382759	0.0533814
BW25113_0580	ybdJ	0.0437168	0.02205
BW25113_0581	ybdK	0.040077	0.0428955
BW25113_0582	insL1	0.0276714	0.0349173
BW25113_0583	entD	0.0419797	0.0365996
BW25113_0584	fepA	0.0293608	0.0298601
BW25113_0585	fes	0.029224	0.038426
BW25113_0586	entF	0.0441059	0.0473232
BW25113_0587	fepE	0.108545	0.108938
BW25113_0588	fepC	0.033652	0.027073
BW25113_0589	fepG	0.0185405	0.0238183
BW25113_0590	fepD	0.0184727	0.0227894
BW25113_0591	entS	0.0229321	0.0286859
BW25113_0592	fepB	0.0299934	0.0261415
BW25113_0593	entC	0.0211524	0.0189419
BW25113_0594	entE	0.0290809	0.0346746
BW25113_0595	entB	0.0339721	0.0338998
BW25113_0596	entA	0.019148	0.0339566
BW25113_0597	entH	0.0108467	0.036975
BW25113_0598	cstA	0.0264841	0.0367033
BW25113_0599	ybdH	0.0190413	0.0242013
BW25113_0600	ybdL	0.0364007	0.0315134
BW25113_0601	ybdM	0.0552864	0.0486124
BW25113_0602	ybdN	0.104111	0.10135
BW25113_0603	ybdO	0.0653273	0.0610423
BW25113_0604	dsbG	0.100306	0.117619
BW25113_0605	ahpC	0.0349636	0.0363835
BW25113_0606	ahpF	0.0341102	0.0362508
BW25113_0607	uspG	0.0563307	0.0501886
BW25113_0608	ybdR	0.045538	0.032948
BW25113_0610	rnk	0.0247834	0.0397823
BW25113_0611	rna	0.0259745	0.0258849
BW25113_0612	citT	0.0335165	0.0470514
BW25113_0613	citG	0.0275924	0.0327217
BW25113_0614	citX	0.0137736	0.0249584
BW25113_0615	citF	0.0177536	0.0291346
BW25113_0616	citE	0.0186271	0.0141957
BW25113_0617	citD	0.0308883	0.0215596
BW25113_0618	citC	0.0420475	0.0632353
BW25113_0619	citA	0.0576611	0.059791
BW25113_0620	citB	0.0747243	0.0576233
BW25113_0621	dcuC	0.0439728	0.0550018
BW25113_0622	pagP	0.115092	0.123217
BW25113_0623	cspE	0.127862	0.0704475
BW25113_0624	flc	0.0477143	0.022663
BW25113_0627	tatE	0.0218138	0.0431988
BW25113_0628	lipA	0.0161068	0.0246083
BW25113_0629	ybeF	0.100104	0.0985785
BW25113_0630	lipB	0.046532	0.0381846
BW25113_0631	ybeD	0.0206817	0.00536051
BW25113_0632	dacA	0.0150701	0.0173038
BW25113_0633	rlpA	0.0155872	0.0214648
BW25113_0634	mrdB	0.0102392	0.0137672
BW25113_0635	mrdA	0.011798	0.00889458
BW25113_0636	rlmH	0.0156374	0.00607466
BW25113_0637	rsfS	0.0118959	0.0243681
BW25113_0638	cobC	0.0261415	0.0286492
BW25113_0639	nadD	0.00478574	0.003912
BW25113_0640	holA	0.00720936	0.00755856
BW25113_0641	lptE	0.000150613	0.000530869
BW25113_0642	leuS	0.000129276	0.000650946
BW25113_0643	ybeL	0.0408702	0.0444173
BW25113_0644	ybeQ	0.098776	0.0889825
BW25113_0645	ybeR	0.111637	0.110198
BW25113_0646	djlB	0.0799217	0.0720439
BW25113_0647	ybeT	0.140708	0.137767
BW25113_0648	ybeU	0.081773	0.0773678
BW25113_0649	djlC	0.0540664	0.0488741
BW25113_0650	hscC	0.0438875	0.049635
BW25113_0651	rihA	0.0539108	0.0589795
BW25113_0652	gltL	0.0185769	0.0241406
BW25113_0653	gltK	0.0260737	0.0287718
BW25113_0654	gltJ	0.0331651	0.040547
BW25113_0655	gltI	0.0205399	0.0297072
BW25113_0656	insH1	0.0331575	0.0430636
BW25113_0657	lnt	0.00151617	0.00185046
BW25113_0658	ybeX	0.0274292	0.0252795
BW25113_0659	ybeY	0.0012639	0.0140111
BW25113_0660	ybeZ	0.0285262	0.0255386
BW25113_0661	miaB	0.0331851	0.0373378
BW25113_0662	ubiF	0.00257298	0.00263033
BW25113_0674	asnB	0.0322651	0.0420916
BW25113_0675	umpH	0.0464617	0.0435957
BW25113_0676	nagC	0.0652608	0.0764363
BW25113_0677	nagA	0.0430579	0.0438472
BW25113_0678	nagB	0.0328739	0.0382718
BW25113_0679	nagE	0.011906	0.0149882
BW25113_0680	glnS	0.00133167	0.000538453
BW25113_0681	chiP	0.038911	0.0409679
BW25113_0682	chiQ	0.0233802	0.0234922
BW25113_0683	fur	0.00847577	0.00304618
BW25113_0684	fldA	0.00173456	0.000813999
BW25113_0685	ybfE	0.0128323	0.0316284
BW25113_0686	ybfF	0.0181728	0.0328987
BW25113_0687	seqA	0.0359652	0.0307664
BW25113_0688	pgm	0.0128988	0.0146431
BW25113_0689	ybfP	0.0988664	0.0971022
BW25113_0691	ybfG	0.116257	0.111956
BW25113_0692	potE	0.0832428	0.0894008
BW25113_0693	speF	0.0493635	0.0567132
BW25113_0694	kdpE	0.0434695	0.0504174
BW25113_0695	kdpD	0.0162976	0.0271211
BW25113_0696	kdpC	0.0398372	0.0396028
BW25113_0697	kdpB	0.0274844	0.0282334
BW25113_0698	kdpA	0.0310201	0.0542194
BW25113_0699	ybfA	0.0721275	0.0843753
BW25113_0700	rhsC	0.0414375	0.0430572
BW25113_0702	ybfB	0.0062379	0.00249508
BW25113_0703	rhsO	0.147799	0.145993
BW25113_0704	ybfC	0.0262394	0.0185968
BW25113_0705	ybfL	0.0527988	0.0460845
BW25113_0706	ybfD	0.105074	0.0974978
BW25113_0707	ybgA	0.0648102	0.0639785
BW25113_0708	phr	0.0429813	0.0313807
BW25113_0709	dtpD	0.0382796	0.0520618
BW25113_0710	ybgI	0.0109609	0.0247574
BW25113_0711	ybgJ	0.0286655	0.0368271
BW25113_0712	ybgK	0.0209026	0.0424151
BW25113_0713	ybgL	0.024983	0.0285152
BW25113_0714	nei	0.0191078	0.0333638
BW25113_0715	abrB	0.0312247	0.0431242
BW25113_0716	ybgO	0.07612	0.0808349
BW25113_0717	ybgP	0.0297035	0.027791
BW25113_0718	ybgQ	0.0516378	0.0525408
BW25113_0719	ybgD	0.203486	0.172888
BW25113_0720	gltA	0.0574452	0.0791058
BW25113_0721	sdhC	0.0207508	0.0371646
BW25113_0722	sdhD	0.0153186	0.0298968
BW25113_0723	sdhA	0.0173645	0.0297552
BW25113_0724	sdhB	0.020801	0.0248067
BW25113_0726	sucA	0.00663828	0.00920299
BW25113_0727	sucB	0.00584631	0.00334321
BW25113_0728	sucC	0.0239199	0.0219792
BW25113_0729	sucD	0.0216532	0.023472
BW25113_0730	mngR	0.0259959	0.0314552
BW25113_0731	mngA	0.0154391	0.0219363
BW25113_0732	mngB	0.0292479	0.0366274
BW25113_0733	cydA	0.0232396	0.0250557
BW25113_0734	cydB	0.0365074	0.0422142
BW25113_0735	ybgE	0.023876	0.0193388
BW25113_0736	ybgC	0.0160893	0.0253553
BW25113_0737	tolQ	0.00405778	0.00580543
BW25113_0738	tolR	0.00622661	0.00401438
BW25113_0739	tolA	0.00875189	0.018449
BW25113_0740	tolB	0.00666715	0.0147582
BW25113_0741	pal	0.012644	0.0144915
BW25113_0742	ybgF	0.023207	0.0306273
BW25113_0750	nadA	0.0256921	0.030525
BW25113_0751	pnuC	0.032589	0.0484595
BW25113_0752	zitB	0.0221791	0.0250393
BW25113_0753	ybgS	0.0513968	0.0558044
BW25113_0754	aroG	0.016624	0.0206849
BW25113_0755	gpmA	0.0535343	0.0693593
BW25113_0756	galM	0.0141326	0.0121164
BW25113_0757	galK	0.0256921	0.0369573
BW25113_0758	galT	0.0237831	0.029764
BW25113_0759	galE	0.0174184	0.0204675
BW25113_0760	modF	0.0234442	0.0383768
BW25113_0761	modE	0.0510592	0.0433075
BW25113_0762	acrZ	0.0434444	0.0627778
BW25113_0763	modA	0.0194417	0.02951
BW25113_0764	modB	0.0239249	0.0213788
BW25113_0765	modC	0.0109082	0.0187915
BW25113_0766	ybhA	0.0292202	0.0232824
BW25113_0767	pgl	0.00718928	0.00854446
BW25113_0768	ybhD	0.0499233	0.0719871
BW25113_0769	ybhH	0.0860429	0.0689017
BW25113_0770	ybhI	0.083859	0.0839304
BW25113_0771	ybhJ	0.0515499	0.052058
BW25113_0772	ybhC	0.0458229	0.0540134
BW25113_0773	ybhB	0.0322501	0.0360409
BW25113_0774	bioA	0.0264477	0.0314161
BW25113_0775	bioB	0.0179757	0.0320367
BW25113_0776	bioF	0.032663	0.0286277
BW25113_0777	bioC	0.0288349	0.0416732
BW25113_0778	bioD	0.0231091	0.0369573
BW25113_0779	uvrB	0.0263624	0.0317422
BW25113_0780	ybhK	0.0244722	0.0313769
BW25113_0781	moaA	0.022902	0.0174251
BW25113_0782	moaB	0.0253997	0.0167856
BW25113_0783	moaC	0.0140924	0.0127522
BW25113_0784	moaD	0.0171059	0.0256839
BW25113_0785	moaE	0.0134121	0.0221751
BW25113_0786	ybhL	0.0688391	0.0531374
BW25113_0787	ybhM	0.204916	0.193805
BW25113_0788	ybhN	0.0277505	0.0366135
BW25113_0789	clsB	0.0188907	0.0255424
BW25113_0790	ybhP	0.0174184	0.0144181
BW25113_0791	ybhQ	0.0259231	0.0323451
BW25113_0792	ybhR	0.0277455	0.0253654
BW25113_0793	ybhS	0.0271004	0.031545
BW25113_0794	ybhF	0.024304	0.0250406
BW25113_0795	ybhG	0.0181615	0.0270553
BW25113_0796	ybiH	0.0288374	0.0237892
BW25113_0797	rhlE	0.0343173	0.0579683
BW25113_0798	ybiA	0.0272798	0.0344875
BW25113_0799	dinG	0.0286655	0.0304731
BW25113_0800	ybiB	0.0198759	0.0198406
BW25113_0801	ybiC	0.0331826	0.028897
BW25113_0802	ybiJ	0.0269498	0.0161662
BW25113_0803	ybiI	0.0403933	0.0485037
BW25113_0804	ybiX	0.0318811	0.0405596
BW25113_0805	fiu	0.0203604	0.0297072
BW25113_0806	mcbA	0.0251813	0.0236009
BW25113_0807	rlmF	0.0417136	0.0466318
BW25113_0808	ybiO	0.0234605	0.0385499
BW25113_0809	glnQ	0.0283028	0.0347176
BW25113_0810	glnP	0.0298051	0.0459821
BW25113_0811	glnH	0.0408225	0.0253376
BW25113_0812	dps	0.0794096	0.076277
BW25113_0813	rhtA	0.0850062	0.0957005
BW25113_0814	ompX	0.0324911	0.0462564
BW25113_0815	ybiP	0.0490786	0.0569685
BW25113_0817	mntR	0.02701	0.0361496
BW25113_0818	ybiR	0.0354694	0.0348124
BW25113_0819	ldtB	0.0386775	0.0565375
BW25113_0820	ybiT	0.0229045	0.0203816
BW25113_0821	ybiU	0.0238559	0.0295353
BW25113_0822	ybiV	0.0276677	0.0299574
BW25113_0823	ybiW	0.017126	0.0211362
BW25113_0824	ybiY	0.0387993	0.0303151
BW25113_0825	fsaA	0.0214674	0.0202539
BW25113_0826	moeB	0.0212277	0.0270174
BW25113_0827	moeA	0.0132276	0.0203727
BW25113_0828	iaaA	0.0259068	0.0303695
BW25113_0829	gsiA	0.0274807	0.0344445
BW25113_0830	gsiB	0.0449732	0.0427931
BW25113_0831	gsiC	0.0280706	0.0306425
BW25113_0832	gsiD	0.0471834	0.047241
BW25113_0833	yliE	0.0652896	0.0695691
BW25113_0834	yliF	0.104237	0.102033
BW25113_0835	rimO	0.0264728	0.0314325
BW25113_0836	bssR	0.0180636	0.0371456
BW25113_0837	yliI	0.0263322	0.0278112
BW25113_0838	gstB	0.030749	0.0465054
BW25113_0839	dacC	0.0327923	0.0381707
BW25113_0840	deoR	0.0309448	0.0309749
BW25113_0841	ybjG	0.0240555	0.0438485
BW25113_0842	mdfA	0.0378077	0.0442921
BW25113_0843	ybjH	0.0317757	0.044531
BW25113_0844	ybjI	0.0598299	0.0711478
BW25113_0845	ybjJ	0.0140485	0.030051
BW25113_0846	rcdA	0.0245349	0.0261213
BW25113_0847	ybjL	0.0369078	0.0434769
BW25113_0848	ybjM	0.0653562	0.0858149
BW25113_0849	grxA	0.121448	0.19097
BW25113_0850	ybjC	0.0328312	0.0668806
BW25113_0851	nfsA	0.0332077	0.0338176
BW25113_0852	rimK	0.0212691	0.0431685
BW25113_0853	ybjN	0.0332441	0.0490523
BW25113_0854	potF	0.0265218	0.0237159
BW25113_0855	potG	0.0138853	0.0229474
BW25113_0856	potH	0.0255014	0.0392881
BW25113_0857	potI	0.013697	0.00910693
BW25113_0858	ybjO	0.0254411	0.0454992
BW25113_0859	rlmC	0.0118583	0.0308612
BW25113_0860	artJ	0.0302294	0.0407353
BW25113_0861	artM	0.0431746	0.0386839
BW25113_0862	artQ	0.0185756	0.0235415
BW25113_0863	artI	0.0357895	0.0291712
BW25113_0864	artP	0.0143585	0.0310874
BW25113_0865	ybjP	0.0535167	0.0429334
BW25113_0866	ybjQ	0.0254687	0.0282081
BW25113_0867	amiD	0.0156713	0.0247751
BW25113_0868	ybjS	0.0333747	0.0434061
BW25113_0869	ybjT	0.0189321	0.0222004
BW25113_0870	ltaE	0.0274857	0.0396357
BW25113_0871	poxB	0.0308983	0.021638
BW25113_0872	hcr	0.0185091	0.0268961
BW25113_0873	hcp	0.023389	0.0299612
BW25113_0874	ybjE	0.100115	0.103603
BW25113_0875	aqpZ	0.0635915	0.084331
BW25113_0876	ybjD	0.0330973	0.0410576
BW25113_0877	ybjX	0.0690663	0.0686173
BW25113_0878	macA	0.0249491	0.0332008
BW25113_0879	macB	0.0323141	0.0281828
BW25113_0880	cspD	0.0354205	0.0394322
BW25113_0881	clpS	0.0311104	0.0362684
BW25113_0882	clpA	0.016585	0.0231636
BW25113_0884	infA	0.00580866	0.000212348
BW25113_0885	aat	0.0288111	0.0260985
BW25113_0886	cydC	0.0250244	0.0334637
BW25113_0887	cydD	0.0241308	0.0288161
BW25113_0888	trxB	0.0303235	0.0237715
BW25113_0889	lrp	0.0900668	0.0698168
BW25113_0890	ftsK	0.0104814	0.0162307
BW25113_0891	lolA	0.000394105	0.000326105
BW25113_0892	rarA	0.0312184	0.0372733
BW25113_0893	serS	0.000500789	0.000116286
BW25113_0894	dmsA	0.0166478	0.0238095
BW25113_0895	dmsB	0.0236199	0.0217947
BW25113_0896	dmsC	0.0307703	0.0239017
BW25113_0897	ycaC	0.0293734	0.0174011
BW25113_0898	ycaD	0.0417927	0.0492924
BW25113_0899	ycaM	0.0477193	0.0565527
BW25113_0900	ycaN	0.0496597	0.0315804
BW25113_0901	ycaK	0.0856852	0.080596
BW25113_0902	pflA	0.0318961	0.0283737
BW25113_0903	pflB	0.0187074	0.0236692
BW25113_0904	focA	0.0456635	0.0399732
BW25113_0905	ycaO	0.0390842	0.0438902
BW25113_0906	ycaP	0.0287508	0.0328431
BW25113_0907	serC	0.0206177	0.0379495
BW25113_0908	aroA	0.0330232	0.0360435
BW25113_0909	ycaL	0.0370735	0.0437284
BW25113_0910	cmk	0.00176469	0.00207544
BW25113_0911	rpsA	6.90311e-05	3.66552e-05
BW25113_0912	ihfB	0.000311268	0.00107817
BW25113_0913	ycaI	0.0210181	0.026795
BW25113_0914	msbA	2.63573e-05	3.53913e-05
BW25113_0915	lpxK	0.000819588	0.00169752
BW25113_0916	ycaQ	0.0275522	0.0255424
BW25113_0917	ycaR	0.00187514	0.000423431
BW25113_0918	kdsB	0.000124256	0.00194652
BW25113_0919	ycbJ	0.0242538	0.0375097
BW25113_0920	ycbC	0.0203341	0.01413
BW25113_0921	smtA	0.0235308	0.0301192
BW25113_0922	mukF	0.0040515	0.00371608
BW25113_0923	mukE	0.00329969	0.00492191
BW25113_0924	mukB	0.00299344	0.00378434
BW25113_0926	ycbK	0.00211863	0.00387408
BW25113_0927	ycbL	0.0342884	0.0473434
BW25113_0928	aspC	0.0216657	0.0284571
BW25113_0929	ompF	0.0364171	0.0403005
BW25113_0930	asnS	8.78578e-06	0.000151677
BW25113_0931	pncB	0.0536799	0.0377359
BW25113_0932	pepN	0.0322162	0.0325271
BW25113_0933	ssuB	0.028481	0.0368423
BW25113_0934	ssuC	0.0165687	0.0258103
BW25113_0935	ssuD	0.0109546	0.0262641
BW25113_0936	ssuA	0.0264339	0.0314375
BW25113_0937	ssuE	0.0351218	0.0348022
BW25113_0938	elfA	0.113624	0.129029
BW25113_0939	elfD	0.0867106	0.0765235
BW25113_0940	elfC	0.0559177	0.0670702
BW25113_0941	elfG	0.060342	0.0708192
BW25113_0942	ycbU	0.0385545	0.0242177
BW25113_0943	ycbV	0.0461881	0.0408731
BW25113_0944	ycbF	0.0322802	0.0356782
BW25113_0945	pyrD	0.100617	0.100564
BW25113_0946	zapC	0.0755577	0.0685908
BW25113_0947	ycbX	0.0552952	0.0564592
BW25113_0948	rlmL	0.0248424	0.0366818
BW25113_0949	uup	0.0129226	0.0165378
BW25113_0950	pqiA	0.022764	0.0275091
BW25113_0951	pqiB	0.0139794	0.0229196
BW25113_0952	pqiC	0.0361133	0.0280627
BW25113_0953	rmf	0.0382796	0.0236098
BW25113_0954	fabA	0.00181238	0.00514943
BW25113_0955	ycbZ	0.0142417	0.0140566
BW25113_0956	matP	0.0135765	0.0206609
BW25113_0957	ompA	0.0131573	0.0112532
BW25113_0958	sulA	0.0413572	0.0408188
BW25113_0959	sxy	0.0500451	0.0453337
BW25113_0960	yccS	0.025839	0.0252731
BW25113_0961	yccF	0.0579171	0.0388305
BW25113_0962	helD	0.0229861	0.0263058
BW25113_0963	mgsA	0.0522064	0.0450948
BW25113_0964	yccT	0.0248612	0.0214863
BW25113_0965	yccU	0.0146534	0.0193603
BW25113_0966	hspQ	0.0371902	0.0209592
BW25113_0967	rlmI	0.0279451	0.0274459
BW25113_0968	yccX	0.0225142	0.0534041
BW25113_0969	tusE	0.000549739	0.00122353
BW25113_0970	yccA	0.0599742	0.0787974
BW25113_0972	hyaA	0.0376257	0.0281462
BW25113_0973	hyaB	0.0249529	0.0422369
BW25113_0974	hyaC	0.0292592	0.0281373
BW25113_0975	hyaD	0.0189271	0.0198191
BW25113_0976	hyaE	0.0364635	0.0281146
BW25113_0977	hyaF	0.0461392	0.0444931
BW25113_0978	cbdA	0.0380776	0.0448268
BW25113_0979	cbdB	0.041302	0.0413698
BW25113_0980	appA	0.0240341	0.0368625
BW25113_0981	etk	0.0384328	0.0346051
BW25113_0982	etp	0.0399979	0.0376879
BW25113_0983	gfcE	0.0333747	0.0480929
BW25113_0984	gfcD	0.0338893	0.0404042
BW25113_0985	gfcC	0.0413271	0.0410425
BW25113_0986	gfcB	0.113126	0.142026
BW25113_0987	gfcA	0.0633706	0.0519961
BW25113_0988	insB1	0.0381215	0.0439597
BW25113_0989	cspH	0.152069	0.206526
BW25113_0990	cspG	0.238254	0.275713
BW25113_0991	ymcE	0.171295	0.18427
BW25113_0992	yccM	0.0920725	0.0895588
BW25113_0993	torS	0.0242161	0.0281297
BW25113_0994	torT	0.0253846	0.0303771
BW25113_0995	torR	0.0352787	0.0492823
BW25113_0996	torC	0.0225631	0.0306792
BW25113_0997	torA	0.021367	0.0232116
BW25113_0998	torD	0.0163252	0.0248282
BW25113_0999	cbpM	0.0135765	0.039752
BW25113_1000	cbpA	0.0333935	0.0388621
BW25113_1001	yccE	0.029209	0.0238272
BW25113_1002	agp	0.0369266	0.0504831
BW25113_1003	yccJ	0.053031	0.05156
BW25113_1004	wrbA	0.0223309	0.0444489
BW25113_1006	rutG	0.0266485	0.0347643
BW25113_1007	rutF	0.0133205	0.023903
BW25113_1008	rutE	0.0317644	0.0213965
BW25113_1009	rutD	0.0297323	0.0291498
BW25113_1010	rutC	0.0189622	0.0220589
BW25113_1011	rutB	0.00899789	0.0142614
BW25113_1012	rutA	0.0192735	0.0253262
BW25113_1013	rutR	0.0400807	0.05382
BW25113_1014	putA	0.030011	0.0314451
BW25113_1015	putP	0.0413572	0.0533119
BW25113_1018	efeO	0.0240429	0.0416454
BW25113_1019	efeB	0.0247345	0.0190316
BW25113_1020	phoH	0.0435812	0.0486339
BW25113_1021	pgaD	0.0818584	0.0746136
BW25113_1022	pgaC	0.0996722	0.0952391
BW25113_1023	pgaB	0.0741708	0.0717494
BW25113_1024	pgaA	0.100359	0.110241
BW25113_1025	ycdT	0.0533523	0.0473345
BW25113_1026	insF1	0.0482578	0.0556325
BW25113_1027	insE1	0.0230401	0.0315374
BW25113_1028	ymdE	0.0839983	0.0909226
BW25113_1029	ycdU	0.093689	0.0916798
BW25113_1033	ghrA	0.0400594	0.0662107
BW25113_1034	ycdX	0.0406468	0.0549651
BW25113_1035	ycdY	0.0584342	0.0480537
BW25113_1036	ycdZ	0.041986	0.0357211
BW25113_1037	csgG	0.0544643	0.0649139
BW25113_1038	csgF	0.0468056	0.0337645
BW25113_1039	csgE	0.0782374	0.0408011
BW25113_1040	csgD	0.0263523	0.0276406
BW25113_1041	csgB	0.0590706	0.0659339
BW25113_1042	csgA	0.0676543	0.0749435
BW25113_1043	csgC	0.136354	0.0938627
BW25113_1044	ymdA	0.133705	0.13081
BW25113_1045	ymdB	0.0397368	0.059341
BW25113_1046	clsC	0.0507228	0.0632025
BW25113_1047	opgC	0.104711	0.100975
BW25113_1048	opgG	0.029824	0.0329796
BW25113_1049	opgH	0.0233162	0.030276
BW25113_1050	yceK	0.0204797	0.0391402
BW25113_1051	msyB	0.0136719	0.00654612
BW25113_1053	mdtG	0.0192823	0.0235491
BW25113_1054	lpxL	0.00584882	0.00286922
BW25113_1055	yceA	0.059924	0.0610638
BW25113_1056	yceI	0.0895873	0.0892517
BW25113_1057	yceJ	0.0675539	0.0516333
BW25113_1058	yceO	0.0477256	0.0808753
BW25113_1059	solA	0.0857003	0.107261
BW25113_1060	bssS	0.129393	0.150267
BW25113_1061	dinI	0.0469261	0.0334953
BW25113_1062	pyrC	0.0237429	0.0232344
BW25113_1063	yceB	0.0430164	0.0390795
BW25113_1064	grxB	0.0250897	0.0444464
BW25113_1065	mdtH	0.0266799	0.0289273
BW25113_1066	rimJ	0.0574866	0.0677755
BW25113_1067	yceH	0.0273263	0.0366969
BW25113_1068	yceM	0.0416308	0.0354431
BW25113_1069	murJ	0.000533422	0.00187068
BW25113_1070	flgN	0.0227564	0.0160638
BW25113_1071	flgM	0.0134335	0.0396445
BW25113_1072	flgA	0.0278861	0.0429271
BW25113_1073	flgB	0.0116023	0.0183984
BW25113_1074	flgC	0.0496459	0.0406241
BW25113_1075	flgD	0.0202211	0.0167489
BW25113_1076	flgE	0.024383	0.0257396
BW25113_1077	flgF	0.0120252	0.0198077
BW25113_1078	flgG	0.026956	0.0306741
BW25113_1079	flgH	0.0160667	0.0236135
BW25113_1080	flgI	0.0284383	0.0347997
BW25113_1081	flgJ	0.0207658	0.027384
BW25113_1082	flgK	0.0243065	0.0265687
BW25113_1083	flgL	0.0190287	0.0313276
BW25113_1084	rne	0.0191015	0.0236932
BW25113_1085	yceQ	0.100736	0.13606
BW25113_1086	rluC	0.0541857	0.0652033
BW25113_1087	yceF	0.0864483	0.117125
BW25113_1088	yceD	0.0475788	0.0489461
BW25113_1089	rpmF	0.00638977	0.01481
BW25113_1090	plsX	0.0589438	0.0666796
BW25113_1091	fabH	0.000882343	0.000424695
BW25113_1092	fabD	0.00528151	0.00139037
BW25113_1093	fabG	0.0002209	0.000222459
BW25113_1094	acpP	0	0
BW25113_1095	fabF	0.0271393	0.0311051
BW25113_1096	pabC	0.0184451	0.0209137
BW25113_1097	yceG	0.00792854	0.0192743
BW25113_1098	tmk	0.000768128	0.000777344
BW25113_1099	holB	0.00175967	0.000504325
BW25113_1100	ycfH	0.0206152	0.0208909
BW25113_1101	ptsG	0.000691566	0.00220437
BW25113_1102	fhuE	0.0179406	0.0178663
BW25113_1103	hinT	0.0334613	0.0285671
BW25113_1104	ycfL	0.0211285	0.0373744
BW25113_1105	lpoB	0.0152232	0.0260669
BW25113_1106	thiK	0.0182405	0.0268329
BW25113_1107	nagZ	0.0155784	0.013795
BW25113_1108	ycfP	0.0193601	0.0406228
BW25113_1109	ndh	0.0327308	0.0480006
BW25113_1110	ycfJ	0.0193162	0.0234947
BW25113_1111	ycfQ	0.00775157	0.018612
BW25113_1112	bhsA	0.0080051	0.0247435
BW25113_1113	ldtC	0.0259482	0.0359272
BW25113_1114	mfd	0.0241509	0.0274257
BW25113_1115	ycfT	0.0314318	0.0371001
BW25113_1116	lolC	0	2.40155e-05
BW25113_1117	lolD	0.00209478	0.000218667
BW25113_1118	lolE	0.000474432	0.000275546
BW25113_1119	nagK	0.0195521	0.0154685
BW25113_1120	cobB	0.0255503	0.0441771
BW25113_1121	ycfZ	0.075928	0.0664749
BW25113_1122	ymfA	0.108905	0.0948713
BW25113_1123	potD	0.043767	0.0334435
BW25113_1124	potC	0.034631	0.0479766
BW25113_1125	potB	0.031428	0.0325246
BW25113_1126	potA	0.01965	0.0322364
BW25113_1127	pepT	0.0258176	0.035553
BW25113_1128	roxA	0.0242036	0.0217151
BW25113_1129	phoQ	0.0330534	0.0414697
BW25113_1130	phoP	0.061931	0.0549057
BW25113_1131	purB	0.00729596	0.00851918
BW25113_1132	hflD	0.011419	0.0300497
BW25113_1133	mnmA	0.00377286	0.00684062
BW25113_1134	nudJ	0.0447661	0.0318129
BW25113_1135	rluE	0.0336897	0.0599098
BW25113_1136	icd	0.00123879	0.00546921
BW25113_1137	ymfD	0.0278195	0.0219325
BW25113_1138	ymfE	0.00309762	0.000548564
BW25113_1139	lit	0.0509362	0.0521831
BW25113_1140	intE	0.105923	0.0965713
BW25113_1141	xisE	0.0700578	0.072772
BW25113_1143	ymfI	0.0525553	0.0336786
BW25113_1144	ymfJ	0.0697666	0.0461135
BW25113_1145	cohE	0.000232196	0.000266698
BW25113_1146	croE	0.0119022	0.0356251
BW25113_1147	ymfL	0.026262	0.0331692
BW25113_1148	ymfM	0.0358046	0.0565742
BW25113_1150	ymfR	0.0173733	0.0405369
BW25113_1151	beeE	0.0177925	0.0144889
BW25113_1152	jayE	0.0319363	0.0233784
BW25113_1153	ymfQ	0.0279011	0.0352547
BW25113_1154	stfP	0.0759719	0.101448
BW25113_1155	tfaP	0.154111	0.170128
BW25113_1156	tfaE	0.111032	0.138706
BW25113_1157	stfE	0.0729722	0.0975825
BW25113_1158	pinE	0.0464052	0.046633
BW25113_1159	mcrA	0.0508483	0.025895
BW25113_1160	iraM	0.0119236	0.000561204
BW25113_1161	ycgX	0.039162	0.0182
BW25113_1162	bluR	0.0273966	0.0193906
BW25113_1163	bluF	0.0572168	0.0570343
BW25113_1164	ycgZ	0.0426085	0.0188408
BW25113_1165	ymgA	0.03683	0.0342979
BW25113_1166	ariR	0.0386825	0.0119761
BW25113_1167	ymgC	0.038867	0.0120583
BW25113_1168	ycgG	0.0470717	0.0308978
BW25113_1171	ymgD	0.0548032	0.0592576
BW25113_1172	ymgG	0.137489	0.0765576
BW25113_1174	minE	0.0137673	0.00154205
BW25113_1175	minD	0.0279099	0.0314401
BW25113_1176	minC	0.0308431	0.0207532
BW25113_1177	ycgJ	0.0904132	0.0856354
BW25113_1178	pliG	0.0968846	0.0568207
BW25113_1179	ycgL	0.0170494	0.0177487
BW25113_1180	ycgM	0.0292692	0.013316
BW25113_1181	ycgN	0.0881791	0.0587014
BW25113_1182	hlyE	0.0470529	0.0276203
BW25113_1183	umuD	0.0202399	0.0323792
BW25113_1184	umuC	0.0311293	0.0338138
BW25113_1185	dsbB	0.0300926	0.0417591
BW25113_1186	nhaB	0.0381014	0.0375514
BW25113_1187	fadR	0.0376747	0.0586964
BW25113_1188	ycgB	0.0302745	0.0418539
BW25113_1189	dadA	0.0167457	0.0245261
BW25113_1190	dadX	0.0211373	0.0239978
BW25113_1191	cvrA	0.046586	0.0431672
BW25113_1192	ldcA	0.0230991	0.0467089
BW25113_1193	emtA	0.0222657	0.0189659
BW25113_1194	ycgR	0.0223046	0.0276696
BW25113_1195	ymgE	0.0121884	0.0428361
BW25113_1196	ycgY	0.0434118	0.0264461
BW25113_1197	treA	0.0352122	0.034308
BW25113_1198	dhaM	0.0209202	0.0241394
BW25113_1199	dhaL	0.00423977	0.00298803
BW25113_1200	dhaK	0.011119	0.00914864
BW25113_1201	dhaR	0.00881841	0.00891986
BW25113_1202	ycgV	0.034321	0.0330327
BW25113_1203	ychF	0.0173845	0.0232584
BW25113_1204	pth	0.0147287	0.0138076
BW25113_1205	ychH	0.0162863	0.0327521
BW25113_1206	dauA	0.0200429	0.0293141
BW25113_1207	prs	0.000204583	8.08943e-05
BW25113_1208	ispE	0.000219645	0.00019086
BW25113_1209	lolB	0	0
BW25113_1210	hemA	0.00050832	0.000993483
BW25113_1211	prfA	0.00196299	0.000458822
BW25113_1212	prmC	0.000194542	3.66552e-05
BW25113_1213	ychQ	0.0336483	0.0711705
BW25113_1214	ychA	0.0894192	0.101013
BW25113_1215	kdsA	0.00201822	0.00154205
BW25113_1216	chaA	0.106362	0.150084
BW25113_1217	chaB	0.0573184	0.0681749
BW25113_1218	chaC	0.0247721	0.0362824
BW25113_1219	ychN	0.024442	0.0246791
BW25113_1220	ychO	0.028304	0.0244238
BW25113_1221	narL	0.0313351	0.047265
BW25113_1222	narX	0.0317242	0.0323527
BW25113_1223	narK	0.0301942	0.0216329
BW25113_1224	narG	0.0205888	0.0254425
BW25113_1225	narH	0.0190589	0.0271944
BW25113_1226	narJ	0.0214888	0.0198633
BW25113_1227	narI	0.0157567	0.0268329
BW25113_1229	tpr	0.0230024	0.0243416
BW25113_1232	purU	0.0578795	0.0634376
BW25113_1233	ychJ	0.10125	0.0875731
BW25113_1234	rssA	0.0305456	0.0350361
BW25113_1235	rssB	0.018223	0.0237475
BW25113_1236	galU	0.0276991	0.0319709
BW25113_1237	hns	0.00789967	0.00754971
BW25113_1238	tdk	0.148873	0.175758
BW25113_1241	adhE	0.0341328	0.0342461
BW25113_1242	ychE	0.0420362	0.0498372
BW25113_1243	oppA	0.0428959	0.0388406
BW25113_1244	oppB	0.0664017	0.071623
BW25113_1245	oppC	0.0224565	0.018971
BW25113_1246	oppD	0.0239864	0.0248674
BW25113_1247	oppF	0.0176469	0.0290828
BW25113_1248	yciU	0.0218527	0.0245287
BW25113_1249	clsA	0.0310151	0.0322351
BW25113_1250	kch	0.0778295	0.0903235
BW25113_1251	yciI	0.128643	0.142649
BW25113_1252	tonB	0.00440921	0.0117625
BW25113_1253	yciA	0.055363	0.0323666
BW25113_1254	yciB	0.0321359	0.0350474
BW25113_1255	yciC	0.0558562	0.0694996
BW25113_1256	ompW	0.121693	0.141804
BW25113_1257	yciE	0.0391971	0.0342827
BW25113_1258	yciF	0.0882582	0.0921866
BW25113_1259	yciG	0.0388608	0.0325511
BW25113_1260	trpA	0.0366254	0.0692632
BW25113_1261	trpB	0.0221038	0.0222965
BW25113_1262	trpC	0.0265029	0.0277
BW25113_1263	trpD	0.0153977	0.0131504
BW25113_1264	trpE	0.0230037	0.0253869
BW25113_1265	trpL	0.00124005	0.00290461
BW25113_1266	yciV	0.0419195	0.0556224
BW25113_1267	yciO	0.0506463	0.0422812
BW25113_1268	yciQ	0.0929071	0.0902262
BW25113_1269	rluB	0.0439051	0.0645486
BW25113_1270	btuR	0.0199688	0.0189255
BW25113_1271	yciK	0.0201922	0.0305806
BW25113_1272	sohB	0.0394507	0.0452439
BW25113_1273	yciN	0.0793858	0.0559675
BW25113_1274	topA	0.00135301	0.00157365
BW25113_1275	cysB	0.00456735	0.00565754
BW25113_1276	acnA	0.0218829	0.026297
BW25113_1277	ribA	0.000830884	0.000466406
BW25113_1278	pgpB	0.0260699	0.0268531
BW25113_1279	yciS	0.0137723	0.00654359
BW25113_1280	yciM	0.0029947	0.00314729
BW25113_1281	pyrF	0.0245387	0.0301369
BW25113_1282	yciH	0.101704	0.134995
BW25113_1283	osmB	0.315437	0.430193
BW25113_1284	yciT	0.043044	0.0476682
BW25113_1285	gmr	0.0340926	0.0429094
BW25113_1286	rnb	0.0116462	0.0198532
BW25113_1287	yciW	0.029721	0.0405697
BW25113_1288	fabI	4.39289e-05	0
BW25113_1289	ycjD	0.0254901	0.0652867
BW25113_1290	sapF	0.0217661	0.0287288
BW25113_1291	sapD	0.0231003	0.0127788
BW25113_1292	sapC	0.0178715	0.0324095
BW25113_1293	sapB	0.021923	0.0247562
BW25113_1294	sapA	0.0275899	0.033427
BW25113_1295	ymjA	0.0296018	0.0787063
BW25113_1296	puuP	0.0321798	0.042496
BW25113_1297	puuA	0.0231192	0.0246538
BW25113_1298	puuD	0.0251211	0.0394246
BW25113_1299	puuR	0.0532644	0.0447295
BW25113_1300	puuC	0.0155759	0.0279654
BW25113_1301	puuB	0.0236024	0.03483
BW25113_1302	puuE	0.0158646	0.024789
BW25113_1303	pspF	0.0223196	0.0370862
BW25113_1304	pspA	0.0295416	0.0194955
BW25113_1305	pspB	0.038316	0.022433
BW25113_1306	pspC	0.0117165	0.0172836
BW25113_1307	pspD	0.0185418	0.00927883
BW25113_1308	pspE	0.102199	0.122671
BW25113_1309	ycjM	0.0661532	0.0606353
BW25113_1310	ycjN	0.0416396	0.0565287
BW25113_1311	ycjO	0.0319112	0.0391402
BW25113_1312	ycjP	0.0297976	0.0417389
BW25113_1313	ycjQ	0.0190011	0.0285494
BW25113_1314	ycjR	0.0218189	0.0261883
BW25113_1315	ycjS	0.0192434	0.0147746
BW25113_1316	ycjT	0.0275171	0.0264284
BW25113_1317	ycjU	0.0227539	0.0282637
BW25113_1319	ompG	0.124336	0.137257
BW25113_1320	ycjW	0.0804928	0.0880142
BW25113_1321	ycjX	0.0371174	0.051991
BW25113_1322	ycjF	0.0343524	0.0429132
BW25113_1323	tyrR	0.0565315	0.0721918
BW25113_1324	tpx	0.050778	0.0377422
BW25113_1325	ycjG	0.020378	0.0276494
BW25113_1326	mpaA	0.023084	0.0399833
BW25113_1327	ycjY	0.0444297	0.0610069
BW25113_1328	pgrR	0.113614	0.110696
BW25113_1329	mppA	0.0687814	0.0711351
BW25113_1330	ynaI	0.0928732	0.114312
BW25113_1331	insH1	0.0352862	0.044095
BW25113_1332	ynaJ	0.0726095	0.065623
BW25113_1333	uspE	0.0402602	0.0368613
BW25113_1334	fnr	0.0282362	0.017932
BW25113_1335	ogt	0.00834649	0.0118422
BW25113_1336	abgT	0.0233501	0.0242114
BW25113_1337	abgB	0.0213482	0.0305439
BW25113_1338	abgA	0.0249516	0.0248396
BW25113_1339	abgR	0.0389147	0.0535596
BW25113_1340	smrA	0.0181464	0.0223015
BW25113_1341	ydaM	0.053041	0.0599136
BW25113_1342	ydaN	0.0414162	0.0340691
BW25113_1343	dbpA	0.017013	0.0243037
BW25113_1344	ttcA	0.0494476	0.0442732
BW25113_1345	intR	0.0683521	0.0746199
BW25113_1346	ydaQ	0.148568	0.132217
BW25113_1347	rcbA	0.0151128	0.00727922
BW25113_1348	ralR	0.0360995	0.0271261
BW25113_1349	recT	0.0577728	0.0794496
BW25113_1350	recE	0.0281697	0.0314034
BW25113_1351	racC	0.0342244	0.0132262
BW25113_1352	kilR	0.0169264	0.0221145
BW25113_1353	sieB	0.034385	0.0352219
BW25113_1355	ydaG	0.0792339	0.0696032
BW25113_1356	racR	0.00422471	0.00185425
BW25113_1357	ydaS	0.0492481	0.0540614
BW25113_1358	ydaT	0.034316	0.0286404
BW25113_1359	ydaU	0.0300725	0.0294569
BW25113_1360	ydaV	0.0198044	0.0112582
BW25113_1361	ydaW	0.0182016	0.0270073
BW25113_1362	rzpR	0.111637	0.0993268
BW25113_1363	trkG	0.0598563	0.0513021
BW25113_1365	ynaK	0.323785	0.376588
BW25113_1366	ydaY	0.0453334	0.0609627
BW25113_1368	tmpR	0.0580765	0.0593398
BW25113_1370	insH1	0.0289203	0.0213599
BW25113_1372	stfR	0.0294211	0.0253566
BW25113_1373	tfaR	0.0572921	0.0569837
BW25113_1374	pinR	0.111131	0.125664
BW25113_1375	ynaE	0.217688	0.117255
BW25113_1376	uspF	0.0904044	0.111356
BW25113_1377	ompN	0.104644	0.0883151
BW25113_1378	pfo	0.0322175	0.0353925
BW25113_1379	hslJ	0.0561223	0.0563012
BW25113_1380	ldhA	0.0389737	0.043693
BW25113_1381	ydbH	0.0618921	0.0721286
BW25113_1382	ynbE	0.143993	0.0894387
BW25113_1383	ydbL	0.11821	0.129666
BW25113_1384	feaR	0.0434909	0.0495996
BW25113_1385	feaB	0.0264665	0.0404231
BW25113_1386	tynA	0.0325839	0.031708
BW25113_1387	paaZ	0.0190865	0.0197205
BW25113_1388	paaA	0.0229359	0.0391983
BW25113_1389	paaB	0.0131837	0.0153687
BW25113_1390	paaC	0.0204094	0.0197458
BW25113_1391	paaD	0.0319388	0.0407935
BW25113_1392	paaE	0.0223159	0.0406469
BW25113_1393	paaF	0.025047	0.0366894
BW25113_1394	paaG	0.019571	0.0317055
BW25113_1395	paaH	0.020142	0.0207974
BW25113_1396	paaI	0.0320417	0.0495174
BW25113_1397	paaJ	0.0162939	0.0209175
BW25113_1398	paaK	0.0350038	0.0294392
BW25113_1399	paaX	0.0307251	0.0297653
BW25113_1400	paaY	0.057695	0.0576574
BW25113_1402	insD1	0.032658	0.0403473
BW25113_1403	insC1	0.0549262	0.0486908
BW25113_1404	insI1	0.0766798	0.0887891
BW25113_1406	ydbC	0.0529757	0.0533283
BW25113_1407	ydbD	0.079746	0.0729287
BW25113_1408	ynbA	0.0392373	0.0732005
BW25113_1409	ynbB	0.0403217	0.0379015
BW25113_1410	ynbC	0.0299959	0.039278
BW25113_1411	ynbD	0.0331814	0.0441253
BW25113_1412	azoR	0.0203441	0.0131997
BW25113_1413	hrpA	0.0177347	0.021959
BW25113_1414	ydcF	0.037386	0.0410817
BW25113_1415	aldA	0.0298265	0.0333689
BW25113_1418	cybB	0.0264816	0.0304782
BW25113_1419	ydcA	0.0942576	0.0847203
BW25113_1420	mokB	0.0570611	0.0624491
BW25113_1421	trg	0.0298327	0.0277581
BW25113_1422	ydcI	0.0333521	0.0344382
BW25113_1423	ydcJ	0.0290332	0.0354646
BW25113_1424	opgD	0.029711	0.0459113
BW25113_1426	ydcH	0.0405765	0.0351915
BW25113_1427	rimL	0.0445288	0.0512996
BW25113_1428	ydcK	0.0477796	0.0400856
BW25113_1429	tehA	0.0540451	0.0524031
BW25113_1430	tehB	0.0818609	0.0701808
BW25113_1431	ydcL	0.051993	0.0518596
BW25113_1432	insQ	0.0226661	0.0161953
BW25113_1433	ydcO	0.0132778	0.017252
BW25113_1434	ydcN	0.0237429	0.0212727
BW25113_1435	ydcP	0.0286818	0.0335143
BW25113_1436	yncJ	0.0268067	0.0304479
BW25113_1438	hicB	0.0254361	0.0249888
BW25113_1439	ydcR	0.0409581	0.0449785
BW25113_1440	ydcS	0.0241333	0.0241621
BW25113_1441	ydcT	0.014007	0.023065
BW25113_1442	ydcU	0.030705	0.0316979
BW25113_1443	ydcV	0.0143773	0.0175414
BW25113_1444	patD	0.0210106	0.0229361
BW25113_1445	ydcX	0.00485352	0.00275799
BW25113_1446	ydcY	0.0279664	0.0355872
BW25113_1447	ydcZ	0.0196877	0.0237172
BW25113_1448	mnaT	0.0191003	0.019407
BW25113_1449	curA	0.051944	0.0655901
BW25113_1450	mcbR	0.12063	0.133982
BW25113_1451	yncD	0.0405803	0.0388482
BW25113_1452	yncE	0.0314318	0.0289336
BW25113_1453	ansP	0.0329291	0.0285923
BW25113_1454	yncG	0.129497	0.108961
BW25113_1455	yncH	0.00133795	0.000903741
BW25113_1456	rhsE	0.0591534	0.0563517
BW25113_1457	ydcD	0.0125549	0.00620232
BW25113_1459	yncI	0.0276589	0.0252504
BW25113_1460	ydcC	0.101659	0.091772
BW25113_1461	pptA	0.104344	0.0862611
BW25113_1462	yddH	0.0399364	0.0430598
BW25113_1463	nhoA	0.019832	0.0342979
BW25113_1464	yddE	0.0212227	0.0213131
BW25113_1465	narV	0.0262657	0.0166175
BW25113_1466	narW	0.0142079	0.0259784
BW25113_1467	narY	0.019448	0.0343396
BW25113_1468	narZ	0.0270062	0.0313781
BW25113_1469	narU	0.0429461	0.049544
BW25113_1471	yddK	0.134363	0.102058
BW25113_1472	yddL	0.00944848	0.00703275
BW25113_1473	yddG	0.124068	0.115217
BW25113_1474	fdnG	0.0288048	0.0341639
BW25113_1475	fdnH	0.0325388	0.03121
BW25113_1476	fdnI	0.026823	0.0410892
BW25113_1477	yddM	0.033514	0.0119319
BW25113_1478	adhP	0.0215026	0.0251038
BW25113_1479	maeA	0.0429913	0.0696689
BW25113_1480	sra	0.0471533	0.044282
BW25113_1481	bdm	0.44589	0.389617
BW25113_1482	osmC	0.0395184	0.0431306
BW25113_1483	ddpF	0.0260272	0.0131276
BW25113_1484	ddpD	0.0127042	0.0272854
BW25113_1485	ddpC	0.0166955	0.0225935
BW25113_1486	ddpB	0.0155784	0.0307525
BW25113_1487	ddpA	0.0121005	0.01176
BW25113_1488	ddpX	0.0192233	0.0260378
BW25113_1489	dosP	0.0190062	0.0246753
BW25113_1490	dosC	0.0771341	0.0694174
BW25113_1491	yddW	0.041691	0.0378724
BW25113_1492	gadC	0.042237	0.0462222
BW25113_1493	gadB	0.0479189	0.064498
BW25113_1494	pqqL	0.061887	0.0563201
BW25113_1495	yddB	0.060529	0.0449974
BW25113_1496	yddA	0.0770262	0.0618993
BW25113_1497	ydeM	0.0365965	0.0196232
BW25113_1498	ydeN	0.0520884	0.0264044
BW25113_1499	ydeO	0.0255503	0.00846483
BW25113_1500	safA	0.000387829	0
BW25113_1501	ydeP	0.0335403	0.0264979
BW25113_1502	ydeQ	0.0320505	0.017051
BW25113_1503	ydeR	0.0833783	0.0374553
BW25113_1504	ydeS	0.0258716	0.0261794
BW25113_1505	ydeT	0.027128	0.0273119
BW25113_1506	yneL	0.0470089	0.0770291
BW25113_1507	hipA	0.0125561	0.0128445
BW25113_1508	hipB	0.000640107	5.43508e-05
BW25113_1511	lsrK	0.0239111	0.031521
BW25113_1512	lsrR	0.0196149	0.0251872
BW25113_1513	lsrA	0.0224765	0.0321037
BW25113_1514	lsrC	0.0117014	0.0160297
BW25113_1515	lsrD	0.0145103	0.0209984
BW25113_1516	lsrB	0.0217586	0.0258369
BW25113_1517	lsrF	0.068883	0.112109
BW25113_1518	lsrG	0.0522779	0.0427931
BW25113_1519	tam	0.00789089	0.0114883
BW25113_1520	yneE	0.0256946	0.033082
BW25113_1521	uxaB	0.0321836	0.0385272
BW25113_1522	yneF	0.0174285	0.024985
BW25113_1523	yneG	0.0220134	0.0186209
BW25113_1524	glsB	0.0321158	0.0307891
BW25113_1525	sad	0.0230112	0.0241128
BW25113_1526	yneJ	0.0402878	0.0447434
BW25113_1527	yneK	0.0496924	0.039647
BW25113_1528	ydeA	0.00365237	0.00667631
BW25113_1529	marC	0.0253093	0.0230953
BW25113_1530	marR	0.0723471	0.0856418
BW25113_1531	marA	0.0371413	0.0225758
BW25113_1532	marB	0.0199425	0.040461
BW25113_1533	eamA	0.0178878	0.00897547
BW25113_1534	ydeE	0.0328274	0.0352611
BW25113_1535	dgcZ	0.0647123	0.0663283
BW25113_1536	ydeI	0.0463588	0.0327458
BW25113_1537	ydeJ	0.0472298	0.0513021
BW25113_1538	dcp	0.0273627	0.0418375
BW25113_1539	ydfG	0.0206303	0.0250747
BW25113_1540	rspR	0.0126114	0.00382605
BW25113_1541	ydfZ	0.0263498	0.0157605
BW25113_1542	ydfI	0.0146133	0.016965
BW25113_1544	ydfK	0.19553	0.122875
BW25113_1545	pinQ	0.0932121	0.0818713
BW25113_1546	tfaQ	0.0555713	0.0569458
BW25113_1547	stfQ	0.0156035	0.0127358
BW25113_1548	nohQ	0.0169553	0.0120065
BW25113_1549	ydfO	0.00633957	0.00127788
BW25113_1550	gnsB	0.0106622	0.00300952
BW25113_1551	ynfN	0.0346599	0.00608603
BW25113_1552	cspI	0.0220084	0.0140086
BW25113_1553	rzpQ	0.0382056	0.0178536
BW25113_1554	rrrQ	0.0357594	0.017458
BW25113_1555	ydfR	0.0367798	0.0236692
BW25113_1556	essQ	0.0788762	0.0347719
BW25113_1557	cspB	0.236181	0.118753
BW25113_1558	cspF	0.0847677	0.0282068
BW25113_1559	quuQ	0.0388156	0.0135056
BW25113_1560	ydfU	0.0127005	0.0140124
BW25113_1561	rem	0.0542371	0.0436854
BW25113_1562	hokD	0.0547404	0.0284192
BW25113_1563	relE	0.023822	0.038943
BW25113_1564	relB	0.00055978	0.000743216
BW25113_1565	ydfV	0.0684274	0.0652994
BW25113_1566	flxA	0.0452116	0.0379382
BW25113_1567	intK	0.0450748	0.0580568
BW25113_1568	ydfX	0.0282074	0.0139972
BW25113_1569	dicC	0.0178502	0.00332299
BW25113_1570	dicA	0	0.00282624
BW25113_1571	ydfA	0.0143371	0.0142526
BW25113_1572	ydfB	0.0260687	0.00942545
BW25113_1573	ydfC	0.0314543	0.0255891
BW25113_1575	dicB	0.0880109	0.0211463
BW25113_1576	ydfD	0.187563	0.215109
BW25113_1577	ydfE	0.0757523	0.0452363
BW25113_1578	insD1	0.0373345	0.04647
BW25113_1579	intQ	0.0781972	0.0687108
BW25113_1580	rspB	0.0606646	0.0622621
BW25113_1581	rspA	0.0347942	0.0327179
BW25113_1582	ynfA	0.0295591	0.025215
BW25113_1583	ynfB	0.0861508	0.0802042
BW25113_1584	speG	0.190663	0.216981
BW25113_1585	ynfC	0.0908801	0.104575
BW25113_1586	ynfD	0.0309586	0.045862
BW25113_1587	ynfE	0.0319238	0.0421118
BW25113_1588	ynfF	0.0244458	0.035079
BW25113_1589	ynfG	0.0214323	0.0304023
BW25113_1590	ynfH	0.0342081	0.0167312
BW25113_1591	dmsD	0.0219506	0.0204182
BW25113_1592	clcB	0.0228204	0.0410273
BW25113_1593	ynfK	0.0406794	0.062281
BW25113_1594	mlc	0.0323806	0.0354898
BW25113_1595	ynfL	0.0164972	0.0249559
BW25113_1596	ynfM	0.0216544	0.0366931
BW25113_1597	asr	0.0278321	0.0303568
BW25113_1598	ydgD	0.0316238	0.0341108
BW25113_1599	mdtI	0.033568	0.047514
BW25113_1600	mdtJ	0.142145	0.156118
BW25113_1601	tqsA	0.0367007	0.0487224
BW25113_1602	pntB	0.0172854	0.0190936
BW25113_1603	pntA	0.0254562	0.0309383
BW25113_1604	ydgH	0.0454752	0.0457596
BW25113_1605	ydgI	0.0195107	0.0183074
BW25113_1606	folM	0.0248763	0.0233608
BW25113_1607	ydgC	0.0371638	0.0535482
BW25113_1608	rstA	0.0393226	0.0306956
BW25113_1609	rstB	0.0188656	0.0240597
BW25113_1610	tus	0.031064	0.0229222
BW25113_1611	fumC	0.0201358	0.0297539
BW25113_1612	fumA	0.0184903	0.020604
BW25113_1613	manA	0.0206102	0.0277189
BW25113_1614	ydgA	0.0199274	0.0220525
BW25113_1615	uidC	0.0517043	0.0585308
BW25113_1616	uidB	0.0324459	0.0305073
BW25113_1617	uidA	0.018651	0.0274573
BW25113_1618	uidR	0.0281421	0.0473029
BW25113_1619	hdhA	0.096267	0.113099
BW25113_1620	malI	0.0377851	0.0356832
BW25113_1621	malX	0.0189509	0.0240446
BW25113_1622	malY	0.0322363	0.0294164
BW25113_1623	add	0.0316238	0.0326358
BW25113_1624	ydgJ	0.0299231	0.0364745
BW25113_1625	cnu	0.290154	0.244335
BW25113_1626	ydgK	0.198192	0.239763
BW25113_1627	rsxA	0.0615871	0.0982929
BW25113_1628	rsxB	0.02609	0.0212095
BW25113_1629	rsxC	0.0304001	0.0388545
BW25113_1630	rsxD	0.0333722	0.0226302
BW25113_1631	rsxG	0.0275472	0.0303948
BW25113_1632	rsxE	0.033032	0.0409767
BW25113_1633	nth	0.0195722	0.0323539
BW25113_1634	dtpA	0.0171762	0.0271843
BW25113_1635	gstA	0.0309034	0.0492191
BW25113_1636	pdxY	0.0291562	0.0407543
BW25113_1637	tyrS	5.89902e-05	0.000743216
BW25113_1638	pdxH	0.0202023	0.0256801
BW25113_1639	mliC	0.025052	0.040935
BW25113_1640	anmK	0.0237793	0.0313074
BW25113_1641	slyB	0.0260975	0.01809
BW25113_1642	slyA	0.029278	0.0358147
BW25113_1643	ydhI	0.0677873	0.036568
BW25113_1644	ydhJ	0.0203993	0.0282296
BW25113_1645	ydhK	0.0215139	0.0243997
BW25113_1646	sodC	0.0229459	0.0189179
BW25113_1647	ydhF	0.0190589	0.0270933
BW25113_1648	ydhL	0.0100108	0.00547048
BW25113_1649	nemR	0.0209641	0.0317042
BW25113_1650	nemA	0.033519	0.0276734
BW25113_1651	gloA	0.0263122	0.0176994
BW25113_1652	rnt	0.00067776	0.0017506
BW25113_1653	lhr	0.0180347	0.0267672
BW25113_1654	grxD	0.0277957	0.0384842
BW25113_1655	mepH	0.052126	0.0703313
BW25113_1656	sodB	0.0683722	0.0623606
BW25113_1657	ydhP	0.0274832	0.0332096
BW25113_1658	purR	0.0144313	0.022136
BW25113_1659	ydhB	0.0167432	0.0321138
BW25113_1660	ydhC	0.0345344	0.0445247
BW25113_1661	cfa	0.0555236	0.054888
BW25113_1662	ribC	0.00447949	0.00996643
BW25113_1663	mdtK	0.0171963	0.0302165
BW25113_1664	ydhQ	0.0211951	0.0226732
BW25113_1667	ydhR	0.0176933	0.014269
BW25113_1668	ydhS	0.0438574	0.0527633
BW25113_1669	ydhT	0.0147563	0.0167451
BW25113_1670	ydhU	0.0127067	0.0261996
BW25113_1671	ydhX	0.0162098	0.0334548
BW25113_1672	ydhW	0.0222217	0.022361
BW25113_1673	ydhV	0.0375529	0.0358273
BW25113_1674	ydhY	0.07427	0.0992699
BW25113_1675	ydhZ	0.14055	0.120854
BW25113_1676	pykF	0.0164796	0.00984509
BW25113_1677	lpp	0.0704946	0.0500053
BW25113_1678	ldtE	0.0246328	0.0380254
BW25113_1679	sufE	0.0365413	0.0392514
BW25113_1680	sufS	0.0133594	0.0152663
BW25113_1681	sufD	0.0228154	0.022663
BW25113_1682	sufC	0.0165198	0.013843
BW25113_1683	sufB	0.0254323	0.0272487
BW25113_1684	sufA	0.0388281	0.0457596
BW25113_1685	ydiH	0.0356929	0.0268885
BW25113_1686	menI	0.0137435	0.0295416
BW25113_1687	ydiJ	0.0195597	0.0250469
BW25113_1688	ydiK	0.032712	0.0401665
BW25113_1689	ydiL	0.14967	0.0973108
BW25113_1690	ydiM	0.129812	0.142528
BW25113_1691	ydiN	0.102155	0.104609
BW25113_1692	ydiB	0.0718275	0.046944
BW25113_1693	aroD	0.047816	0.0426616
BW25113_1694	ydiF	0.0617841	0.0558044
BW25113_1695	ydiO	0.0360506	0.050607
BW25113_1696	ydiP	0.0624895	0.0734368
BW25113_1697	ydiQ	0.0480068	0.0476063
BW25113_1698	ydiR	0.0166403	0.0243479
BW25113_1699	ydiS	0.0133933	0.0174352
BW25113_1700	ydiT	0.0142932	0.0188433
BW25113_1701	fadK	0.0435825	0.0483356
BW25113_1702	ppsA	0.0320894	0.0318218
BW25113_1703	ppsR	0.0396226	0.0379786
BW25113_1704	aroH	0.0198797	0.0275357
BW25113_1705	ydiE	0.0238408	0.0166111
BW25113_1706	ydiU	0.0215867	0.0172444
BW25113_1707	ydiV	0.0946894	0.101155
BW25113_1708	nlpC	0.0657402	0.0957864
BW25113_1709	btuD	0.0208411	0.0323969
BW25113_1710	btuE	0.0202562	0.0158641
BW25113_1711	btuC	0.0217323	0.0372569
BW25113_1712	ihfA	7.78169e-05	0
BW25113_1713	pheT	0.000207093	1.26397e-05
BW25113_1714	pheS	4.76942e-05	0.00187826
BW25113_1715	pheM	0.000835904	0
BW25113_1716	rplT	0	0.00057258
BW25113_1717	rpmI	0.00124633	0.00126145
BW25113_1718	infC	0	0
BW25113_1719	thrS	0.000476942	0.000329897
BW25113_1722	ydiY	0.1106	0.111231
BW25113_1723	pfkB	0.0449995	0.0594699
BW25113_1724	ydiZ	0.0247671	0.0258975
BW25113_1725	yniA	0.0458994	0.0485859
BW25113_1726	yniB	0.107704	0.0768534
BW25113_1727	yniC	0.0414287	0.0413724
BW25113_1728	ydjM	0.053469	0.0540134
BW25113_1729	ydjN	0.0409731	0.0400604
BW25113_1730	ydjO	0.0608541	0.0520972
BW25113_1731	cedA	0.0796218	0.127254
BW25113_1732	katE	0.0233501	0.0237551
BW25113_1733	chbG	0.0290207	0.0263172
BW25113_1734	chbF	0.0823529	0.0746161
BW25113_1735	chbR	0.0435411	0.0481599
BW25113_1736	chbA	0.0436164	0.039398
BW25113_1737	chbC	0.0476654	0.0562569
BW25113_1738	chbB	0.1293	0.151327
BW25113_1739	osmE	0.104005	0.0931498
BW25113_1740	nadE	0.000637597	0.000889837
BW25113_1741	cho	0.0304603	0.0423102
BW25113_1742	ves	0.0171323	0.0238929
BW25113_1743	spy	0.0755929	0.112422
BW25113_1744	astE	0.0525779	0.0710391
BW25113_1745	astB	0.0192773	0.018751
BW25113_1746	astD	0.018976	0.0153649
BW25113_1747	astA	0.0206616	0.0221878
BW25113_1748	astC	0.0260486	0.0347112
BW25113_1749	xthA	0.0283178	0.0331186
BW25113_1750	ydjX	0.104901	0.125267
BW25113_1751	ydjY	0.0216469	0.0260164
BW25113_1752	ydjZ	0.0364798	0.03562
BW25113_1753	ynjA	0.0226987	0.0326712
BW25113_1754	ynjB	0.0197668	0.0235895
BW25113_1755	ynjC	0.0293119	0.0382023
BW25113_1756	ynjD	0.0323342	0.0325549
BW25113_1757	ynjE	0.0313891	0.0366931
BW25113_1758	ynjF	0.0196023	0.0274914
BW25113_1759	nudG	0.0182154	0.0276886
BW25113_1760	ynjH	0.107485	0.102762
BW25113_1761	gdhA	0.0275924	0.0488728
BW25113_1762	ynjI	0.1201	0.101891
BW25113_1763	topB	0.0229246	0.0319962
BW25113_1764	selD	0.0137937	0.010113
BW25113_1765	ydjA	0.0142957	0.013158
BW25113_1766	sppA	0.0329492	0.0374376
BW25113_1767	ansA	0.0462898	0.0582439
BW25113_1768	pncA	0.0676028	0.0972172
BW25113_1769	ydjE	0.0885494	0.103828
BW25113_1770	ydjF	0.071648	0.104974
BW25113_1771	ydjG	0.0418592	0.0454108
BW25113_1772	ydjH	0.0536999	0.0570204
BW25113_1773	ydjI	0.0719242	0.0495237
BW25113_1774	ydjJ	0.0676555	0.0568219
BW25113_1775	ydjK	0.0806472	0.0931182
BW25113_1776	ydjL	0.0203579	0.023137
BW25113_1777	yeaC	0.0642228	0.0850351
BW25113_1778	msrB	0.0252303	0.0307664
BW25113_1779	gapA	0	0.00027681
BW25113_1780	yeaD	0.0265406	0.0247638
BW25113_1781	yeaE	0.0241709	0.0199784
BW25113_1782	mipA	0.0429487	0.0640076
BW25113_1783	yeaG	0.0261603	0.0318812
BW25113_1784	yeaH	0.0402113	0.0573237
BW25113_1785	yeaI	0.0360267	0.047466
BW25113_1786	yeaJ	0.0848644	0.100434
BW25113_1787	yeaK	0.0385156	0.0625136
BW25113_1788	yoaI	0.0307364	0.0468921
BW25113_1789	yeaL	0.033568	0.03064
BW25113_1790	yeaM	0.030887	0.04591
BW25113_1791	yeaN	0.0226962	0.035323
BW25113_1792	yeaO	0.0131498	0.0125487
BW25113_1793	yoaF	0.0279928	0.0330036
BW25113_1794	yeaP	0.0931004	0.102616
BW25113_1795	yeaQ	0.0811517	0.113898
BW25113_1796	yoaG	0.0288952	0.0375931
BW25113_1797	yeaR	0.119883	0.110689
BW25113_1798	leuE	0.0755866	0.100174
BW25113_1799	dmlR	0.0447435	0.0516826
BW25113_1800	dmlA	0.0363556	0.0470501
BW25113_1801	yeaV	0.0358334	0.0390277
BW25113_1802	yeaW	0.0127356	0.0178625
BW25113_1803	yeaX	0.0253583	0.0433581
BW25113_1804	rnd	0.0170369	0.0165732
BW25113_1805	fadD	0.0267565	0.0267305
BW25113_1806	yeaY	0.0318811	0.0380822
BW25113_1807	tsaB	0.00115345	0.00336596
BW25113_1808	yoaA	0.0337123	0.0307727
BW25113_1809	yoaB	0.346772	0.361889
BW25113_1810	yoaC	0.316976	0.360471
BW25113_1811	yoaH	0.133641	0.18226
BW25113_1812	pabB	0.0347214	0.0483975
BW25113_1813	nudL	0.0313389	0.0488589
BW25113_1814	sdaA	0.0379332	0.0404535
BW25113_1815	yoaD	0.0224941	0.025641
BW25113_1816	yoaE	0.0210244	0.0233822
BW25113_1817	manX	0.0301252	0.0396534
BW25113_1818	manY	0.0228493	0.0238916
BW25113_1819	manZ	0.0208813	0.0300017
BW25113_1820	yobD	0.0373885	0.041993
BW25113_1821	mntP	0.024068	0.0243719
BW25113_1822	rlmA	0.0207156	0.0215191
BW25113_1823	cspC	0.246147	0.230427
BW25113_1824	yobF	0.239997	0.213125
BW25113_1825	yebO	0.0970239	0.0698396
BW25113_1826	mgrB	0.00847953	0.020757
BW25113_1827	kdgR	0.0398347	0.0450151
BW25113_1828	yebQ	0.0156437	0.0183137
BW25113_1829	htpX	0.0175402	0.0241684
BW25113_1830	prc	0.0487912	0.056286
BW25113_1831	proQ	0.0432675	0.0507738
BW25113_1832	msrC	0.0441586	0.0600665
BW25113_1833	yebS	0.033022	0.0463057
BW25113_1834	yebT	0.0289429	0.0224545
BW25113_1835	rsmF	0.0134573	0.0123857
BW25113_1836	yebV	0.0135615	0.024856
BW25113_1837	yebW	0.0174799	0.0420423
BW25113_1838	pphA	0.0265845	0.0263779
BW25113_1839	yebY	0.019881	0.0294746
BW25113_1840	yebZ	0.0252453	0.0292875
BW25113_1841	yobA	0.0389336	0.0438523
BW25113_1842	holE	0.0229786	0.0387079
BW25113_1843	yobB	0.0307038	0.0172014
BW25113_1844	exoX	0.0185706	0.0135751
BW25113_1845	ptrB	0.0215302	0.0212069
BW25113_1846	yebE	0.0108002	0.00960999
BW25113_1847	yebF	0.0367032	0.0405912
BW25113_1848	yebG	0.00952881	0.00939006
BW25113_1849	purT	0.023153	0.0285152
BW25113_1850	eda	0.0145267	0.0186916
BW25113_1851	edd	0.0257787	0.0356984
BW25113_1852	zwf	0.041002	0.0373112
BW25113_1853	yebK	0.027374	0.0274257
BW25113_1854	pykA	0.0383135	0.0404573
BW25113_1855	lpxM	0.0139907	0.0230802
BW25113_1856	mepM	0.0250884	0.040212
BW25113_1857	znuA	0.0387829	0.037966
BW25113_1858	znuC	0.0263749	0.0375021
BW25113_1859	znuB	0.0284484	0.0211943
BW25113_1860	ruvB	0.0173293	0.0129014
BW25113_1861	ruvA	0.0323819	0.0380355
BW25113_1862	yebB	0.118086	0.124973
BW25113_1863	ruvC	0.0107161	0.0240319
BW25113_1864	yebC	0.0214574	0.0341121
BW25113_1865	nudB	0.0398636	0.0494251
BW25113_1866	aspS	0.00197806	0.00136509
BW25113_1867	yecD	0.0375542	0.0357932
BW25113_1868	yecE	0.0452744	0.074041
BW25113_1869	yecN	0.0352373	0.0256915
BW25113_1870	cmoA	0.0266837	0.0177146
BW25113_1871	cmoB	0.0142016	0.0198886
BW25113_1872	torZ	0.0265933	0.0278466
BW25113_1873	torY	0.0519955	0.0517407
BW25113_1874	cutC	0.0368413	0.0440533
BW25113_1875	yecM	0.034739	0.0469857
BW25113_1876	argS	0	6.82546e-05
BW25113_1877	yecT	0.126489	0.0883024
BW25113_1878	flhE	0.0510165	0.0576309
BW25113_1879	flhA	0.0182443	0.0236414
BW25113_1880	flhB	0.018282	0.0182707
BW25113_1881	cheZ	0.0187903	0.0376512
BW25113_1882	cheY	0.0222707	0.038335
BW25113_1883	cheB	0.0236526	0.0330744
BW25113_1884	cheR	0.0229635	0.0242999
BW25113_1885	tap	0.0177021	0.0169259
BW25113_1886	tar	0.033214	0.0461906
BW25113_1887	cheW	0.0251436	0.040638
BW25113_1888	cheA	0.0188944	0.024693
BW25113_1889	motB	0.0195358	0.0263058
BW25113_1890	motA	0.0211235	0.0149566
BW25113_1891	flhC	0.0263034	0.0306842
BW25113_1892	flhD	0.0488565	0.0332412
BW25113_1895	uspC	0.0581568	0.0525712
BW25113_1896	otsA	0.0579937	0.072346
BW25113_1897	otsB	0.0245136	0.0306021
BW25113_1900	araG	0.0261829	0.0283484
BW25113_1901	araF	0.0274744	0.0303884
BW25113_1902	ftnB	0.0568139	0.0394941
BW25113_1904	yecR	0.0607273	0.0605494
BW25113_1905	ftnA	0.154793	0.118289
BW25113_1906	yecH	0.0406807	0.0767308
BW25113_1907	tyrP	0.0286228	0.0352509
BW25113_1908	yecA	0.0155847	0.0284621
BW25113_1912	pgsA	0.00424102	0.000195916
BW25113_1913	uvrC	0.0284157	0.035323
BW25113_1914	uvrY	0.126591	0.132251
BW25113_1915	yecF	0.150558	0.103201
BW25113_1916	sdiA	0.138896	0.170104
BW25113_1917	yecC	0.0359953	0.0498258
BW25113_1918	yecS	0.0442314	0.0307006
BW25113_1919	dcyD	0.0347327	0.051445
BW25113_1920	fliY	0.0499409	0.0769001
BW25113_1921	fliZ	0.0779261	0.105886
BW25113_1922	fliA	0.0313138	0.0411449
BW25113_1923	fliC	0.0676957	0.0626741
BW25113_1924	fliD	0.0290232	0.0349792
BW25113_1925	fliS	0.0449907	0.0349577
BW25113_1926	fliT	0.0289291	0.036884
BW25113_1927	amyA	0.0336119	0.0531564
BW25113_1928	yedD	0.0456873	0.0370534
BW25113_1929	yedE	0.0258741	0.0324879
BW25113_1930	yedF	0.0895221	0.108039
BW25113_1931	yedK	0.029155	0.0431975
BW25113_1932	yedL	0.114461	0.128822
BW25113_1936	intG	0.140628	0.158971
BW25113_1937	fliE	0.0307578	0.044732
BW25113_1938	fliF	0.0209804	0.0202274
BW25113_1939	fliG	0.0168775	0.0267394
BW25113_1940	fliH	0.0354632	0.0370913
BW25113_1941	fliI	0.0283216	0.023204
BW25113_1942	fliJ	0.0153048	0.0128635
BW25113_1943	fliK	0.0153048	0.0184224
BW25113_1944	fliL	0.0258189	0.0207279
BW25113_1945	fliM	0.0204797	0.0255196
BW25113_1946	fliN	0.0237417	0.0255651
BW25113_1947	fliO	0.00735244	0.0166781
BW25113_1948	fliP	0.0402815	0.0410172
BW25113_1949	fliQ	0.0164231	0.0204498
BW25113_1950	fliR	0.0608704	0.0667947
BW25113_1951	rcsA	0.0815873	0.0839733
BW25113_1952	dsrB	0.0681049	0.0745226
BW25113_1953	yodD	0.032727	0.0409363
BW25113_1955	yedP	0.0273162	0.0229083
BW25113_1956	yedQ	0.0268167	0.0288843
BW25113_1957	yodC	0.0119135	0.0131112
BW25113_1958	yedI	0.0211085	0.0207747
BW25113_1959	yedA	0.0235848	0.0306539
BW25113_1960	vsr	0.0140045	0.00906648
BW25113_1961	dcm	0.0367246	0.0406431
BW25113_1962	yedJ	0.0283567	0.0271072
BW25113_1963	yedR	0.044761	0.0313111
BW25113_1967	hchA	0.0851857	0.0857618
BW25113_1968	yedV	0.0908048	0.0890103
BW25113_1969	yedW	0.0977142	0.0758295
BW25113_1970	hiuH	0.0591559	0.0410741
BW25113_1971	yedY	0.0333935	0.0228627
BW25113_1972	yedZ	0.0344779	0.0456345
BW25113_1973	zinT	0.0481624	0.073835
BW25113_1974	yodB	0.0647638	0.0585106
BW25113_1976	mtfA	0.00877574	0.0157858
BW25113_1978	yeeJ	0.0293483	0.0278415
BW25113_1981	shiA	0.0304766	0.0193527
BW25113_1982	amn	0.0332931	0.0382226
BW25113_1983	yeeN	0.0912177	0.0731929
BW25113_1985	yeeO	0.0515775	0.0401552
BW25113_1987	cbl	0.0289215	0.036999
BW25113_1988	nac	0.0238484	0.0316094
BW25113_1990	ldtA	0.0350051	0.0275925
BW25113_1991	cobT	0.022518	0.0268443
BW25113_1992	cobS	0.0142744	0.0176299
BW25113_1993	cobU	0.0261942	0.0456244
BW25113_1994	insH1	0.0299269	0.0363531
BW25113_1996	insD1	0.0348444	0.0419753
BW25113_1997	insC1	0.0554621	0.0496704
BW25113_1999	yeeP	0.0363305	0.0462753
BW25113_2000	flu	0.0237329	0.0292749
BW25113_2001	yeeR	0.0170658	0.0274876
BW25113_2002	yeeS	0.0227627	0.0318673
BW25113_2003	yeeT	0.0434281	0.0321631
BW25113_2004	cbeA	0.0333019	0.0636284
BW25113_2005	cbtA	0.0424767	0.0156543
BW25113_2006	yeeW	0.0250106	0.03177
BW25113_2007	yeeX	0.024727	0.0518684
BW25113_2008	yeeA	0.0316727	0.0313655
BW25113_2009	sbmC	0.0274995	0.0299764
BW25113_2010	dacD	0.0237078	0.0301938
BW25113_2011	sbcB	0.0396728	0.0402816
BW25113_2012	yeeD	0.0160667	0.0247537
BW25113_2013	yeeE	0.0452618	0.0613773
BW25113_2014	plaP	0.0445251	0.0364947
BW25113_2015	yeeY	0.0315635	0.032273
BW25113_2016	yeeZ	0.0514985	0.0629446
BW25113_2017	yefM	0.0121407	0.0146141
BW25113_2018	hisL	0.0399113	0.0105276
BW25113_2019	hisG	0.0321384	0.0380077
BW25113_2020	hisD	0.0314129	0.035663
BW25113_2021	hisC	0.0227527	0.0301862
BW25113_2022	hisB	0.0295842	0.0319532
BW25113_2023	hisH	0.00964553	0.0225316
BW25113_2024	hisA	0.0141978	0.0263741
BW25113_2025	hisF	0.0278622	0.0455119
BW25113_2026	hisI	0.0244809	0.0265978
BW25113_2027	wzzB	0.0462571	0.0601158
BW25113_2028	ugd	0.0997211	0.0856835
BW25113_2029	gnd	0.0782637	0.0831113
BW25113_2030	insH1	0.0351419	0.0463676
BW25113_2032	wbbK	0.107154	0.0749915
BW25113_2033	wbbJ	0.191925	0.16755
BW25113_2034	wbbI	0.20171	0.133666
BW25113_2035	wbbH	0.169662	0.0989729
BW25113_2036	glf	0.221077	0.158086
BW25113_2037	wzxB	0.102791	0.0788163
BW25113_2038	rfbC	0.278787	0.158069
BW25113_2039	rfbA	0.334329	0.278961
BW25113_2040	rfbD	0.155167	0.143948
BW25113_2041	rfbB	0.19849	0.183453
BW25113_2042	wcaN	0.0631873	0.0867073
BW25113_2043	wcaM	0.080302	0.0674797
BW25113_2044	wcaL	0.015532	0.0207911
BW25113_2045	wcaK	0.0247558	0.037382
BW25113_2046	wzxC	0.0151894	0.0220222
BW25113_2047	wcaJ	0.0153902	0.0156821
BW25113_2048	cpsG	0.0195986	0.0223369
BW25113_2049	cpsB	0.0228945	0.037679
BW25113_2050	wcaI	0.0241069	0.0184515
BW25113_2051	wcaH	0.0196249	0.0320405
BW25113_2052	wcaG	0.0148404	0.0156493
BW25113_2053	gmd	0.0382558	0.0407657
BW25113_2054	wcaF	0.081522	0.0855394
BW25113_2055	wcaE	0.0485214	0.0496463
BW25113_2056	wcaD	0.0521373	0.0555617
BW25113_2057	wcaC	0.0267188	0.0297779
BW25113_2058	wcaB	0.0331136	0.0376285
BW25113_2059	wcaA	0.0166629	0.0305629
BW25113_2060	wzc	0.0250269	0.0253566
BW25113_2061	wzb	0.018538	0.0144447
BW25113_2062	wza	0.038178	0.041816
BW25113_2063	yegH	0.0265255	0.0255272
BW25113_2064	asmA	0.0242349	0.0373087
BW25113_2065	dcd	0.029037	0.00948612
BW25113_2066	udk	0.0161257	0.0090728
BW25113_2067	yegE	0.0244483	0.0299764
BW25113_2068	alkA	0.0255428	0.0302911
BW25113_2069	yegD	0.0320706	0.0242999
BW25113_2070	yegI	0.0488627	0.0670993
BW25113_2071	yegJ	0.0506111	0.0664547
BW25113_2072	yegK	0.0434645	0.0357287
BW25113_2073	yegL	0.033765	0.0467455
BW25113_2074	mdtA	0.0170745	0.0229323
BW25113_2075	mdtB	0.020452	0.0309952
BW25113_2076	mdtC	0.0185694	0.028835
BW25113_2077	mdtD	0.0215628	0.0279212
BW25113_2078	baeS	0.0248989	0.0399504
BW25113_2079	baeR	0.0127745	0.00862535
BW25113_2080	yegP	0.0782913	0.0455637
BW25113_2081	yegQ	0.0396515	0.0625591
BW25113_2082	ogrK	0.0328651	0.0704299
BW25113_2083	yegZ	0.0556793	0.0573591
BW25113_2085	yegR	0.205986	0.162854
BW25113_2086	yegS	0.0645805	0.0630407
BW25113_2088	insE1	0.0265682	0.0367614
BW25113_2089	insF1	0.0486017	0.0534471
BW25113_2091	gatD	0.0788147	0.120441
BW25113_2092	gatC	0.0639479	0.0871472
BW25113_2093	gatB	0.0726622	0.0898811
BW25113_2094	gatA	0.151265	0.157132
BW25113_2095	gatZ	0.0954249	0.1114
BW25113_2096	gatY	0.0626087	0.0673913
BW25113_2097	fbaB	0.035664	0.0342271
BW25113_2098	yegT	0.0278359	0.0252934
BW25113_2099	yegU	0.0241722	0.0312505
BW25113_2100	yegV	0.0328375	0.0433404
BW25113_2101	yegW	0.0279325	0.0243896
BW25113_2102	yegX	0.0466399	0.0643994
BW25113_2103	thiD	0.0263887	0.0206369
BW25113_2104	thiM	0.0217486	0.0314641
BW25113_2105	rcnR	0.0301101	0.0212171
BW25113_2106	rcnA	0.041568	0.0508876
BW25113_2107	rcnB	0.255977	0.252426
BW25113_2108	yehA	0.0290772	0.0305085
BW25113_2109	yehB	0.0832729	0.0898268
BW25113_2110	yehC	0.00744658	0.0154647
BW25113_2111	yehD	0.0234041	0.0169347
BW25113_2112	yehE	0.156279	0.167804
BW25113_2113	mrp	0.0261113	0.0317573
BW25113_2114	metG	0.00432762	0.00467165
BW25113_2118	yehI	0.0370245	0.0405445
BW25113_2119	yehL	0.0497702	0.0394385
BW25113_2120	yehM	0.0228242	0.0297287
BW25113_2121	yehP	0.0192998	0.0260669
BW25113_2122	yehQ	0.0293809	0.0365048
BW25113_2123	yehR	0.0608139	0.0635488
BW25113_2124	yehS	0.0688115	0.0628018
BW25113_2125	yehT	0.0300762	0.0401059
BW25113_2126	yehU	0.0264891	0.0364315
BW25113_2127	mlrA	0.0224201	0.0303113
BW25113_2128	yehW	0.0259808	0.0225417
BW25113_2129	yehX	0.0221377	0.0228463
BW25113_2130	yehY	0.01904	0.0356933
BW25113_2131	osmF	0.0312171	0.0351473
BW25113_2132	bglX	0.0355761	0.0344685
BW25113_2133	dld	0.0342281	0.0371747
BW25113_2134	pbpG	0.0319853	0.0417591
BW25113_2135	yohC	0.032653	0.0502
[truncated: 2,311 more rows]

## Sheet: Fig. 2b
		Normalized reads
#ORF	Name	+CRO replicate 1	+CRO replicate 2
BW25113_0001	thrL	0.0509563	0.0296366
BW25113_0002	thrA	0.0326603	0.0356243
BW25113_0003	thrB	0.0225342	0.0262428
BW25113_0004	thrC	0.0200304	0.022279
BW25113_0005	yaaX	0.0331027	0.0271743
BW25113_0006	yaaA	0.0388389	0.0401104
BW25113_0007	yaaJ	0.0415408	0.0393211
BW25113_0008	talB	0.0266605	0.0181368
BW25113_0009	mog	0.0143293	0.0127553
BW25113_0010	satP	0.0775003	0.0561324
BW25113_0011	yaaW	0.0664	0.0694881
BW25113_0013	yaaI	0.080055	0.102591
BW25113_0014	dnaK	0.0170356	0.018609
BW25113_0015	dnaJ	0.0233998	0.0246247
BW25113_0016	insL1	0.0293679	0.0262743
BW25113_0018	mokC	0.197652	0.172757
BW25113_0019	nhaA	0.0459668	0.0531036
BW25113_0020	nhaR	0.052357	0.0455606
BW25113_0021	insB1	0.061802	0.0448238
BW25113_0022	insA	0.182325	0.203691
BW25113_0023	rpsT	0	0.0012964
BW25113_0024	yaaY	0.0398244	0.0275637
BW25113_0025	ribF	0.000345079	0.000470995
BW25113_0026	ileS	7.80671e-05	4.66332e-06
BW25113_0027	lspA	7.24101e-05	0.000170211
BW25113_0028	fkpB	0.00486731	0.0076152
BW25113_0029	ispH	7.35415e-05	0.00012591
BW25113_0030	rihC	0.0229495	0.0129477
BW25113_0031	dapB	5.65704e-05	0
BW25113_0032	carA	0.0229585	0.0310915
BW25113_0033	carB	0.0270825	0.0303023
BW25113_0034	caiF	0.127995	0.15438
BW25113_0035	caiE	0.0281868	0.0283576
BW25113_0036	caiD	0.0436248	0.0327995
BW25113_0037	caiC	0.0349198	0.0400719
BW25113_0038	caiB	0.0352829	0.0298371
BW25113_0039	caiA	0.0331932	0.0344899
BW25113_0040	caiT	0.0614976	0.0765053
BW25113_0041	fixA	0.103828	0.087963
BW25113_0042	fixB	0.0190529	0.0159824
BW25113_0043	fixC	0.0177224	0.0195486
BW25113_0044	fixX	0.0250618	0.0251878
BW25113_0045	yaaU	0.0339547	0.035032
BW25113_0046	kefF	0.0340769	0.0398364
BW25113_0047	kefC	0.0177925	0.0162703
BW25113_0048	folA	0	0.000354412
BW25113_0049	apaH	0.0127973	0.00826573
BW25113_0050	apaG	0.0236091	0.0244649
BW25113_0051	rsmA	0.0241929	0.0297112
BW25113_0052	pdxA	0.0192215	0.02455
BW25113_0053	surA	0.000228544	4.31357e-05
BW25113_0054	lptD	0.00046614	6.99498e-05
BW25113_0055	djlA	0.0382336	0.0373392
BW25113_0058	rluA	0.0509733	0.0587135
BW25113_0059	rapA	0.123543	0.121659
BW25113_0060	polB	0.0337793	0.0337018
BW25113_0061	araD	0.0127453	0.0194973
BW25113_0065	yabI	0.0358905	0.0266719
BW25113_0066	thiQ	0.0319317	0.0225646
BW25113_0067	thiP	0.0173818	0.0212542
BW25113_0068	thiB	0.0159472	0.0139247
BW25113_0069	sgrR	0.0267702	0.0321046
BW25113_0070	setA	0.0104542	0.012521
BW25113_0071	leuD	0.0554265	0.0601009
BW25113_0072	leuC	0.030496	0.0247331
BW25113_0073	leuB	0.0151948	0.0223641
BW25113_0074	leuA	0.0306181	0.0254944
BW25113_0075	leuL	0.463496	0.65375
BW25113_0076	leuO	0.213179	0.175025
BW25113_0077	ilvI	0.041655	0.0457157
BW25113_0078	ilvH	0.0625962	0.086219
BW25113_0080	cra	0.17666	0.191807
BW25113_0081	mraZ	0.000133506	0.000292623
BW25113_0082	rsmH	0.00152966	0.000278633
BW25113_0083	ftsL	0.000512528	0.00304398
BW25113_0084	ftsI	0	3.73066e-05
BW25113_0085	murE	0	1.86533e-05
BW25113_0086	murF	8.5987e-05	2.09849e-05
BW25113_0087	mraY	0.000419752	0.000104925
BW25113_0088	murD	2.71538e-05	1.04925e-05
BW25113_0089	ftsW	2.03653e-05	0
BW25113_0090	murG	2.26281e-05	0
BW25113_0091	murC	0.000183288	0.00139317
BW25113_0092	ddlB	0.00100695	0.00166714
BW25113_0093	ftsQ	0.000196865	0.000195859
BW25113_0094	ftsA	0.000606434	0.000209849
BW25113_0095	ftsZ	2.14967e-05	0.00028796
BW25113_0096	lpxC	0.000825927	0.000504804
BW25113_0097	secM	0.00335802	0.00169162
BW25113_0098	secA	0.000157266	0.000290292
BW25113_0099	mutT	0.0475542	0.0296622
BW25113_0101	yacG	0.00844596	0.0114624
BW25113_0102	zapD	0.0277364	0.0247844
BW25113_0103	coaE	0.00162696	0.00234682
BW25113_0104	guaC	0.0443647	0.0438783
BW25113_0106	hofC	0.0343665	0.0361337
BW25113_0107	hofB	0.0209107	0.0215259
BW25113_0108	ppdD	0.0289052	0.0155009
BW25113_0109	nadC	0.0209129	0.0199112
BW25113_0110	ampD	0.00269841	0.0163286
BW25113_0111	ampE	0.0161542	0.0204766
BW25113_0112	aroP	0.0362288	0.0360848
BW25113_0113	pdhR	0.0119149	0.015291
BW25113_0114	aceE	0.0445922	0.0395275
BW25113_0115	aceF	0.0153996	0.0196967
BW25113_0116	lpd	0.000416358	0.000207518
BW25113_0117	yacH	0.0267125	0.027622
BW25113_0118	acnB	0.000257961	5.82915e-06
BW25113_0119	yacL	0.0176013	0.0298581
BW25113_0120	speD	0.0488281	0.0377298
BW25113_0121	speE	0.0449146	0.0405464
BW25113_0122	yacC	0.0664102	0.0616992
BW25113_0123	cueO	0.0160886	0.0177649
BW25113_0124	gcd	0.0264489	0.0271557
BW25113_0125	hpt	0.0432842	0.0276372
BW25113_0126	can	0	0
BW25113_0127	yadG	0.0184533	0.0219386
BW25113_0128	yadH	0.0291236	0.022089
BW25113_0129	yadI	0.0324295	0.0414114
BW25113_0130	yadE	0.035757	0.0311871
BW25113_0131	panD	0.0205215	0.0231487
BW25113_0132	yadD	0.039287	0.0391299
BW25113_0133	panC	0.0282671	0.044579
BW25113_0134	panB	0.0302742	0.0319193
BW25113_0135	yadC	0.147756	0.136309
BW25113_0136	yadK	0.0123097	0.0133243
BW25113_0137	yadL	0.0554672	0.0881741
BW25113_0138	yadM	0.0551538	0.0566092
BW25113_0139	htrE	0.105685	0.0930612
BW25113_0140	yadV	0.110783	0.0947901
BW25113_0141	yadN	0.0806444	0.0662751
BW25113_0142	folK	0.0117282	0.0100949
BW25113_0143	pcnB	0.00203088	0.00115534
BW25113_0144	gluQ	0.019174	0.0280056
BW25113_0145	dksA	0.0204242	0.0397665
BW25113_0146	sfsA	0.0571994	0.0554947
BW25113_0147	ligT	0.040639	0.0573437
BW25113_0148	hrpB	0.0329839	0.033963
BW25113_0149	mrcB	0.000200259	0.000531618
BW25113_0150	fhuA	0.0321716	0.0375176
BW25113_0151	fhuC	0.0245402	0.0173231
BW25113_0152	fhuD	0.0134355	0.0162493
BW25113_0153	fhuB	0.0147298	0.0193726
BW25113_0154	hemL	0.00188606	0.00348583
BW25113_0155	clcA	0.023419	0.027924
BW25113_0156	erpA	0.00395427	0.000951317
BW25113_0157	yadS	0.0255042	0.0244032
BW25113_0158	btuF	0.0118108	0.0207763
BW25113_0159	mtn	0.0233432	0.0178139
BW25113_0160	dgt	0.193118	0.210422
BW25113_0161	degP	0.00306385	0.00244475
BW25113_0162	cdaR	0.0311838	0.0265926
BW25113_0163	yaeH	0.0626008	0.0485009
BW25113_0164	yaeI	0.042576	0.0424304
BW25113_0166	dapD	0.000600777	0.000291457
BW25113_0167	glnD	0.00806693	0.00975333
BW25113_0168	map	0.00105334	0.00509001
BW25113_0169	rpsB	0.000255698	0.00418183
BW25113_0170	tsf	0.000492162	0.000215679
BW25113_0171	pyrH	0	0.000109588
BW25113_0172	frr	0	7.11156e-05
BW25113_0173	dxr	4.97819e-05	1.16583e-05
BW25113_0174	ispU	0.00128302	0.000104925
BW25113_0175	cdsA	0.00107371	0.000914011
BW25113_0176	rseP	0.000486505	0.00120547
BW25113_0177	bamA	0.000543076	5.12965e-05
BW25113_0178	skp	0.00126831	0.00426927
BW25113_0179	lpxD	5.65704e-05	0.000283297
BW25113_0180	fabZ	0	3.14774e-05
BW25113_0181	lpxA	0	0
BW25113_0182	lpxB	0.00117553	0.000180704
BW25113_0183	rnhB	0.00380379	0.00768165
BW25113_0184	dnaE	0.000480848	9.44322e-05
BW25113_0185	accA	0.000114272	0.000212181
BW25113_0186	ldcC	0.0208417	0.0226136
BW25113_0187	yaeR	0.0149221	0.0392372
BW25113_0188	tilS	0.000571361	0.00300085
BW25113_0189	rof	0.0208269	0.0235579
BW25113_0190	yaeQ	0.0224268	0.0156513
BW25113_0191	arfB	0.0391105	0.0276838
BW25113_0192	nlpE	0.0187248	0.0250712
BW25113_0193	yaeF	0.0380967	0.0368542
BW25113_0194	proS	0.000156134	0.00031594
BW25113_0195	tsaA	0.0207342	0.0212204
BW25113_0196	rcsF	0.0161282	0.00231884
BW25113_0197	metQ	0.0156202	0.0231184
BW25113_0198	metI	0.0228612	0.0351136
BW25113_0199	metN	0.0289154	0.0404182
BW25113_0200	gmhB	0.000161791	2.44824e-05
BW25113_0207	dkgB	0.0115528	0.0061241
BW25113_0208	yafC	0.0182507	0.0160313
BW25113_0209	yafD	0.00298465	0.00606581
BW25113_0210	yafE	0.0278394	0.0268596
BW25113_0211	mltD	0.00168693	0.00918791
BW25113_0212	gloB	0.0222876	0.0276628
BW25113_0213	yafS	0.0280623	0.0293917
BW25113_0214	rnhA	0.0236091	0.0211482
BW25113_0215	dnaQ	0.00171861	0.000461669
BW25113_0217	yafT	0.0138303	0.00839864
BW25113_0218	yafU	0.0573465	0.0841473
BW25113_0219	yafV	0.0328346	0.0282679
BW25113_0220	ivy	0.0585198	0.0588406
BW25113_0221	fadE	0.0191898	0.0244568
BW25113_0222	gmhA	0.000638114	0.000322935
BW25113_0223	yafJ	0.0235016	0.0322678
BW25113_0224	yafK	0.0673549	0.078444
BW25113_0225	yafQ	0.0914992	0.0711669
BW25113_0226	dinJ	0.15283	0.158071
BW25113_0227	yafL	0.0459849	0.0475962
BW25113_0228	rayT	0.0865085	0.0545585
BW25113_0229	lfhA	0.0154539	0.0210654
BW25113_0230	lafU	0.0194093	0.0208264
BW25113_0231	dinB	0.0223261	0.0290793
BW25113_0232	yafN	0.00285793	0.00972186
BW25113_0233	yafO	0.102673	0.106823
BW25113_0234	yafP	0.0338958	0.0258826
BW25113_0235	ykfJ	0.131615	0.174061
BW25113_0236	prfH	0.0424696	0.0436428
BW25113_0237	pepD	0.0409309	0.0457961
BW25113_0238	gpt	0.0697795	0.0624722
BW25113_0239	frsA	0.0487263	0.0502753
BW25113_0240	crl	0.121143	0.152872
BW25113_0241	phoE	0.152001	0.151835
BW25113_0242	proB	0.0325483	0.036635
BW25113_0243	proA	0.0429822	0.0415012
BW25113_0245	ykfI	0.0203608	0.0313562
BW25113_0246	yafW	0.0509201	0.0702529
BW25113_0247	ykfG	0.0152163	0.0108819
BW25113_0248	yafX	0.0287377	0.0350728
BW25113_0249	ykfF	0.00593423	0.0221065
BW25113_0250	ykfB	0.039666	0.0344608
BW25113_0251	yafY	0.0228567	0.0337286
BW25113_0252	yafZ	0.0375548	0.0389632
BW25113_0253	ykfA	0.0320403	0.0383453
BW25113_0254	perR	0.0684071	0.0750934
BW25113_0256	insI1	0.0519836	0.0552848
BW25113_0258	ykfC	0.0238489	0.0176145
BW25113_0259	insH1	0.0339071	0.0344141
BW25113_0260	mmuP	0.0170899	0.0220354
BW25113_0261	mmuM	0.0177574	0.0194017
BW25113_0262	afuC	0.0268223	0.0260213
BW25113_0263	afuB	0.0318412	0.0178174
BW25113_0264	insB1	0.0388763	0.0270309
BW25113_0265	insA	0.0775331	0.0732386
BW25113_0266	yagB	0.0720876	0.102805
BW25113_0267	yagA	0.0397056	0.0277094
BW25113_0268	yagE	0.0244316	0.0218616
BW25113_0269	yagF	0.0279344	0.0213872
BW25113_0270	yagG	0.0359335	0.0483936
BW25113_0271	yagH	0.0264908	0.0202248
BW25113_0272	yagI	0.036024	0.0369615
BW25113_0273	argF	0.0430433	0.0328403
BW25113_0274	insB1	0.0408755	0.0260248
BW25113_0275	insA	0.0726929	0.0715493
BW25113_0276	yagJ	0.0546854	0.0689414
BW25113_0277	yagK	0.210088	0.249471
BW25113_0278	yagL	0.0289584	0.0247284
BW25113_0279	yagM	0.0220036	0.00790666
BW25113_0280	yagN	0.0944193	0.0776932
BW25113_0281	intF	0.0554808	0.0591834
BW25113_0283	paoD	0.0242811	0.0318516
BW25113_0284	paoC	0.0196152	0.0187745
BW25113_0285	paoB	0.0342907	0.0266229
BW25113_0286	paoA	0.0405089	0.0504501
BW25113_0287	yagU	0.189057	0.195896
BW25113_0288	ykgJ	0.102456	0.136197
BW25113_0289	ecpE	0.0266435	0.0258126
BW25113_0290	ecpD	0.0381771	0.0324404
BW25113_0291	ecpC	0.0239689	0.0264702
BW25113_0292	ecpB	0.0204185	0.0203064
BW25113_0293	ecpA	0.108113	0.0848036
BW25113_0294	ecpR	0.0849653	0.0914885
BW25113_0295	ykgL	0.150209	0.187598
BW25113_0296	ykgM	0.15435	0.102444
BW25113_0297	eaeH	0.0729916	0.0577389
BW25113_0298	insE1	0.0254352	0.0289382
BW25113_0299	insF1	0.053364	0.0518561
BW25113_0300	ykgA	0.038736	0.0440008
BW25113_0301	rclC	0.0775127	0.0846101
BW25113_0303	rclB	0.00503476	0.00346951
BW25113_0304	rclA	0.111781	0.135993
BW25113_0305	rclR	0.0648206	0.0606395
BW25113_0306	ykgE	0.0628474	0.0648913
BW25113_0307	ykgF	0.0337205	0.0312303
BW25113_0308	ykgG	0.0464567	0.0485032
BW25113_0310	ykgH	0.0163285	0.00987808
BW25113_0311	betA	0.0309768	0.04067
BW25113_0312	betB	0.0306781	0.0335095
BW25113_0313	betI	0.0383072	0.0303256
BW25113_0314	betT	0.046752	0.0384736
BW25113_0315	yahA	0.0734114	0.0781363
BW25113_0316	yahB	0.0956469	0.0853236
BW25113_0317	yahC	0.0561653	0.0586168
BW25113_0318	yahD	0.0358916	0.0468722
BW25113_0319	yahE	0.0905522	0.0966485
BW25113_0320	yahF	0.0338347	0.031144
BW25113_0321	yahG	0.0212886	0.0225984
BW25113_0323	yahI	0.00807485	0.0107081
BW25113_0324	yahJ	0.0225591	0.0178337
BW25113_0325	yahK	0.0579586	0.0850216
BW25113_0326	yahL	0.0224709	0.0271953
BW25113_0327	yahM	0.2292	0.141533
BW25113_0328	yahN	0.202121	0.220617
BW25113_0329	yahO	0.13366	0.123394
BW25113_0330	prpR	0.0276686	0.0302941
BW25113_0331	prpB	0.0102483	0.0107116
BW25113_0333	prpC	0.0276233	0.0183723
BW25113_0334	prpD	0.0250041	0.0172485
BW25113_0335	prpE	0.0249577	0.0251586
BW25113_0336	codB	0.0304462	0.0337694
BW25113_0337	codA	0.03388	0.0348012
BW25113_0338	cynR	0.00865413	0.013744
BW25113_0339	cynT	0.0155863	0.0122132
BW25113_0340	cynS	0.044703	0.0343232
BW25113_0341	cynX	0.041026	0.0276185
BW25113_0342	lacA	0.102014	0.091928
BW25113_0343	lacY	0.065289	0.0791505
BW25113_0344	lacZ	0.0227469	0.0151978
BW25113_0346	mhpR	0.0164529	0.0191732
BW25113_0347	mhpA	0.0294573	0.0255632
BW25113_0348	mhpB	0.026605	0.030258
BW25113_0349	mhpC	0.0188198	0.0252997
BW25113_0350	mhpD	0.0404818	0.0335409
BW25113_0351	mhpF	0.0241612	0.0160127
BW25113_0352	mhpE	0.0218294	0.0196034
BW25113_0353	mhpT	0.0115585	0.0176355
BW25113_0354	yaiL	0.0717629	0.0656304
BW25113_0355	frmB	0.0383038	0.0405044
BW25113_0356	frmA	0.0151066	0.0186241
BW25113_0357	frmR	0.0228239	0.0432103
BW25113_0358	yaiO	0.0858444	0.0877474
BW25113_0360	insC1	0.0503703	0.0457075
BW25113_0361	insD1	0.0362673	0.0447119
BW25113_0363	yaiP	0.0733582	0.0751447
BW25113_0364	yaiS	0.0432729	0.0531292
BW25113_0365	tauA	0.0306034	0.0298231
BW25113_0366	tauB	0.016643	0.017583
BW25113_0367	tauC	0.0300705	0.0347114
BW25113_0368	tauD	0.0293216	0.0288088
BW25113_0369	hemB	0.00236238	0.00219992
BW25113_0372	insF1	0.0460856	0.0479261
BW25113_0373	insE1	0.025537	0.0270099
BW25113_0375	yaiV	0.0496462	0.062274
BW25113_0376	ampH	0.0489854	0.0606313
BW25113_0377	sbmA	0.0510004	0.0570697
BW25113_0378	yaiW	0.0272262	0.0322912
BW25113_0379	yaiY	0.024056	0.0258674
BW25113_0380	yaiZ	0.0147615	0.0401803
BW25113_0381	ddlA	0.0554061	0.0606465
BW25113_0382	iraP	0.580507	0.621436
BW25113_0383	phoA	0.0550679	0.0687525
BW25113_0384	psiF	0.0296508	0.0320498
BW25113_0385	yaiC	0.0260009	0.0276745
BW25113_0386	proC	0.0294992	0.0208614
BW25113_0387	yaiI	0.0361632	0.013498
BW25113_0388	aroL	0.0202986	0.0131517
BW25113_0389	yaiA	0.0873978	0.0980685
BW25113_0390	aroM	0.0273009	0.0274133
BW25113_0391	yaiE	0.230994	0.199282
BW25113_0392	ykiA	0.0918838	0.106391
BW25113_0393	rdgC	0.0191242	0.0218546
BW25113_0394	mak	0.0290817	0.0280545
BW25113_0396	araJ	0.0713511	0.0721719
BW25113_0397	sbcC	0.0209774	0.0253638
BW25113_0398	sbcD	0.0360116	0.032557
BW25113_0399	phoB	0.0543698	0.0466274
BW25113_0400	phoR	0.0105639	0.0149961
BW25113_0401	brnQ	0.0351879	0.0339093
BW25113_0402	proY	0.0356857	0.0273784
BW25113_0403	malZ	0.0268177	0.0238902
BW25113_0404	acpH	0.0108434	0.0135306
BW25113_0405	queA	0.0128302	0.0123776
BW25113_0406	tgt	0.0159132	0.0250432
BW25113_0407	yajC	0.000140295	4.31357e-05
BW25113_0408	secD	0.000577018	0.000615558
BW25113_0409	secF	6.33588e-05	9.44322e-05
BW25113_0410	yajD	0.0261977	0.0275859
BW25113_0411	tsx	0.0367515	0.0255993
BW25113_0412	yajI	0.0517472	0.0665164
BW25113_0413	nrdR	0.0589192	0.0558328
BW25113_0414	ribD	0.00171634	0.00242842
BW25113_0415	ribE	5.31761e-05	0
BW25113_0416	nusB	0.000278326	0.000838232
BW25113_0417	thiL	0.00159755	0.0018152
BW25113_0418	pgpA	0.00312608	0.00301367
BW25113_0419	yajO	0.0125383	0.0161328
BW25113_0420	dxs	0.00134411	0.000530453
BW25113_0421	ispA	4.18621e-05	0.000117749
BW25113_0422	xseB	0.0230434	0.0209208
BW25113_0423	thiI	0.0391693	0.0354121
BW25113_0424	yajL	0.0168353	0.0241677
BW25113_0425	panE	0.0247156	0.0304468
BW25113_0426	yajQ	0.0145646	0.0159101
BW25113_0427	yajR	0.0217185	0.0245535
BW25113_0428	cyoE	0.00202635	0.00335759
BW25113_0429	cyoD	0.000814613	0.00817247
BW25113_0430	cyoC	0.00284888	0.000627217
BW25113_0431	cyoB	0.000939068	0.00135703
BW25113_0432	cyoA	0.0149233	0.0175574
BW25113_0433	ampG	0.0318616	0.0289849
BW25113_0434	yajG	0.0380696	0.0342043
BW25113_0435	bolA	0.0817544	0.0724167
BW25113_0436	tig	0.00141765	0.001392
BW25113_0437	clpP	0.000150477	0.0007438
BW25113_0438	clpX	0.000847424	9.55981e-05
BW25113_0439	lon	4.97819e-05	1.16583e-05
BW25113_0440	hupB	0.0285511	0.0459162
BW25113_0441	ppiD	0.00442041	0.0054829
BW25113_0442	ybaV	0.0838486	0.0725368
BW25113_0443	fadM	0.0407771	0.0398795
BW25113_0444	queC	0.0351347	0.0445195
BW25113_0445	ybaE	0.0271504	0.032944
BW25113_0446	cof	0.0188707	0.0260365
BW25113_0447	ybaO	0.0297809	0.0307639
BW25113_0448	mdlA	0.0272545	0.0265203
BW25113_0449	mdlB	0.0183605	0.0251271
BW25113_0450	glnK	0.019889	0.0241478
BW25113_0451	amtB	0.0225908	0.0249872
BW25113_0452	tesB	0.0311397	0.0289056
BW25113_0453	ybaY	0.0239213	0.0176553
BW25113_0454	ybaZ	0.0158929	0.0154333
BW25113_0456	ybaA	0.0214334	0.0230345
BW25113_0457	ylaB	0.0555216	0.0615617
BW25113_0458	ylaC	0.0633916	0.0394412
BW25113_0459	maa	0.133842	0.120598
BW25113_0460	hha	0.0237901	0.0113016
BW25113_0461	tomB	0.246746	0.185332
BW25113_0462	acrB	0.00145273	0.00260913
BW25113_0463	acrA	5.20447e-05	0.000158553
BW25113_0464	acrR	0.0352264	0.0555331
BW25113_0465	mscK	0.0319294	0.0310589
BW25113_0466	ybaM	0.0102132	0.0131949
BW25113_0467	priC	0.00737225	0.00260213
BW25113_0468	ybaN	0.0130949	0.0223128
BW25113_0469	apt	0.0202182	0.0163216
BW25113_0470	dnaX	4.86505e-05	0.000165548
BW25113_0471	ybaB	0.0434924	0.0553431
BW25113_0472	recR	0.0557852	0.030462
BW25113_0473	htpG	0.0446182	0.0395706
BW25113_0474	adk	7.69357e-05	0
BW25113_0475	hemH	0.00178423	0.000648201
BW25113_0476	aes	0.0264014	0.0255375
BW25113_0477	gsk	0.0374575	0.0362049
BW25113_0478	ybaL	0.0299789	0.0306019
BW25113_0479	fsr	0.0244803	0.0226987
BW25113_0480	ushA	0.0278643	0.0245978
BW25113_0481	ybaK	0.0163907	0.0130107
BW25113_0482	ybaP	0.0189307	0.0193714
BW25113_0483	ybaQ	0.0284334	0.0188247
BW25113_0484	copA	0.0201673	0.0185052
BW25113_0485	glsA	0.0277014	0.0282341
BW25113_0486	ybaT	0.019631	0.0326246
BW25113_0487	cueR	0.0301667	0.0251015
BW25113_0488	ybbJ	0.0290659	0.0196524
BW25113_0489	qmcA	0.0294958	0.0324894
BW25113_0490	fetA	0.0967919	0.0918033
BW25113_0491	fetB	0.102024	0.131609
BW25113_0492	ybbN	0.00575886	0.00792065
BW25113_0493	ybbO	0.0304156	0.0180599
BW25113_0494	tesA	0.0134219	0.0251539
BW25113_0495	ybbA	0.0230626	0.0227337
BW25113_0496	ybbP	0.0395121	0.0388128
BW25113_0497	rhsD	0.0364845	0.0334383
BW25113_0498	ybbC	0.0112292	0.00229785
BW25113_0499	rhsH	0.048999	0.0440019
BW25113_0501	ybbD	0.0084222	0.0103596
BW25113_0502	ylbG	0.0153226	0.00477407
BW25113_0503	mnmH	0.0151179	0.0175399
BW25113_0504	allS	0.0180844	0.0139958
BW25113_0505	allA	0.00909538	0.00762686
BW25113_0506	allR	0.0387168	0.0328892
BW25113_0507	gcl	0.0545553	0.0571898
BW25113_0508	hyi	0.0250358	0.0160092
BW25113_0509	glxR	0.106894	0.116008
BW25113_0511	ybbW	0.0278632	0.035812
BW25113_0512	allB	0.0389679	0.054126
BW25113_0513	ybbY	0.0905047	0.0925494
BW25113_0514	glxK	0.0615237	0.0524204
BW25113_0515	allE	0.107979	0.121711
BW25113_0516	allC	0.0596976	0.0737201
BW25113_0517	allD	0.0550317	0.0545154
BW25113_0518	fdrA	0.0229155	0.0222009
BW25113_0520	ylbF	0.0179339	0.0268584
BW25113_0521	ybcF	0.0174225	0.0314949
BW25113_0522	purK	0.0186976	0.0155557
BW25113_0523	purE	0.0171657	0.0184085
BW25113_0524	lpxH	0.000394861	0.00212064
BW25113_0525	ppiB	0.00725232	0.00405942
BW25113_0526	cysS	0.000188945	0.000227337
BW25113_0527	ybcI	0.0279831	0.0171214
BW25113_0528	ybcJ	0.0261332	0.0157096
BW25113_0529	folD	0.00299936	0.00207168
BW25113_0530	sfmA	0.01338	0.0157457
BW25113_0531	sfmC	0.0262588	0.0222277
BW25113_0532	sfmD	0.0563531	0.0564145
BW25113_0533	sfmH	0.0464771	0.0353806
BW25113_0534	sfmF	0.106721	0.110828
BW25113_0535	sfmZ	0.0347252	0.0445032
BW25113_0537	intD	0.0663197	0.0743182
BW25113_0539	exoD	0.0459691	0.0642384
BW25113_0540	insE1	0.0278315	0.0293265
BW25113_0541	insF1	0.0467916	0.0480159
BW25113_0542	renD	0.103488	0.107469
BW25113_0543	emrE	0.161607	0.176825
BW25113_0544	ybcK	0.00340101	0.00253685
BW25113_0545	ybcL	0.06621	0.0571268
BW25113_0546	ybcM	0.0410859	0.0393153
BW25113_0547	ybcN	0.0467475	0.0642839
BW25113_0548	ninE	0.0880156	0.103052
BW25113_0549	ybcO	0.0301452	0.0272979
BW25113_0550	rusA	0.0682363	0.0427428
BW25113_0551	quuD	0.0753393	0.0957939
BW25113_0552	insH1	0.0335225	0.0356429
BW25113_0553	nmpC	0.455586	0.360697
BW25113_0554	essD	0.066288	0.0679131
BW25113_0555	rrrD	0.0744738	0.0891685
BW25113_0556	rzpD	0.0813097	0.0716822
BW25113_0557	borD	0.0518626	0.0463044
BW25113_0558	ybcV	0.00326524	0.00210316
BW25113_0559	ybcW	0.093702	0.0775463
BW25113_0560	nohD	0.0252643	0.0265984
BW25113_0561	tfaD	0.041732	0.0297473
BW25113_0562	ybcY	0.106649	0.107732
BW25113_0563	tfaX	0.0612159	0.0769506
BW25113_0564	appY	0.000357525	0.00137451
BW25113_0565	ompT	0.128553	0.140288
BW25113_0566	envY	0.0637243	0.0924258
BW25113_0567	ybcH	0.0205667	0.0259362
BW25113_0568	nfrA	0.0310266	0.0376062
BW25113_0569	nfrB	0.0296089	0.036452
BW25113_0570	cusS	0.0207919	0.0205198
BW25113_0571	cusR	0.0322462	0.0385377
BW25113_0572	cusC	0.0569041	0.0511671
BW25113_0573	cusF	0.116701	0.11941
BW25113_0574	cusB	0.0281868	0.0222615
BW25113_0575	cusA	0.0203427	0.0214046
BW25113_0576	pheP	0.0232312	0.0294535
BW25113_0577	ybdG	0.119293	0.113217
BW25113_0578	nfsB	0.0512346	0.0512755
BW25113_0579	ybdF	0.0604002	0.0581131
BW25113_0580	ybdJ	0.0313615	0.0321687
BW25113_0581	ybdK	0.04051	0.036396
BW25113_0582	insL1	0.0287389	0.0269213
BW25113_0583	entD	0.043756	0.0328706
BW25113_0584	fepA	0.0248672	0.021632
BW25113_0585	fes	0.00794361	0.00466798
BW25113_0586	entF	0.0366259	0.0413124
BW25113_0587	fepE	0.0578636	0.0670177
BW25113_0588	fepC	0.0309926	0.0332588
BW25113_0589	fepG	0.013535	0.021098
BW25113_0590	fepD	0.0214141	0.0169162
BW25113_0591	entS	0.0183424	0.0135061
BW25113_0592	fepB	0.0250697	0.0295363
BW25113_0593	entC	0.015799	0.017878
BW25113_0594	entE	0.0194217	0.0153796
BW25113_0595	entB	0.0242065	0.027102
BW25113_0596	entA	0.0258108	0.023432
BW25113_0597	entH	0.0194206	0.0208124
BW25113_0598	cstA	0.0313083	0.0230671
BW25113_0599	ybdH	0.0222808	0.0221916
BW25113_0600	ybdL	0.0291711	0.0240709
BW25113_0601	ybdM	0.0495466	0.0488261
BW25113_0602	ybdN	0.0811525	0.0829173
BW25113_0603	ybdO	0.0256377	0.012359
BW25113_0604	dsbG	0.0999949	0.100546
BW25113_0605	ahpC	0.0559809	0.0679994
BW25113_0606	ahpF	0.0192181	0.0181496
BW25113_0607	uspG	0.0784144	0.0784079
BW25113_0608	ybdR	0.0505332	0.0473467
BW25113_0610	rnk	0.0134174	0.0186859
BW25113_0611	rna	0.0151416	0.0195148
BW25113_0612	citT	0.0388401	0.0430203
BW25113_0613	citG	0.0316885	0.0268362
BW25113_0614	citX	0.0236023	0.0299828
BW25113_0615	citF	0.0189613	0.0228689
BW25113_0616	citE	0.0263064	0.0146253
BW25113_0617	citD	0.00769696	0.0151057
BW25113_0618	citC	0.0464477	0.0468582
BW25113_0619	citA	0.0339241	0.0425831
BW25113_0620	citB	0.0628056	0.0673896
BW25113_0621	dcuC	0.0486064	0.0482281
BW25113_0622	pagP	0.118131	0.105412
BW25113_0623	cspE	0.174687	0.269826
BW25113_0624	flc	0.0422094	0.0441546
BW25113_0627	tatE	0.0333709	0.0401897
BW25113_0628	lipA	0.00481414	0.00573472
BW25113_0629	ybeF	0.0971132	0.114283
BW25113_0630	lipB	0.00208179	0.00639807
BW25113_0631	ybeD	0.0395495	0.0230776
BW25113_0632	dacA	2.94166e-05	4.31357e-05
BW25113_0633	rlpA	0.017754	0.0127309
BW25113_0634	mrdB	0.000173105	0.00199474
BW25113_0635	mrdA	0.000226281	0.00030195
BW25113_0636	rlmH	0.00047406	0.00122296
BW25113_0637	rsfS	0.000110878	8.39398e-05
BW25113_0638	cobC	0.0314893	0.0272
BW25113_0639	nadD	0.00527123	0.00198541
BW25113_0640	holA	0.000230807	0.000840563
BW25113_0641	lptE	2.03653e-05	0.000283297
BW25113_0642	leuS	0.000427672	0.000152724
BW25113_0643	ybeL	0.0498883	0.0474808
BW25113_0644	ybeQ	0.0781961	0.0846358
BW25113_0645	ybeR	0.0622478	0.0699626
BW25113_0646	djlB	0.0881445	0.0831295
BW25113_0647	ybeT	0.0629413	0.0822551
BW25113_0648	ybeU	0.0685146	0.0663474
BW25113_0649	djlC	0.03803	0.0507789
BW25113_0650	hscC	0.0332374	0.0364858
BW25113_0651	rihA	0.049369	0.0547031
BW25113_0652	gltL	0.0157752	0.0221123
BW25113_0653	gltK	0.0404218	0.032304
BW25113_0654	gltJ	0.0352411	0.0425726
BW25113_0655	gltI	0.0352773	0.0265751
BW25113_0656	insH1	0.034242	0.0344456
BW25113_0657	lnt	0.000733152	0.00182219
BW25113_0658	ybeX	0.0262792	0.0270053
BW25113_0659	ybeY	0.00542284	0.0195113
BW25113_0660	ybeZ	0.0281664	0.0249709
BW25113_0661	miaB	0.0249905	0.0248007
BW25113_0662	ubiF	0.00104429	0.000394051
BW25113_0674	asnB	0.0329658	0.033914
BW25113_0675	umpH	0.0569426	0.0427055
BW25113_0676	nagC	0.00819139	0.0111617
BW25113_0677	nagA	0.00960452	0.00755341
BW25113_0678	nagB	0.0228431	0.0275695
BW25113_0679	nagE	0.0143632	0.0129116
BW25113_0680	glnS	0.00333765	0.00285395
BW25113_0681	chiP	0.0398595	0.0376575
BW25113_0682	chiQ	0.0219312	0.0159217
BW25113_0683	fur	0.00481753	0.000299618
BW25113_0684	fldA	0.0083973	0.00484402
BW25113_0685	ybfE	0.0316104	0.0183327
BW25113_0686	ybfF	0.0337216	0.0285722
BW25113_0687	seqA	0.017203	0.0126609
BW25113_0688	pgm	0.0242642	0.0213627
BW25113_0689	ybfP	0.0794271	0.098452
BW25113_0691	ybfG	0.0645909	0.0923617
BW25113_0692	potE	0.082664	0.0923605
BW25113_0693	speF	0.0474965	0.0476789
BW25113_0694	kdpE	0.0357027	0.0426146
BW25113_0695	kdpD	0.0139989	0.0161712
BW25113_0696	kdpC	0.0231678	0.0348851
BW25113_0697	kdpB	0.02688	0.0265285
BW25113_0698	kdpA	0.0245187	0.0245466
BW25113_0699	ybfA	0.0632355	0.0709594
BW25113_0700	rhsC	0.0342273	0.0340119
BW25113_0702	ybfB	0.00312947	0.000417367
BW25113_0703	rhsO	0.0815609	0.0919817
BW25113_0704	ybfC	0.00366237	0.00690638
BW25113_0705	ybfL	0.0155082	0.0156198
BW25113_0706	ybfD	0.0479785	0.0491386
BW25113_0707	ybgA	0.0432017	0.0500456
BW25113_0708	phr	0.0277082	0.0256156
BW25113_0709	dtpD	0.0341719	0.0319449
BW25113_0710	ybgI	0.0505784	0.030258
BW25113_0711	ybgJ	0.0265892	0.021787
BW25113_0712	ybgK	0.0223928	0.0166411
BW25113_0713	ybgL	0.0162255	0.0128113
BW25113_0714	nei	0.00991565	0.0168859
BW25113_0715	abrB	0.0273597	0.0320906
BW25113_0716	ybgO	0.0720854	0.0812467
BW25113_0717	ybgP	0.0342828	0.0293836
BW25113_0718	ybgQ	0.040303	0.038266
BW25113_0719	ybgD	0.114626	0.144204
BW25113_0720	gltA	0.0977378	0.11495
BW25113_0721	sdhC	0.00680315	0.00747064
BW25113_0722	sdhD	0.020216	0.0177311
BW25113_0723	sdhA	0.0110346	0.0120955
BW25113_0724	sdhB	0.0143055	0.0191476
BW25113_0726	sucA	0.000331502	0.000290292
BW25113_0727	sucB	0.000105221	1.16583e-05
BW25113_0728	sucC	0.0287898	0.0212006
BW25113_0729	sucD	0.0444292	0.0402643
BW25113_0730	mngR	0.0307584	0.0247401
BW25113_0731	mngA	0.0142014	0.0110882
BW25113_0732	mngB	0.0370525	0.0395286
BW25113_0733	cydA	0.0305627	0.0271627
BW25113_0734	cydB	0.0307324	0.0469293
BW25113_0735	ybgE	0.022119	0.0391789
BW25113_0736	ybgC	0.00886684	0.00560881
BW25113_0737	tolQ	5.31761e-05	0.00244475
BW25113_0738	tolR	0.000376759	0.000156221
BW25113_0739	tolA	0.000414095	0.000160885
BW25113_0740	tolB	0.00020931	0.00122296
BW25113_0741	pal	4.63877e-05	0.000101427
BW25113_0742	ybgF	0.00975839	0.011206
BW25113_0750	nadA	0.020526	0.0247016
BW25113_0751	pnuC	0.0391365	0.0284801
BW25113_0752	zitB	0.0201277	0.029323
BW25113_0753	ybgS	0.0368183	0.0480497
BW25113_0754	aroG	0.0128358	0.0140144
BW25113_0755	gpmA	0.0352173	0.0249966
BW25113_0756	galM	0.0057204	0.00974867
BW25113_0757	galK	0.0204581	0.0230473
BW25113_0758	galT	0.026648	0.020437
BW25113_0759	galE	4.86505e-05	0
BW25113_0760	modF	0.0351245	0.0341378
BW25113_0761	modE	0.0234812	0.0263501
BW25113_0762	acrZ	0.0361032	0.0168766
BW25113_0763	modA	0.0116942	0.0109471
BW25113_0764	modB	0.014456	0.0126003
BW25113_0765	modC	0.0140611	0.00897806
BW25113_0766	ybhA	0.0383117	0.0376481
BW25113_0767	pgl	0.00790627	0.00502939
BW25113_0768	ybhD	0.0552138	0.0439891
BW25113_0769	ybhH	0.0309055	0.0323879
BW25113_0770	ybhI	0.0709687	0.0766906
BW25113_0771	ybhJ	0.0442912	0.0437198
BW25113_0772	ybhC	0.0471537	0.0525708
BW25113_0773	ybhB	0.0265304	0.02907
BW25113_0774	bioA	0.0129671	0.0120885
BW25113_0775	bioB	0.0139016	0.00895591
BW25113_0776	bioF	0.0189069	0.0151033
BW25113_0777	bioC	0.0212116	0.0198984
BW25113_0778	bioD	0.042843	0.0361909
BW25113_0779	uvrB	0.0386398	0.0340096
BW25113_0780	ybhK	0.0323413	0.0242073
BW25113_0781	moaA	0.00782142	0.00485568
BW25113_0782	moaB	0.0236147	0.0199474
BW25113_0783	moaC	0.0149798	0.0173044
BW25113_0784	moaD	0.0015636	0.0013955
BW25113_0785	moaE	0.00866884	0.0170153
BW25113_0786	ybhL	0.0553281	0.0547007
BW25113_0787	ybhM	0.1284	0.127542
BW25113_0788	ybhN	0.0252089	0.0293346
BW25113_0789	clsB	0.0224132	0.0157877
BW25113_0790	ybhP	0.0203235	0.0147967
BW25113_0791	ybhQ	0.0207059	0.0159486
BW25113_0792	ybhR	0.0208711	0.0293708
BW25113_0793	ybhS	0.0163206	0.0205559
BW25113_0794	ybhF	0.0204773	0.0200628
BW25113_0795	ybhG	0.0211132	0.0210596
BW25113_0796	ybiH	0.011365	0.00998417
BW25113_0797	rhlE	0.0364494	0.0345575
BW25113_0798	ybiA	0.0313422	0.0260411
BW25113_0799	dinG	0.000716181	0.000758955
BW25113_0800	ybiB	0.0172494	0.0259234
BW25113_0801	ybiC	0.0298001	0.0271883
BW25113_0802	ybiJ	0.0277975	0.025801
BW25113_0803	ybiI	0.0454792	0.0480392
BW25113_0804	ybiX	0.0179215	0.0184259
BW25113_0805	fiu	0.0197476	0.0217847
BW25113_0806	mcbA	0.0297922	0.017477
BW25113_0807	rlmF	0.0366542	0.0302754
BW25113_0808	ybiO	0.0217943	0.0202295
BW25113_0809	glnQ	0.0326151	0.0294209
BW25113_0810	glnP	0.021327	0.0356243
BW25113_0811	glnH	0.0274197	0.0257462
BW25113_0812	dps	0.0546436	0.053472
BW25113_0813	rhtA	0.0936998	0.100056
BW25113_0814	ompX	0.0255528	0.0222942
BW25113_0815	ybiP	0.0341346	0.0423977
BW25113_0817	mntR	0.024435	0.0143863
BW25113_0818	ybiR	0.0377109	0.0338231
BW25113_0819	ldtB	0.0472046	0.0586576
BW25113_0820	ybiT	0.0286868	0.0283017
BW25113_0821	ybiU	0.0239564	0.0195125
BW25113_0822	ybiV	0.0211573	0.0313375
BW25113_0823	ybiW	0.0168715	0.0166236
BW25113_0824	ybiY	0.0211698	0.0218488
BW25113_0825	fsaA	0.026286	0.0124464
BW25113_0826	moeB	0.00511057	0.00977548
BW25113_0827	moeA	0.00901618	0.0107361
BW25113_0828	iaaA	0.0131243	0.0199882
BW25113_0829	gsiA	0.0213949	0.0195603
BW25113_0830	gsiB	0.0241816	0.0344876
BW25113_0831	gsiC	0.0229099	0.0157375
BW25113_0832	gsiD	0.0378988	0.0339035
BW25113_0833	yliE	0.0256411	0.0304526
BW25113_0834	yliF	0.0638306	0.0644319
BW25113_0835	rimO	0.0306283	0.0375211
BW25113_0836	bssR	0.0244825	0.0263268
BW25113_0837	yliI	0.0294539	0.0223198
BW25113_0838	gstB	0.041336	0.0367097
BW25113_0839	dacC	0.0297323	0.026293
BW25113_0840	deoR	0.0259771	0.0371329
BW25113_0841	ybjG	0.0164382	0.0142499
BW25113_0842	mdfA	0.012536	0.0092427
BW25113_0843	ybjH	0.0320686	0.015347
BW25113_0844	ybjI	0.0408585	0.0504793
BW25113_0845	ybjJ	0.0249204	0.0235381
BW25113_0846	rcdA	0.0167414	0.0200873
BW25113_0847	ybjL	0.0323481	0.0335759
BW25113_0848	ybjM	0.0788783	0.0850508
BW25113_0849	grxA	0.0989981	0.0890694
BW25113_0850	ybjC	0.0430987	0.0552207
BW25113_0851	nfsA	0.0433883	0.0399588
BW25113_0852	rimK	0.0171997	0.0240068
BW25113_0853	ybjN	0.0268087	0.0375059
BW25113_0854	potF	0.0248729	0.0232455
BW25113_0855	potG	0.0183107	0.0202493
BW25113_0856	potH	0.0185438	0.0198529
BW25113_0857	potI	0.0182847	0.00941524
BW25113_0858	ybjO	0.0262113	0.0190485
BW25113_0859	rlmC	0.0238625	0.0276243
BW25113_0860	artJ	0.0164801	0.0246561
BW25113_0861	artM	0.0301022	0.0353713
BW25113_0862	artQ	0.0205995	0.00721416
BW25113_0863	artI	0.0212309	0.0206783
BW25113_0864	artP	0.0102087	0.0119439
BW25113_0865	ybjP	0.0328074	0.042449
BW25113_0866	ybjQ	0.0195315	0.0246596
BW25113_0867	amiD	0.0195417	0.0186883
BW25113_0868	ybjS	0.02298	0.0202003
BW25113_0869	ybjT	0.0195224	0.0147174
BW25113_0870	ltaE	0.0201809	0.0181671
BW25113_0871	poxB	0.0215081	0.0189855
BW25113_0872	hcr	0.0185845	0.0158355
BW25113_0873	hcp	0.021396	0.0201059
BW25113_0874	ybjE	0.0871727	0.0988554
BW25113_0875	aqpZ	0.056843	0.0761077
BW25113_0876	ybjD	0.0213089	0.0309516
BW25113_0877	ybjX	0.0278734	0.0260971
BW25113_0878	macA	0.0167516	0.0245326
BW25113_0879	macB	0.0254205	0.0212426
BW25113_0880	cspD	0.0237324	0.0179934
BW25113_0881	clpS	0.00710863	0.0206364
BW25113_0882	clpA	0.0123787	0.0109635
BW25113_0884	infA	0	0
BW25113_0885	aat	0.0267318	0.0217602
BW25113_0886	cydC	0.0235457	0.0317117
BW25113_0887	cydD	0.0256875	0.0273597
BW25113_0888	trxB	0.00223114	0.00230251
BW25113_0889	lrp	0.106629	0.109332
BW25113_0890	ftsK	0.000437855	0.000833568
BW25113_0891	lolA	0.0007637	0.000268141
BW25113_0892	rarA	0.0287355	0.024142
BW25113_0893	serS	0.000155003	0.000494312
BW25113_0894	dmsA	0.0221654	0.0192094
BW25113_0895	dmsB	0.013147	0.0166749
BW25113_0896	dmsC	0.0298997	0.0318575
BW25113_0897	ycaC	0.0270452	0.0329009
BW25113_0898	ycaD	0.0470665	0.0415467
BW25113_0899	ycaM	0.0541967	0.051391
BW25113_0900	ycaN	0.0485804	0.0471741
BW25113_0901	ycaK	0.0658558	0.0719527
BW25113_0902	pflA	0.0368884	0.0451992
BW25113_0903	pflB	0.0200384	0.0206725
BW25113_0904	focA	0.0369902	0.0305902
BW25113_0905	ycaO	0.0386138	0.0445522
BW25113_0906	ycaP	0.0295739	0.0240779
BW25113_0907	serC	0.0201458	0.0181426
BW25113_0908	aroA	0.010823	0.0219071
BW25113_0909	ycaL	0.0403064	0.0535442
BW25113_0910	cmk	0.00024099	0.0037225
BW25113_0911	rpsA	0.000105221	3.96382e-05
BW25113_0912	ihfB	4.07307e-05	0.00180004
BW25113_0913	ycaI	0.0341278	0.0252507
BW25113_0914	msbA	5.31761e-05	9.90955e-05
BW25113_0915	lpxK	0.000600777	0.00208917
BW25113_0916	ycaQ	0.0238297	0.0238261
BW25113_0917	ycaR	0.00012898	0.00407341
BW25113_0918	kdsB	3.28108e-05	1.86533e-05
BW25113_0919	ycbJ	0.0253311	0.0255515
BW25113_0920	ycbC	0.0138224	0.0101346
BW25113_0921	smtA	0.0258696	0.031587
BW25113_0922	mukF	0.000207048	0.000155055
BW25113_0923	mukE	0.00100243	0.00386356
BW25113_0924	mukB	0.000226281	0.0010271
BW25113_0926	ycbK	6.78844e-05	2.56483e-05
BW25113_0927	ycbL	0.0504257	0.0419839
BW25113_0928	aspC	0.011641	0.00947587
BW25113_0929	ompF	0.0554537	0.0560554
BW25113_0930	asnS	0.000207048	0.000359076
BW25113_0931	pncB	0.0244305	0.0263256
BW25113_0932	pepN	0.03611	0.0309726
BW25113_0933	ssuB	0.01691	0.0205617
BW25113_0934	ssuC	0.0151903	0.00851989
BW25113_0935	ssuD	0.0114566	0.0129524
BW25113_0936	ssuA	0.023324	0.0193843
BW25113_0937	ssuE	0.0224573	0.0214513
BW25113_0938	elfA	0.042309	0.0524239
BW25113_0939	elfD	0.063679	0.062246
BW25113_0940	elfC	0.0608403	0.0579196
BW25113_0941	elfG	0.0608516	0.0589106
BW25113_0942	ycbU	0.0328708	0.0307523
BW25113_0943	ycbV	0.0347557	0.024613
BW25113_0944	ycbF	0.0542091	0.053135
BW25113_0945	pyrD	0.0870912	0.100578
BW25113_0946	zapC	0.0412839	0.0438539
BW25113_0947	ycbX	0.0572436	0.0464677
BW25113_0948	rlmL	0.0304213	0.0327272
BW25113_0949	uup	0.0230015	0.0170503
BW25113_0950	pqiA	0.0244112	0.0191149
BW25113_0951	pqiB	0.0207919	0.0201479
BW25113_0952	pqiC	0.0357796	0.0345365
BW25113_0953	rmf	0.00867337	0.0197736
BW25113_0954	fabA	0.00581204	0.00175108
BW25113_0955	ycbZ	0.0193935	0.0217346
BW25113_0956	matP	0.0068552	0.00934296
BW25113_0957	ompA	0.000273801	0.00187582
BW25113_0958	sulA	0.0393413	0.0298895
BW25113_0959	sxy	0.0439823	0.0500071
BW25113_0960	yccS	0.00210215	0.000712322
BW25113_0961	yccF	0.011331	0.011677
BW25113_0962	helD	0.0189601	0.0186743
BW25113_0963	mgsA	0.0383807	0.0448192
BW25113_0964	yccT	0.0324488	0.0180272
BW25113_0965	yccU	0.0149821	0.0185717
BW25113_0966	hspQ	0.0297356	0.0220971
BW25113_0967	rlmI	0.0188606	0.0277526
BW25113_0968	yccX	0.0227617	0.0334045
BW25113_0969	tusE	0.000260224	0.00560764
BW25113_0970	yccA	0.0308241	0.0222114
BW25113_0972	hyaA	0.036919	0.0354436
BW25113_0973	hyaB	0.0263301	0.0306881
BW25113_0974	hyaC	0.0254997	0.0163531
BW25113_0975	hyaD	0.0186852	0.0198739
BW25113_0976	hyaE	0.0170616	0.0178011
BW25113_0977	hyaF	0.0286031	0.0210992
BW25113_0978	cbdA	0.0310798	0.0286118
BW25113_0979	cbdB	0.0262238	0.0253358
BW25113_0980	appA	0.0199444	0.020901
BW25113_0981	etk	0.0352965	0.0337461
BW25113_0982	etp	0.0371362	0.038955
BW25113_0983	gfcE	0.0346675	0.0258779
BW25113_0984	gfcD	0.0237347	0.0271673
BW25113_0985	gfcC	0.056309	0.0438842
BW25113_0986	gfcB	0.113804	0.105316
BW25113_0987	gfcA	0.0589565	0.0550318
BW25113_0988	insB1	0.0469342	0.0496667
BW25113_0989	cspH	0.0752963	0.103362
BW25113_0990	cspG	0.159558	0.251698
BW25113_0991	ymcE	0.124424	0.0991445
BW25113_0992	yccM	0.0776089	0.0920131
BW25113_0993	torS	0.0290229	0.0277304
BW25113_0994	torT	0.0264636	0.0245372
BW25113_0995	torR	0.0334704	0.0409346
BW25113_0996	torC	0.0217298	0.0232571
BW25113_0997	torA	0.016221	0.0165513
BW25113_0998	torD	0.0107529	0.0138372
BW25113_0999	cbpM	0.0045245	0.014103
BW25113_1000	cbpA	0.0211415	0.0301705
BW25113_1001	yccE	0.00287604	0.00374814
BW25113_1002	agp	0.0546504	0.043475
BW25113_1003	yccJ	0.0648817	0.0565602
BW25113_1004	wrbA	0.0227617	0.00967755
BW25113_1006	rutG	0.0319736	0.028754
BW25113_1007	rutF	0.0207421	0.0172741
BW25113_1008	rutE	0.0139423	0.0185623
BW25113_1009	rutD	0.0315142	0.0244836
BW25113_1010	rutC	0.0161938	0.0127518
BW25113_1011	rutB	0.00829322	0.00981979
BW25113_1012	rutA	0.0264048	0.0183455
BW25113_1013	rutR	0.0342918	0.0402316
BW25113_1014	putA	0.0262486	0.0286433
BW25113_1015	putP	0.041009	0.0395648
BW25113_1018	efeO	0.0252971	0.0285617
BW25113_1019	efeB	0.0128913	0.0152514
BW25113_1020	phoH	0.0360568	0.0326864
BW25113_1021	pgaD	0.0621539	0.0509503
BW25113_1022	pgaC	0.0613381	0.0663812
BW25113_1023	pgaB	0.0337793	0.0330338
BW25113_1024	pgaA	0.0679218	0.0726837
BW25113_1025	ycdT	0.0294358	0.0261332
BW25113_1026	insF1	0.0460008	0.0472604
BW25113_1027	insE1	0.0265869	0.0293066
BW25113_1028	ymdE	0.0687217	0.0707099
BW25113_1029	ycdU	0.0341266	0.0332973
BW25113_1033	ghrA	0.036472	0.042667
BW25113_1034	ycdX	0.0385142	0.0612317
BW25113_1035	ycdY	0.0372256	0.0607561
BW25113_1036	ycdZ	0.015498	0.0322818
BW25113_1037	csgG	0.0687669	0.0656432
BW25113_1038	csgF	0.0378524	0.0242504
BW25113_1039	csgE	0.0172019	0.0259759
BW25113_1040	csgD	0.00447811	0.0102989
BW25113_1041	csgB	0.0221756	0.0219526
BW25113_1042	csgA	0.116151	0.0954617
BW25113_1043	csgC	0.100358	0.104495
BW25113_1044	ymdA	0.140833	0.154368
BW25113_1045	ymdB	0.0450968	0.0345704
BW25113_1046	clsC	0.0567899	0.0542356
BW25113_1047	opgC	0.0867676	0.0853388
BW25113_1048	opgG	0.028697	0.0395613
BW25113_1049	opgH	0.0168806	0.0238482
BW25113_1050	yceK	0.0292672	0.0447131
BW25113_1051	msyB	0.023023	0.0242889
BW25113_1053	mdtG	0.024736	0.0212951
BW25113_1054	lpxL	0.00150138	0.0013034
BW25113_1055	yceA	0.0502288	0.0538544
BW25113_1056	yceI	0.0773883	0.0844679
BW25113_1057	yceJ	0.0744353	0.0454242
BW25113_1058	yceO	0.0201572	0.00665223
BW25113_1059	solA	0.0680247	0.0556591
BW25113_1060	bssS	0.108256	0.106084
BW25113_1061	dinI	0.0245108	0.0287704
BW25113_1062	pyrC	0.0197917	0.0201968
BW25113_1063	yceB	0.0392417	0.0322177
BW25113_1064	grxB	0.0201719	0.0276512
BW25113_1065	mdtH	0.031745	0.0296051
BW25113_1066	rimJ	0.033501	0.0444601
BW25113_1067	yceH	0.0270293	0.0274448
BW25113_1068	yceM	0.0212467	0.0207215
BW25113_1069	murJ	0.000237596	0.000755458
BW25113_1070	flgN	0.0332374	0.0141986
BW25113_1071	flgM	0.0166769	0.0149611
BW25113_1072	flgA	0.0337985	0.0266241
BW25113_1073	flgB	0.0177031	0.0265623
BW25113_1074	flgC	0.0274774	0.0431007
BW25113_1075	flgD	0.0152197	0.0110427
BW25113_1076	flgE	0.0248333	0.0261018
BW25113_1077	flgF	0.0103275	0.0122867
BW25113_1078	flgG	0.0141234	0.0202108
BW25113_1079	flgH	0.0229778	0.0167413
BW25113_1080	flgI	0.0166464	0.0300854
BW25113_1081	flgJ	0.0138213	0.0164172
BW25113_1082	flgK	0.018959	0.0164056
BW25113_1083	flgL	0.0206606	0.0241851
BW25113_1084	rne	0.00323922	0.00338674
BW25113_1085	yceQ	0.0113356	0.00254151
BW25113_1086	rluC	0.044195	0.0492738
BW25113_1087	yceF	0.0883222	0.099218
BW25113_1088	yceD	0.067846	0.0798815
BW25113_1089	rpmF	0.0114521	0.000692503
BW25113_1090	plsX	0.035817	0.0337006
BW25113_1091	fabH	0.00112122	9.79297e-05
BW25113_1092	fabD	0.00106579	0.000691337
BW25113_1093	fabG	3.16794e-05	0
BW25113_1094	acpP	0	0
BW25113_1095	fabF	0.0107993	0.0135982
BW25113_1096	pabC	0.0196152	0.0233446
BW25113_1097	yceG	1.24455e-05	1.399e-05
BW25113_1098	tmk	0.000132375	0.0003719
BW25113_1099	holB	0.00184533	0.00077994
BW25113_1100	ycfH	0.0274049	0.0290012
BW25113_1101	ptsG	4.86505e-05	9.32664e-06
BW25113_1102	fhuE	0.0209356	0.0202773
BW25113_1103	hinT	0.00963846	0.00657994
BW25113_1104	ycfL	0.00322904	0.0117795
BW25113_1105	lpoB	7.46729e-05	2.09849e-05
BW25113_1106	thiK	0.0117067	0.0194216
BW25113_1107	nagZ	0.0124342	0.00304748
BW25113_1108	ycfP	0.0159076	0.0197492
BW25113_1109	ndh	0.0328414	0.0389061
BW25113_1110	ycfJ	0.0377324	0.0292682
BW25113_1111	ycfQ	0.00926849	0.00338674
BW25113_1112	bhsA	0.0181195	0.00853504
BW25113_1113	ldtC	0.0218916	0.0172601
BW25113_1114	mfd	9.39068e-05	0.000198191
BW25113_1115	ycfT	0.02267	0.0223431
BW25113_1116	lolC	1.01827e-05	2.21508e-05
BW25113_1117	lolD	0.00196186	0.00119264
BW25113_1118	lolE	0.00085987	0.00103875
BW25113_1119	nagK	0.0169225	0.0189307
BW25113_1120	cobB	0.0241555	0.0219001
BW25113_1121	ycfZ	0.0366203	0.0545317
BW25113_1122	ymfA	0.0838633	0.0765088
BW25113_1123	potD	0.0129603	0.0205163
BW25113_1124	potC	0.0142704	0.0134828
BW25113_1125	potB	0.0162764	0.0151663
BW25113_1126	potA	0.00945743	0.00604716
BW25113_1127	pepT	0.0339275	0.0272175
BW25113_1128	roxA	0.0258945	0.0229832
BW25113_1129	phoQ	0.0141664	0.0153377
BW25113_1130	phoP	0.01951	0.0146475
BW25113_1131	purB	0.0043446	0.000994453
BW25113_1132	hflD	0.0116229	0.0102745
BW25113_1133	mnmA	0.000631325	0.0029682
BW25113_1134	nudJ	0.0218181	0.0175784
BW25113_1135	rluE	0.0519452	0.0400661
BW25113_1136	icd	1.92339e-05	5.4794e-05
BW25113_1137	ymfD	0.0187633	0.0126539
BW25113_1138	ymfE	0.00130338	0.000221508
BW25113_1139	lit	0.0104995	0.0123601
BW25113_1140	intE	0.0836744	0.085228
BW25113_1141	xisE	0.0447845	0.0495944
BW25113_1143	ymfI	0.0394137	0.0375362
BW25113_1144	ymfJ	0.0597089	0.0772187
BW25113_1145	cohE	1.81025e-05	0
BW25113_1146	croE	0.0458254	0.0422159
BW25113_1147	ymfL	0.0373364	0.0505772
BW25113_1148	ymfM	0.0371192	0.0363879
BW25113_1150	ymfR	0.011365	0.00611478
BW25113_1151	beeE	0.0080692	0.00623136
BW25113_1152	jayE	0.0150025	0.0203577
BW25113_1153	ymfQ	0.0227877	0.0328671
BW25113_1154	stfP	0.0384577	0.0465259
BW25113_1155	tfaP	0.127389	0.107582
BW25113_1156	tfaE	0.0735777	0.0878639
BW25113_1157	stfE	0.0494821	0.0591087
BW25113_1158	pinE	0.0435388	0.0426519
BW25113_1159	mcrA	0.021129	0.0218512
BW25113_1160	iraM	0	0.00200523
BW25113_1161	ycgX	0.0169134	0.018328
BW25113_1162	bluR	0.0611492	0.0617039
BW25113_1163	bluF	0.0665279	0.0712171
BW25113_1164	ycgZ	0.0243241	0.0535897
BW25113_1165	ymgA	0.0377019	0.0295281
BW25113_1166	ariR	0.0154946	0.00253451
BW25113_1167	ymgC	0.00751481	0.00141299
BW25113_1168	ycgG	0.0301509	0.0330175
BW25113_1171	ymgD	0.118876	0.0930437
BW25113_1172	ymgG	0.116963	0.118079
BW25113_1174	minE	0.0140815	0.00882533
BW25113_1175	minD	0.000271538	0.000297287
BW25113_1176	minC	0.000256829	0.000848724
BW25113_1177	ycgJ	0.0844505	0.11
BW25113_1178	pliG	0.116291	0.127257
BW25113_1179	ycgL	0.0273257	0.0403109
BW25113_1180	ycgM	0.0236589	0.0520671
BW25113_1181	ycgN	0.089595	0.0725065
BW25113_1182	hlyE	0.00487071	0.00842312
BW25113_1183	umuD	0.0619106	0.0481185
BW25113_1184	umuC	0.0237833	0.0302836
BW25113_1185	dsbB	0.049206	0.0474248
BW25113_1186	nhaB	0.0364607	0.0357467
BW25113_1187	fadR	0.0961526	0.0941373
BW25113_1188	ycgB	0.0307347	0.029794
BW25113_1189	dadA	0.0152819	0.0157002
BW25113_1190	dadX	0.00833281	0.0139049
BW25113_1191	cvrA	0.0304926	0.0391672
BW25113_1192	ldcA	0.000579281	0.000409206
BW25113_1193	emtA	0.0259432	0.0238599
BW25113_1194	ycgR	0.0100865	0.0102768
BW25113_1195	ymgE	0.0121773	0.0132497
BW25113_1196	ycgY	0.0414898	0.0419536
BW25113_1197	treA	0.0330235	0.0416376
BW25113_1198	dhaM	0.0266345	0.03603
BW25113_1199	dhaL	0.0132805	0.0103409
BW25113_1200	dhaK	0.0128913	0.010686
BW25113_1201	dhaR	0.0180211	0.0190217
BW25113_1202	ycgV	0.0350465	0.0372762
BW25113_1203	ychF	0.024581	0.0366304
BW25113_1204	pth	0.00584372	0.00856186
BW25113_1205	ychH	0.0175798	0.0237654
BW25113_1206	dauA	0.027001	0.0207716
BW25113_1207	prs	0	0.000277468
BW25113_1208	ispE	1.35769e-05	3.26432e-05
BW25113_1209	lolB	3.95993e-05	0.00013407
BW25113_1210	hemA	0.000788591	0.000311277
BW25113_1211	prfA	0.000898337	0.00168113
BW25113_1212	prmC	0.000591726	0.00057592
BW25113_1213	ychQ	0.0672916	0.047335
BW25113_1214	ychA	0.0817917	0.099661
BW25113_1215	kdsA	0.000124455	6.29548e-05
BW25113_1216	chaA	0.127556	0.122826
BW25113_1217	chaB	0.0478076	0.0675167
BW25113_1218	chaC	0.0224743	0.0199917
BW25113_1219	ychN	0.00936805	0.0273352
BW25113_1220	ychO	0.0224811	0.0248438
BW25113_1221	narL	0.0249792	0.0215947
BW25113_1222	narX	0.025959	0.0319939
BW25113_1223	narK	0.0241533	0.0256762
BW25113_1224	narG	0.02304	0.0242411
BW25113_1225	narH	0.0119273	0.0127787
BW25113_1226	narJ	0.0229619	0.0271976
BW25113_1227	narI	0.0121276	0.0124837
BW25113_1229	tpr	0.0237663	0.0259176
BW25113_1232	purU	0.0672135	0.0667951
BW25113_1233	ychJ	0.0971426	0.103999
BW25113_1234	rssA	0.0257769	0.0254011
BW25113_1235	rssB	0.00264636	0.00135703
BW25113_1236	galU	0.00825022	0.00860383
BW25113_1237	hns	0.000228544	0.000308945
BW25113_1238	tdk	0.0563056	0.0718932
BW25113_1241	adhE	0.0249668	0.0202703
BW25113_1242	ychE	0.0335281	0.0435601
BW25113_1243	oppA	0.0547262	0.0535466
BW25113_1244	oppB	0.0694809	0.102584
BW25113_1245	oppC	0.0183141	0.0142779
BW25113_1246	oppD	0.0128268	0.0216821
BW25113_1247	oppF	0.0280544	0.0318446
BW25113_1248	yciU	0.0233522	0.0270111
BW25113_1249	clsA	0.0117519	0.0112141
BW25113_1250	kch	0.054251	0.0624209
BW25113_1251	yciI	0.151419	0.165608
BW25113_1252	tonB	0.0118085	0.0101567
BW25113_1253	yciA	0.0526862	0.0749104
BW25113_1254	yciB	0.00615938	0.00277001
BW25113_1255	yciC	0.0299506	0.0282352
BW25113_1256	ompW	0.108598	0.114116
BW25113_1257	yciE	0.0136912	0.0118938
BW25113_1258	yciF	0.0572537	0.05104
BW25113_1259	yciG	0.0153238	0.0133627
BW25113_1260	trpA	0.0450357	0.0310705
BW25113_1261	trpB	0.0112733	0.0180272
BW25113_1262	trpC	0.0286721	0.0260446
BW25113_1263	trpD	0.015403	0.0117026
BW25113_1264	trpE	0.0255755	0.020247
BW25113_1265	trpL	0.0014697	0.0012521
BW25113_1266	yciV	0.0346607	0.0332285
BW25113_1267	yciO	0.0352354	0.0376027
BW25113_1268	yciQ	0.0740257	0.084012
BW25113_1269	rluB	0.0716305	0.0795096
BW25113_1270	btuR	0.0262419	0.0264422
BW25113_1271	yciK	0.0128573	0.0243927
BW25113_1272	sohB	0.0365682	0.0469993
BW25113_1273	yciN	0.0653682	0.0859648
BW25113_1274	topA	4.18621e-05	5.71257e-05
BW25113_1275	cysB	0.00371215	0.00466915
BW25113_1276	acnA	0.0181625	0.0188398
BW25113_1277	ribA	0.00112349	0.000543277
BW25113_1278	pgpB	0.0237415	0.0240068
BW25113_1279	yciS	0.000438986	0.000544443
BW25113_1280	yciM	0.00135203	0.000261146
BW25113_1281	pyrF	0.0324341	0.0322037
BW25113_1282	yciH	0.0793965	0.115754
BW25113_1283	osmB	0.346122	0.403278
BW25113_1284	yciT	0.0554469	0.053212
BW25113_1285	gmr	0.0470631	0.0425423
BW25113_1286	rnb	0.0216054	0.0202097
BW25113_1287	yciW	0.0322824	0.0429329
BW25113_1288	fabI	0.00138258	3.61407e-05
BW25113_1289	ycjD	0.0290149	0.0496515
BW25113_1290	sapF	0.00182949	0.000279799
BW25113_1291	sapD	0.000709392	3.96382e-05
BW25113_1292	sapC	0.00039373	1.63216e-05
BW25113_1293	sapB	0.00145386	0.00025998
BW25113_1294	sapA	0.00256377	0.00291574
BW25113_1295	ymjA	0.0524498	0.0285057
BW25113_1296	puuP	0.0254589	0.0348956
BW25113_1297	puuA	0.0291213	0.0301017
BW25113_1298	puuD	0.0177246	0.0198751
BW25113_1299	puuR	0.0253175	0.0283297
BW25113_1300	puuC	0.0171906	0.0260411
BW25113_1301	puuB	0.0146777	0.01418
BW25113_1302	puuE	0.0253243	0.0246177
BW25113_1303	pspF	0.0280069	0.0246969
BW25113_1304	pspA	0.0119115	0.0102068
BW25113_1305	pspB	0.015377	0.0143805
BW25113_1306	pspC	0.00921531	0.0182114
BW25113_1307	pspD	0.0214017	0.0291539
BW25113_1308	pspE	0.0440661	0.0827355
BW25113_1309	ycjM	0.0169881	0.028859
BW25113_1310	ycjN	0.030557	0.0326829
BW25113_1311	ycjO	0.0196763	0.0126714
BW25113_1312	ycjP	0.0185053	0.0207693
BW25113_1313	ycjQ	0.0160411	0.0226824
BW25113_1314	ycjR	0.0252881	0.0232863
BW25113_1315	ycjS	0.0187384	0.022293
BW25113_1316	ycjT	0.0226519	0.0215329
BW25113_1317	ycjU	0.0350419	0.020219
BW25113_1319	ompG	0.0639075	0.06451
BW25113_1320	ycjW	0.0391987	0.0370198
BW25113_1321	ycjX	0.0316624	0.0331667
BW25113_1322	ycjF	0.0299766	0.0310589
BW25113_1323	tyrR	0.0386715	0.0319601
BW25113_1324	tpx	0.0386647	0.0441675
BW25113_1325	ycjG	0.0192532	0.0258756
BW25113_1326	mpaA	0.0388808	0.0369067
BW25113_1327	ycjY	0.0378501	0.040143
BW25113_1328	pgrR	0.104005	0.116567
BW25113_1329	mppA	0.0511441	0.0568948
BW25113_1330	ynaI	0.0630386	0.0536678
BW25113_1331	insH1	0.0332837	0.0364217
BW25113_1332	ynaJ	0.0950246	0.0961204
BW25113_1333	uspE	0.0564007	0.0646686
BW25113_1334	fnr	0.0230705	0.0240033
BW25113_1335	ogt	0.0167143	0.024592
BW25113_1336	abgT	0.0254838	0.0197713
BW25113_1337	abgB	0.0144232	0.0132671
BW25113_1338	abgA	0.0194636	0.0255387
BW25113_1339	abgR	0.0535133	0.0479879
BW25113_1340	smrA	0.0290659	0.0276267
BW25113_1341	ydaM	0.0540982	0.0637079
BW25113_1342	ydaN	0.0389057	0.0373182
BW25113_1343	dbpA	0.0184578	0.0206224
BW25113_1344	ttcA	0.041483	0.0507812
BW25113_1345	intR	0.0548223	0.058738
BW25113_1346	ydaQ	0.0386636	0.0753534
BW25113_1347	rcbA	0.000224019	0
BW25113_1348	ralR	0.0169609	0.0180191
BW25113_1349	recT	0.0865142	0.0987353
BW25113_1350	recE	0.0299348	0.0308665
BW25113_1351	racC	0.0128019	0.0105986
BW25113_1352	kilR	0	0.000300784
BW25113_1353	sieB	0.0386432	0.0309003
BW25113_1355	ydaG	0.070145	0.07682
BW25113_1356	racR	0.00360806	0.00344853
BW25113_1357	ydaS	0.0407171	0.0412016
BW25113_1358	ydaT	0.0171883	0.0197352
BW25113_1359	ydaU	0.0481402	0.0366222
BW25113_1360	ydaV	0.0220455	0.0269248
BW25113_1361	ydaW	0.025554	0.0194274
BW25113_1362	rzpR	0.0898632	0.0930286
BW25113_1363	trkG	0.0272137	0.0271895
BW25113_1365	ynaK	0.16686	0.172375
BW25113_1366	ydaY	0.0413167	0.0350985
BW25113_1368	tmpR	0.0522563	0.0528331
BW25113_1370	insH1	0.0218011	0.0228421
BW25113_1372	stfR	0.0337125	0.027341
BW25113_1373	tfaR	0.0453174	0.0476312
BW25113_1374	pinR	0.0757884	0.0641533
BW25113_1375	ynaE	0.0902648	0.0826189
BW25113_1376	uspF	0.0471254	0.0857142
BW25113_1377	ompN	0.0676276	0.0660501
BW25113_1378	pfo	0.0277466	0.0323017
BW25113_1379	hslJ	0.082509	0.0485953
BW25113_1380	ldhA	0.0483156	0.0485848
BW25113_1381	ydbH	0.0371317	0.0401395
BW25113_1382	ynbE	0.0631325	0.0878908
BW25113_1383	ydbL	0.0646939	0.06503
BW25113_1384	feaR	0.0463605	0.0417729
BW25113_1385	feaB	0.0242811	0.0293603
BW25113_1386	tynA	0.0293419	0.0314191
BW25113_1387	paaZ	0.0206289	0.0208788
BW25113_1388	paaA	0.0191038	0.0241607
BW25113_1389	paaB	0.0155953	0.0247226
BW25113_1390	paaC	0.0154935	0.0184189
BW25113_1391	paaD	0.0239836	0.0259677
BW25113_1392	paaE	0.023169	0.0168835
BW25113_1393	paaF	0.012958	0.0194962
BW25113_1394	paaG	0.0179351	0.0181823
BW25113_1395	paaH	0.021137	0.0233119
BW25113_1396	paaI	0.013819	0.018743
BW25113_1397	paaJ	0.0182157	0.0183665
BW25113_1398	paaK	0.023023	0.0196722
BW25113_1399	paaX	0.0243739	0.021203
BW25113_1400	paaY	0.0428102	0.0462228
BW25113_1402	insD1	0.0354798	0.0444018
BW25113_1403	insC1	0.0508013	0.0498369
BW25113_1404	insI1	0.062723	0.0713441
BW25113_1406	ydbC	0.0384045	0.0351999
BW25113_1407	ydbD	0.0373161	0.0407597
BW25113_1408	ynbA	0.028189	0.0217882
BW25113_1409	ynbB	0.0117723	0.0116979
BW25113_1410	ynbC	0.0282976	0.032522
BW25113_1411	ynbD	0.0424063	0.0413893
BW25113_1412	azoR	0.0167177	0.0205839
BW25113_1413	hrpA	0.0192	0.0165769
BW25113_1414	ydcF	0.0299031	0.0280289
BW25113_1415	aldA	0.0260857	0.0363109
BW25113_1418	cybB	0.0481244	0.0463382
BW25113_1419	ydcA	0.0468289	0.0407936
BW25113_1420	mokB	0.0548099	0.0464152
BW25113_1421	trg	0.0266865	0.028388
BW25113_1422	ydcI	0.0543415	0.0611921
BW25113_1423	ydcJ	0.0227933	0.0266789
BW25113_1424	opgD	0.0223532	0.022785
BW25113_1426	ydcH	0.0713726	0.0648679
BW25113_1427	rimL	0.0400258	0.0662973
BW25113_1428	ydcK	0.0483382	0.0413905
BW25113_1429	tehA	0.0561506	0.0567876
BW25113_1430	tehB	0.0781531	0.103027
BW25113_1431	ydcL	0.0868536	0.0752217
BW25113_1432	insQ	0.0315108	0.0405919
BW25113_1433	ydcO	0.0178468	0.0102173
BW25113_1434	ydcN	0.0161158	0.0407271
BW25113_1435	ydcP	0.0221269	0.022019
BW25113_1436	yncJ	0.0405462	0.0196617
BW25113_1438	hicB	0.0308704	0.0230624
BW25113_1439	ydcR	0.0349797	0.0319577
BW25113_1440	ydcS	0.0294913	0.0361197
BW25113_1441	ydcT	0.0207964	0.0108842
BW25113_1442	ydcU	0.0349752	0.0274401
BW25113_1443	ydcV	0.0136912	0.0137533
BW25113_1444	patD	0.0258674	0.030652
BW25113_1445	ydcX	0.0151597	0.00637476
BW25113_1446	ydcY	0.0418519	0.0527456
BW25113_1447	ydcZ	0.0219233	0.0474843
BW25113_1448	mnaT	0.0130463	0.0180645
BW25113_1449	curA	0.066133	0.0773796
BW25113_1450	mcbR	0.0827986	0.0928094
BW25113_1451	yncD	0.0349492	0.0370466
BW25113_1452	yncE	0.044918	0.0419687
BW25113_1453	ansP	0.0305412	0.0316768
BW25113_1454	yncG	0.0585447	0.0680542
BW25113_1455	yncH	0.000276063	0.000600402
BW25113_1456	rhsE	0.040992	0.0411934
BW25113_1457	ydcD	0.00167109	0.00283996
BW25113_1459	yncI	0.00400518	0.0048347
BW25113_1460	ydcC	0.0422388	0.0451736
BW25113_1461	pptA	0.0649281	0.063828
BW25113_1462	yddH	0.0238048	0.0331749
BW25113_1463	nhoA	0.0243151	0.0202248
BW25113_1464	yddE	0.0237426	0.0201211
BW25113_1465	narV	0.0155037	0.0125933
BW25113_1466	narW	0.0203585	0.0187489
BW25113_1467	narY	0.0198539	0.019755
BW25113_1468	narZ	0.0225704	0.0213394
BW25113_1469	narU	0.0354074	0.0407423
BW25113_1471	yddK	0.100345	0.0783951
BW25113_1472	yddL	0.00029756	0.000409206
BW25113_1473	yddG	0.0689355	0.0721008
BW25113_1474	fdnG	0.0284413	0.0254442
BW25113_1475	fdnH	0.0363612	0.0226532
BW25113_1476	fdnI	0.0190631	0.022103
BW25113_1477	yddM	0.0301916	0.0278249
BW25113_1478	adhP	0.0243422	0.0337321
BW25113_1479	maeA	0.0551199	0.0579149
BW25113_1480	sra	0.058384	0.0445802
BW25113_1481	bdm	0.460628	0.439064
BW25113_1482	osmC	0.0443908	0.0600717
BW25113_1483	ddpF	0.0258017	0.0241222
BW25113_1484	ddpD	0.014301	0.0192618
BW25113_1485	ddpC	0.00965543	0.0130993
BW25113_1486	ddpB	0.0187327	0.0150217
BW25113_1487	ddpA	0.0147626	0.0165501
BW25113_1488	ddpX	0.0270101	0.0272863
BW25113_1489	dosP	0.0236883	0.0272793
BW25113_1490	dosC	0.0508568	0.057149
BW25113_1491	yddW	0.0580966	0.0614066
BW25113_1492	gadC	0.0455063	0.0508768
BW25113_1493	gadB	0.0563316	0.0548616
BW25113_1494	pqqL	0.0547228	0.0641638
BW25113_1495	yddB	0.077085	0.0843804
BW25113_1496	yddA	0.05457	0.0440602
BW25113_1497	ydeM	0.0074028	0.0127052
BW25113_1498	ydeN	0.0262215	0.0295724
BW25113_1499	ydeO	0.00329805	0.00657178
BW25113_1500	safA	0.000250041	0.000795096
BW25113_1501	ydeP	0.0415487	0.0452552
BW25113_1502	ydeQ	0.0163873	0.0135773
BW25113_1503	ydeR	0.0447404	0.0593279
BW25113_1504	ydeS	0.0209152	0.0320032
BW25113_1505	ydeT	0.0112564	0.010925
BW25113_1506	yneL	0.0393639	0.0673873
BW25113_1507	hipA	0.0209265	0.0242807
BW25113_1508	hipB	0.000614354	0.0010679
BW25113_1511	lsrK	0.025959	0.0323226
BW25113_1512	lsrR	0.0212286	0.0236337
BW25113_1513	lsrA	0.0225456	0.0253347
BW25113_1514	lsrC	0.0289663	0.031355
BW25113_1515	lsrD	0.0170854	0.0144994
BW25113_1516	lsrB	0.024762	0.0382847
BW25113_1517	lsrF	0.0985252	0.0971603
BW25113_1518	lsrG	0.0669884	0.044115
BW25113_1519	tam	0.02422	0.0211691
BW25113_1520	yneE	0.0288486	0.0302883
BW25113_1521	uxaB	0.0227526	0.0334057
BW25113_1522	yneF	0.0183684	0.0270682
BW25113_1523	yneG	0.0225852	0.0360754
BW25113_1524	glsB	0.0398289	0.0377321
BW25113_1525	sad	0.021284	0.0325511
BW25113_1526	yneJ	0.0483088	0.0296832
BW25113_1527	yneK	0.0318491	0.0289697
BW25113_1528	ydeA	0.00187474	0.00559832
BW25113_1529	marC	0.0423486	0.041844
BW25113_1530	marR	0.11712	0.131168
BW25113_1531	marA	0.0222095	0.0172461
BW25113_1532	marB	0.0279718	0.0243682
BW25113_1533	eamA	0.0249996	0.0283705
BW25113_1534	ydeE	0.0454679	0.0412039
BW25113_1535	dgcZ	0.0602146	0.0468465
BW25113_1536	ydeI	0.027397	0.0465691
BW25113_1537	ydeJ	0.0771654	0.0717802
BW25113_1538	dcp	0.035507	0.0402491
BW25113_1539	ydfG	0.0516295	0.0430774
BW25113_1540	rspR	0.0201051	0.0271464
BW25113_1541	ydfZ	0.0234812	0.0160943
BW25113_1542	ydfI	0.0223385	0.0188118
BW25113_1544	ydfK	0.076921	0.0774368
BW25113_1545	pinQ	0.0682352	0.0571035
BW25113_1546	tfaQ	0.0505875	0.0469853
BW25113_1547	stfQ	0.0261061	0.0243717
BW25113_1548	nohQ	0.019665	0.0273387
BW25113_1549	ydfO	0.00100922	0.00675365
BW25113_1550	gnsB	0.00634719	0.0215958
BW25113_1551	ynfN	0.0112156	0.00713605
BW25113_1552	cspI	0.00204106	0.00186183
BW25113_1553	rzpQ	0.0331661	0.0462695
BW25113_1554	rrrQ	0.0269976	0.0314634
BW25113_1555	ydfR	0.0281935	0.0213125
BW25113_1556	essQ	0.0716407	0.0694753
BW25113_1557	cspB	0.0701201	0.0827203
BW25113_1558	cspF	0.0535348	0.0828334
BW25113_1559	quuQ	0.0477725	0.0547893
BW25113_1560	ydfU	0.0363001	0.0343127
BW25113_1561	rem	0.0471435	0.0737026
BW25113_1562	hokD	0.0531094	0.0424968
BW25113_1563	relE	0.0274276	0.0312839
BW25113_1564	relB	0.00281381	0.000110754
BW25113_1565	ydfV	0.121007	0.110474
BW25113_1566	flxA	0.0539014	0.0399227
BW25113_1567	intK	0.0649993	0.0728201
BW25113_1568	ydfX	0.0673685	0.0506437
BW25113_1569	dicC	0.0196401	0.0327085
BW25113_1570	dicA	2.82852e-05	0.000348583
BW25113_1571	ydfA	0.0497808	0.0523283
BW25113_1572	ydfB	0.0202827	0.0444123
BW25113_1573	ydfC	0.0448411	0.0724167
BW25113_1575	dicB	0.0289256	0.0416493
BW25113_1576	ydfD	0.0903994	0.0939484
BW25113_1577	ydfE	0.0550667	0.0613203
BW25113_1578	insD1	0.0407488	0.052502
BW25113_1579	intQ	0.0644608	0.0584897
BW25113_1580	rspB	0.0444971	0.0483155
BW25113_1581	rspA	0.0451567	0.0363436
BW25113_1582	ynfA	0.023953	0.0427148
BW25113_1583	ynfB	0.102396	0.0958744
BW25113_1584	speG	0.263181	0.266131
BW25113_1585	ynfC	0.135282	0.116709
BW25113_1586	ynfD	0.0161588	0.0100075
BW25113_1587	ynfE	0.0269569	0.0306264
BW25113_1588	ynfF	0.0319487	0.0305319
BW25113_1589	ynfG	0.0256965	0.0295643
BW25113_1590	ynfH	0.0206821	0.0324695
BW25113_1591	dmsD	0.0195507	0.0223525
BW25113_1592	clcB	0.026811	0.0215679
BW25113_1593	ynfK	0.031082	0.0353829
BW25113_1594	mlc	0.0230626	0.0251738
BW25113_1595	ynfL	0.0104927	0.0163904
BW25113_1596	ynfM	0.0230196	0.0205991
BW25113_1597	asr	0.0809567	0.0520053
BW25113_1598	ydgD	0.017444	0.0245943
BW25113_1599	mdtI	0.0284707	0.0527165
BW25113_1600	mdtJ	0.0675744	0.08475
BW25113_1601	tqsA	0.0473336	0.0424059
BW25113_1602	pntB	0.0271741	0.0204475
BW25113_1603	pntA	0.0201277	0.0240604
BW25113_1604	ydgH	0.0455301	0.0528529
BW25113_1605	ydgI	0.017366	0.0159999
BW25113_1606	folM	0.0308286	0.040389
BW25113_1607	ydgC	0.0334931	0.0368904
BW25113_1608	rstA	0.0398946	0.0398924
BW25113_1609	rstB	0.0220986	0.0186544
BW25113_1610	tus	0.0350374	0.0276418
BW25113_1611	fumC	0.010108	0.0151371
BW25113_1612	fumA	0.0195258	0.0180669
BW25113_1613	manA	6.90158e-05	0.000144563
BW25113_1614	ydgA	0.0159834	0.0199975
BW25113_1615	uidC	0.0255064	0.0301845
BW25113_1616	uidB	0.023505	0.023291
BW25113_1617	uidA	0.020655	0.0199975
BW25113_1618	uidR	0.0254216	0.0234192
BW25113_1619	hdhA	0.076	0.096357
BW25113_1620	malI	0.0258153	0.0283553
BW25113_1621	malX	0.0192882	0.0162144
BW25113_1622	malY	0.0170175	0.0269913
BW25113_1623	add	0.0508545	0.0496084
BW25113_1624	ydgJ	0.0283372	0.0217474
BW25113_1625	cnu	0.289066	0.300348
BW25113_1626	ydgK	0.217923	0.222447
BW25113_1627	rsxA	0.105331	0.126305
BW25113_1628	rsxB	0.059391	0.0489579
BW25113_1629	rsxC	0.0520312	0.0440824
BW25113_1630	rsxD	0.0418496	0.0395928
BW25113_1631	rsxG	0.0416494	0.042055
BW25113_1632	rsxE	0.0720854	0.0581947
BW25113_1633	nth	0.0213553	0.0293369
BW25113_1634	dtpA	0.0232516	0.020205
BW25113_1635	gstA	0.0288407	0.031643
BW25113_1636	pdxY	0.0188402	0.0144901
BW25113_1637	tyrS	3.73364e-05	6.52865e-05
BW25113_1638	pdxH	0.00260789	0.00262079
BW25113_1639	mliC	0.0402543	0.0283553
BW25113_1640	anmK	0.0252937	0.0289615
BW25113_1641	slyB	0.0194545	0.0124697
BW25113_1642	slyA	0.0196333	0.0104773
BW25113_1643	ydhI	0.0116297	0.0283332
BW25113_1644	ydhJ	0.0138971	0.0173394
BW25113_1645	ydhK	0.0201583	0.0157795
BW25113_1646	sodC	0.0191061	0.0112468
BW25113_1647	ydhF	0.0118798	0.0161456
BW25113_1648	ydhL	0.0245504	0.0156524
BW25113_1649	nemR	0.0175029	0.0201572
BW25113_1650	nemA	0.0203778	0.022982
BW25113_1651	gloA	0.0172347	0.0244684
BW25113_1652	rnt	0.0004503	0.00128591
BW25113_1653	lhr	0.0153634	0.0149867
BW25113_1654	grxD	0.0364302	0.014841
BW25113_1655	mepH	0.0541333	0.0686289
BW25113_1656	sodB	0.0583523	0.0556287
BW25113_1657	ydhP	0.0175142	0.0227885
BW25113_1658	purR	0.0189601	0.0161351
BW25113_1659	ydhB	0.0102653	0.0106394
BW25113_1660	ydhC	0.0180912	0.0119288
BW25113_1661	cfa	0.0494153	0.0560461
BW25113_1662	ribC	0.00875936	0.0146475
BW25113_1663	mdtK	0.0334399	0.02862
BW25113_1664	ydhQ	0.0283474	0.0221578
BW25113_1667	ydhR	0.0289708	0.0291178
BW25113_1668	ydhS	0.0639324	0.0762698
BW25113_1669	ydhT	0.0208496	0.0202073
BW25113_1670	ydhU	0.0155105	0.0183548
BW25113_1671	ydhX	0.0140657	0.0329627
BW25113_1672	ydhW	0.0247043	0.0213953
BW25113_1673	ydhV	0.0402928	0.0382206
BW25113_1674	ydhY	0.0426552	0.0403505
BW25113_1675	ydhZ	0.205324	0.15557
BW25113_1676	pykF	0.00161565	0.00150392
BW25113_1677	lpp	0.0455674	0.0532819
BW25113_1678	ldtE	0.0370887	0.0479692
BW25113_1679	sufE	0.0464205	0.0496982
BW25113_1680	sufS	0.0127295	0.0224317
BW25113_1681	sufD	0.0304326	0.0263932
BW25113_1682	sufC	0.027629	0.0189226
BW25113_1683	sufB	0.0181138	0.0178605
BW25113_1684	sufA	0.0483134	0.0358504
BW25113_1685	ydiH	0.0512098	0.030371
BW25113_1686	menI	0.0245447	0.0275183
BW25113_1687	ydiJ	0.0168263	0.0141788
BW25113_1688	ydiK	0.0338404	0.0427463
BW25113_1689	ydiL	0.0723976	0.0672078
BW25113_1690	ydiM	0.0410452	0.0476207
BW25113_1691	ydiN	0.0179475	0.0278435
BW25113_1692	ydiB	0.0425545	0.0442036
BW25113_1693	aroD	0.0315697	0.0287692
BW25113_1694	ydiF	0.0340497	0.0413438
BW25113_1695	ydiO	0.0382687	0.027144
BW25113_1696	ydiP	0.0371181	0.042962
BW25113_1697	ydiQ	0.0365569	0.0388991
BW25113_1698	ydiR	0.0227888	0.0148737
BW25113_1699	ydiS	0.0194953	0.0121969
BW25113_1700	ydiT	0.0223034	0.0317281
BW25113_1701	fadK	0.0346901	0.0342742
BW25113_1702	ppsA	0.0344638	0.0306975
BW25113_1703	ppsR	0.0208903	0.0320708
BW25113_1704	aroH	0.0301463	0.0255562
BW25113_1705	ydiE	0.00825022	0.017421
BW25113_1706	ydiU	0.0193606	0.0219887
BW25113_1707	ydiV	0.055758	0.0588091
BW25113_1708	nlpC	0.0663604	0.0429259
BW25113_1709	btuD	0.0240345	0.0186626
BW25113_1710	btuE	0.0196254	0.0169896
BW25113_1711	btuC	0.0186388	0.0187687
BW25113_1712	ihfA	0	4.43015e-05
BW25113_1713	pheT	1.58397e-05	0.000209849
BW25113_1714	pheS	0.00207048	0.00552254
BW25113_1715	pheM	0	0
BW25113_1716	rplT	0.000131243	0.00014806
BW25113_1717	rpmI	0.000118798	0.000269307
BW25113_1718	infC	0.00178084	0.000183035
BW25113_1719	thrS	0.00131243	0.000276302
BW25113_1722	ydiY	0.112576	0.0996761
BW25113_1723	pfkB	0.0494787	0.0418568
BW25113_1724	ydiZ	0.0324589	0.0185297
BW25113_1725	yniA	0.0578681	0.0507159
BW25113_1726	yniB	0.0760249	0.0857654
BW25113_1727	yniC	0.0438771	0.0487935
BW25113_1728	ydjM	0.0382144	0.0353398
BW25113_1729	ydjN	0.0609874	0.0607864
BW25113_1730	ydjO	0.0390539	0.0467498
BW25113_1731	cedA	0.066994	0.0627007
BW25113_1732	katE	0.0303081	0.025801
BW25113_1733	chbG	0.0266073	0.0239788
BW25113_1734	chbF	0.046864	0.067097
BW25113_1735	chbR	0.0164812	0.0207075
BW25113_1736	chbA	0.0590583	0.0568704
BW25113_1737	chbC	0.0339071	0.0342882
BW25113_1738	chbB	0.124459	0.104985
BW25113_1739	osmE	0.0845229	0.119506
BW25113_1740	nadE	0.000445774	0.00195277
BW25113_1741	cho	0.0326479	0.0300691
BW25113_1742	ves	0.0197182	0.025977
BW25113_1743	spy	0.0655718	0.0642979
BW25113_1744	astE	0.0445254	0.0471298
BW25113_1745	astB	0.0146031	0.00915643
BW25113_1746	astD	0.0133551	0.0145566
BW25113_1747	astA	0.010125	0.0118973
BW25113_1748	astC	0.0134807	0.0170491
BW25113_1749	xthA	0.028387	0.0287738
BW25113_1750	ydjX	0.120068	0.0859998
BW25113_1751	ydjY	0.0371045	0.0408612
BW25113_1752	ydjZ	0.0286597	0.028107
BW25113_1753	ynjA	0.0131945	0.0159486
BW25113_1754	ynjB	0.0255675	0.0227477
BW25113_1755	ynjC	0.0316013	0.0377298
BW25113_1756	ynjD	0.0251387	0.0328694
BW25113_1757	ynjE	0.0213757	0.0214081
BW25113_1758	ynjF	0.0165287	0.0189016
BW25113_1759	nudG	0.0120608	0.0115895
BW25113_1760	ynjH	0.0660708	0.0929435
BW25113_1761	gdhA	0.032873	0.0273072
BW25113_1762	ynjI	0.0624231	0.0533332
BW25113_1763	topB	0.0296123	0.0274145
BW25113_1764	selD	0.0057747	0.0128066
BW25113_1765	ydjA	0.0112892	0.0137393
BW25113_1766	sppA	0.0370728	0.0403366
BW25113_1767	ansA	0.0397135	0.057627
BW25113_1768	pncA	0.08145	0.0909114
BW25113_1769	ydjE	0.0684739	0.0627298
BW25113_1770	ydjF	0.0751865	0.079878
BW25113_1771	ydjG	0.0456896	0.0515309
BW25113_1772	ydjH	0.0294539	0.031179
BW25113_1773	ydjI	0.0189171	0.0203845
BW25113_1774	ydjJ	0.0602237	0.0593746
BW25113_1775	ydjK	0.0704301	0.0837684
BW25113_1776	ydjL	0.0211811	0.0256599
BW25113_1777	yeaC	0.0243683	0.0326351
BW25113_1778	msrB	0.00997222	0.0119649
BW25113_1779	gapA	8.71184e-05	0.000197025
BW25113_1780	yeaD	0.0227696	0.0162179
BW25113_1781	yeaE	0.0179984	0.026771
BW25113_1782	mipA	0.0294268	0.0430646
BW25113_1783	yeaG	0.0220194	0.0219059
BW25113_1784	yeaH	0.0364087	0.0414313
BW25113_1785	yeaI	0.0188221	0.0187535
BW25113_1786	yeaJ	0.0839866	0.0898937
BW25113_1787	yeaK	0.0362661	0.0267908
BW25113_1788	yoaI	0.0332125	0.0115534
BW25113_1789	yeaL	0.0314814	0.0201724
BW25113_1790	yeaM	0.0337069	0.0443692
BW25113_1791	yeaN	0.0261502	0.0198996
BW25113_1792	yeaO	0.0195632	0.00991772
BW25113_1793	yoaF	0.0205758	0.0410629
BW25113_1794	yeaP	0.103365	0.116083
BW25113_1795	yeaQ	0.093108	0.0730194
BW25113_1796	yoaG	0.0253865	0.0323156
BW25113_1797	yeaR	0.101065	0.122164
BW25113_1798	leuE	0.0753178	0.0692503
BW25113_1799	dmlR	0.0420408	0.0430821
BW25113_1800	dmlA	0.0316217	0.0334162
BW25113_1801	yeaV	0.0265304	0.0300749
BW25113_1802	yeaW	0.0125043	0.0165921
BW25113_1803	yeaX	0.0332204	0.0266054
BW25113_1804	rnd	0.0211947	0.0271592
BW25113_1805	fadD	0.0211121	0.0277911
BW25113_1806	yeaY	0.0236509	0.0231359
BW25113_1807	tsaB	0.00246081	0.0067758
BW25113_1808	yoaA	0.0251218	0.0227722
BW25113_1809	yoaB	0.32737	0.287665
BW25113_1810	yoaC	0.17706	0.237412
BW25113_1811	yoaH	0.0943345	0.120548
BW25113_1812	pabB	0.0287898	0.0449369
BW25113_1813	nudL	0.0358781	0.0328857
BW25113_1814	sdaA	0.0231554	0.0225437
BW25113_1815	yoaD	0.0241601	0.0218803
BW25113_1816	yoaE	0.00995978	0.0129838
BW25113_1817	manX	0.0288396	0.0188177
BW25113_1818	manY	0.0214911	0.0251633
BW25113_1819	manZ	0.0187338	0.023636
BW25113_1820	yobD	0.0344491	0.0462461
BW25113_1821	mntP	0.0188108	0.0107361
BW25113_1822	rlmA	0.0326999	0.0172077
BW25113_1823	cspC	0.729941	0.746547
BW25113_1824	yobF	0.507227	0.481506
BW25113_1825	yebO	0.0229133	0.0519249
BW25113_1826	mgrB	0.0471718	0.0475262
BW25113_1827	kdgR	0.0583942	0.0545434
BW25113_1828	yebQ	0.0222616	0.0187839
BW25113_1829	htpX	0.00946535	0.0142429
BW25113_1830	prc	0.0609862	0.0722185
BW25113_1831	proQ	0.161643	0.195112
BW25113_1832	msrC	0.109737	0.110144
BW25113_1833	yebS	0.0439688	0.0406863
BW25113_1834	yebT	0.0249702	0.0311603
BW25113_1835	rsmF	0.0127996	0.0196827
BW25113_1836	yebV	0.0154154	0.02346
BW25113_1837	yebW	0.0285262	0.0296109
BW25113_1838	pphA	0.0254906	0.0253615
BW25113_1839	yebY	0.0242449	0.0425971
BW25113_1840	yebZ	0.0315844	0.0293591
BW25113_1841	yobA	0.0396705	0.0607409
BW25113_1842	holE	0.0336039	0.0222382
BW25113_1843	yobB	0.0374077	0.0361547
BW25113_1844	exoX	0.0166023	0.0177707
BW25113_1845	ptrB	0.0259217	0.0229564
BW25113_1846	yebE	0.0128607	0.0184912
BW25113_1847	yebF	0.0228363	0.03203
BW25113_1848	yebG	0.00619559	0.0192665
BW25113_1849	purT	0.0257384	0.0260621
BW25113_1850	eda	0.00389657	0.00197958
BW25113_1851	edd	0.0206403	0.0189191
BW25113_1852	zwf	0.0335078	0.0273842
BW25113_1853	yebK	0.0335078	0.0420492
BW25113_1854	pykA	0.0354979	0.0418498
BW25113_1855	lpxM	0.00385018	0.00598071
BW25113_1856	mepM	0.000898337	0.000411538
BW25113_1857	znuA	0.00572832	0.00200639
BW25113_1858	znuC	0.021878	0.0185588
BW25113_1859	znuB	0.0124047	0.0321594
BW25113_1860	ruvB	0.0023273	0.00222324
BW25113_1861	ruvA	0.00672961	0.00464467
BW25113_1862	yebB	0.0517879	0.0577739
BW25113_1863	ruvC	0.0121807	0.0207145
BW25113_1864	yebC	0.0151631	0.0134222
BW25113_1865	nudB	0.0346991	0.0257264
BW25113_1866	aspS	0.00111896	0.000283297
BW25113_1867	yecD	0.0464273	0.0411107
BW25113_1868	yecE	0.0555397	0.04943
BW25113_1869	yecN	0.0933264	0.0969982
BW25113_1870	cmoA	0.0337714	0.0395566
BW25113_1871	cmoB	0.0206075	0.0158495
BW25113_1872	torZ	0.0201866	0.0187839
BW25113_1873	torY	0.0350363	0.0401407
BW25113_1874	cutC	0.0325608	0.0403389
BW25113_1875	yecM	0.0363714	0.036944
BW25113_1876	argS	9.39068e-05	3.14774e-05
BW25113_1877	yecT	0.0447177	0.0627403
BW25113_1878	flhE	0.0320528	0.0522828
BW25113_1879	flhA	0.0192475	0.0147722
BW25113_1880	flhB	0.0227809	0.0171016
BW25113_1881	cheZ	0.0229574	0.0343419
BW25113_1882	cheY	0.00509586	0.00410605
BW25113_1883	cheB	0.0169802	0.0135994
BW25113_1884	cheR	0.0210317	0.0180482
BW25113_1885	tap	0.0253831	0.0217287
BW25113_1886	tar	0.0312563	0.0283611
BW25113_1887	cheW	0.0323639	0.0330128
BW25113_1888	cheA	0.020423	0.0222137
BW25113_1889	motB	0.0389125	0.0238809
BW25113_1890	motA	0.0163884	0.0157457
BW25113_1891	flhC	0.0378501	0.0217416
BW25113_1892	flhD	0.0254284	0.0178745
BW25113_1895	uspC	0.0832388	0.0428851
BW25113_1896	otsA	0.101866	0.109679
BW25113_1897	otsB	0.0199829	0.0281
BW25113_1900	araG	0.0270293	0.0266264
BW25113_1901	araF	0.0293645	0.0297193
BW25113_1902	ftnB	0.0642526	0.0430914
BW25113_1904	yecR	0.0579744	0.0563446
BW25113_1905	ftnA	0.12601	0.0897887
BW25113_1906	yecH	0.0630714	0.053824
BW25113_1907	tyrP	0.0439303	0.0468326
BW25113_1908	yecA	0.0264636	0.026469
BW25113_1912	pgsA	9.05126e-05	0.0016205
BW25113_1913	uvrC	0.0328176	0.037162
BW25113_1914	uvrY	0.0880733	0.101941
BW25113_1915	yecF	0.139207	0.108356
BW25113_1916	sdiA	0.0978928	0.096413
BW25113_1917	yecC	0.0320901	0.0364742
BW25113_1918	yecS	0.0316907	0.0345354
BW25113_1919	dcyD	0.0294483	0.0254361
BW25113_1920	fliY	0.0773837	0.0640962
BW25113_1921	fliZ	0.076499	0.0666283
BW25113_1922	fliA	0.0413552	0.0278505
BW25113_1923	fliC	0.052133	0.0651967
BW25113_1924	fliD	0.0308263	0.0285232
BW25113_1925	fliS	0.0340429	0.0477512
BW25113_1926	fliT	0.0421721	0.0381786
BW25113_1927	amyA	0.0506656	0.0289849
BW25113_1928	yedD	0.0319713	0.0352442
BW25113_1929	yedE	0.0213021	0.0314133
BW25113_1930	yedF	0.100186	0.12621
BW25113_1931	yedK	0.0177778	0.0225938
BW25113_1932	yedL	0.101634	0.107757
BW25113_1936	intG	0.0846066	0.0944124
BW25113_1937	fliE	0.00961696	0.0187011
BW25113_1938	fliF	0.0128765	0.0175108
BW25113_1939	fliG	0.0129161	0.0104703
BW25113_1940	fliH	0.0202081	0.0315392
BW25113_1941	fliI	0.0149504	0.0224107
BW25113_1942	fliJ	0.0124059	0.0154682
BW25113_1943	fliK	0.0108762	0.018342
BW25113_1944	fliL	0.0105244	0.0129605
BW25113_1945	fliM	0.0163387	0.022553
BW25113_1946	fliN	0.0112699	0.00951084
BW25113_1947	fliO	0.00710524	0.00670236
BW25113_1948	fliP	0.0298748	0.0307534
BW25113_1949	fliQ	0.0115754	0.0297042
BW25113_1950	fliR	0.0303138	0.0487702
BW25113_1951	rcsA	0.0323073	0.0270974
BW25113_1952	dsrB	0.0683823	0.075744
BW25113_1953	yodD	0.0368907	0.0540257
BW25113_1955	yedP	0.0209322	0.0323308
BW25113_1956	yedQ	0.026243	0.0228106
BW25113_1957	yodC	0.0315255	0.0207798
BW25113_1958	yedI	0.0240944	0.0166096
BW25113_1959	yedA	0.0260631	0.0263909
BW25113_1960	vsr	0.0109554	0.0164592
BW25113_1961	dcm	0.0251489	0.0270962
BW25113_1962	yedJ	0.0245233	0.0274588
BW25113_1963	yedR	0.036678	0.0702634
BW25113_1967	hchA	0.0719654	0.0776093
BW25113_1968	yedV	0.0510423	0.0491467
BW25113_1969	yedW	0.0848092	0.0838092
BW25113_1970	hiuH	0.0306725	0.0342859
BW25113_1971	yedY	0.0245866	0.0363238
BW25113_1972	yedZ	0.0430512	0.0489112
BW25113_1973	zinT	0.0484955	0.055701
BW25113_1974	yodB	0.0601264	0.0752427
BW25113_1976	mtfA	0.0043842	0.00959012
BW25113_1978	yeeJ	0.0383117	0.0394867
BW25113_1981	shiA	0.0489322	0.05182
BW25113_1982	amn	0.0536785	0.0556777
BW25113_1983	yeeN	0.0659667	0.070141
BW25113_1985	yeeO	0.0716747	0.0747892
BW25113_1987	cbl	0.0443036	0.0397198
BW25113_1988	nac	0.0406809	0.0318645
BW25113_1990	ldtA	0.0548178	0.0619895
BW25113_1991	cobT	0.020104	0.0231301
BW25113_1992	cobS	0.0251331	0.0238226
BW25113_1993	cobU	0.0210792	0.034202
BW25113_1994	insH1	0.0317133	0.030244
BW25113_1996	insD1	0.0360466	0.0437513
BW25113_1997	insC1	0.0506293	0.0473245
BW25113_1999	yeeP	0.0400959	0.0279041
BW25113_2000	flu	0.0206731	0.022265
BW25113_2001	yeeR	0.0169191	0.0166655
BW25113_2002	yeeS	0.0217015	0.0206597
BW25113_2003	yeeT	0.0375921	0.0263338
BW25113_2004	cbeA	0.0293283	0.0317199
BW25113_2005	cbtA	0.0243139	0.0200511
BW25113_2006	yeeW	0.0338166	0.0475087
BW25113_2007	yeeX	0.0311827	0.0363319
BW25113_2008	yeeA	0.016505	0.0247902
BW25113_2009	sbmC	0.0377223	0.0330746
BW25113_2010	dacD	0.0336186	0.0280697
BW25113_2011	sbcB	0.066615	0.060369
BW25113_2012	yeeD	0.0366203	0.0526909
BW25113_2013	yeeE	0.0643001	0.0539849
BW25113_2014	plaP	0.0485555	0.0502648
BW25113_2015	yeeY	0.0211245	0.0230753
BW25113_2016	yeeZ	0.0482602	0.0387627
BW25113_2017	yefM	0.0195779	0.0185472
BW25113_2018	hisL	0.038116	0.0181648
BW25113_2019	hisG	0.0378614	0.0403261
BW25113_2020	hisD	0.0231113	0.0172881
BW25113_2021	hisC	0.0214096	0.0187279
BW25113_2022	hisB	0.0153826	0.0204242
BW25113_2023	hisH	0.0173026	0.0142721
BW25113_2024	hisA	0.0194953	0.0270403
BW25113_2025	hisF	0.0162131	0.0205174
BW25113_2026	hisI	0.0209061	0.0194146
BW25113_2027	wzzB	0.0409309	0.0409183
BW25113_2028	ugd	0.00014482	0.000340422
BW25113_2029	gnd	0.0931578	0.102764
BW25113_2030	insH1	0.0366112	0.0408868
BW25113_2032	wbbK	0.0839052	0.0734356
BW25113_2033	wbbJ	0.178235	0.194747
BW25113_2034	wbbI	0.20013	0.220042
BW25113_2035	wbbH	0.1527	0.170982
BW25113_2036	glf	0.204122	0.208366
BW25113_2037	wzxB	0.081639	0.0829278
BW25113_2038	rfbC	0.187069	0.190523
BW25113_2039	rfbA	0.210938	0.211463
BW25113_2040	rfbD	0.130334	0.14645
BW25113_2041	rfbB	0.165714	0.186091
BW25113_2042	wcaN	0.13688	0.128197
BW25113_2043	wcaM	0.00976291	0.010454
BW25113_2044	wcaL	0.000165185	0.00174175
BW25113_2045	wcaK	8.25927e-05	5.24623e-05
BW25113_2046	wzxC	0.000133506	7.69448e-05
BW25113_2047	wcaJ	0.0116693	0.00737038
BW25113_2048	cpsG	0.000375627	0.00129057
BW25113_2049	cpsB	0.00524181	0.00722465
BW25113_2050	wcaI	0.000280589	0.000165548
BW25113_2051	wcaH	0.0150341	0.00879735
BW25113_2052	wcaG	0.000704867	0.00235498
BW25113_2053	gmd	0.00141313	0.00141065
BW25113_2054	wcaF	0.00313852	0.000313608
BW25113_2055	wcaE	0.00054647	0.000109588
BW25113_2056	wcaD	0.00302199	0.00039988
BW25113_2057	wcaC	0.000745597	0.000266975
BW25113_2058	wcaB	0.00855683	0.0101101
BW25113_2059	wcaA	0.000188945	0
BW25113_2060	wzc	0.000235333	0.00042203
BW25113_2061	wzb	0.000140295	0.00362223
BW25113_2062	wza	0.00147762	0.000542111
BW25113_2063	yegH	0.0275294	0.0264247
BW25113_2064	asmA	0.0248763	0.0239403
BW25113_2065	dcd	0.0351087	0.0439331
BW25113_2066	udk	0.0122034	0.0136554
BW25113_2067	yegE	0.0230275	0.0222813
BW25113_2068	alkA	0.033183	0.0405184
BW25113_2069	yegD	0.0277885	0.0326164
BW25113_2070	yegI	0.0331729	0.0375945
BW25113_2071	yegJ	0.0206527	0.0191208
BW25113_2072	yegK	0.0318378	0.0326339
BW25113_2073	yegL	0.0237109	0.0458253
BW25113_2074	mdtA	0.0190687	0.0187955
BW25113_2075	mdtB	0.0252824	0.0230321
BW25113_2076	mdtC	0.0152774	0.0142371
BW25113_2077	mdtD	0.018916	0.0210922
BW25113_2078	baeS	0.0229234	0.0337554
BW25113_2079	baeR	0.0184849	0.022342
BW25113_2080	yegP	0.0458446	0.023179
BW25113_2081	yegQ	0.0339219	0.0382077
BW25113_2082	ogrK	0.0523389	0.0470995
BW25113_2083	yegZ	0.0544524	0.0697924
BW25113_2085	yegR	0.126815	0.0938237
BW25113_2086	yegS	0.0314701	0.0399029
BW25113_2088	insE1	0.0277183	0.0269785
BW25113_2089	insF1	0.0452993	0.0497005
BW25113_2091	gatD	0.0552104	0.0629035
BW25113_2092	gatC	0.0520651	0.062534
BW25113_2093	gatB	0.0668345	0.0632474
BW25113_2094	gatA	0.142515	0.196111
BW25113_2095	gatZ	0.104573	0.106071
BW25113_2096	gatY	0.0640908	0.0741363
BW25113_2097	fbaB	0.0271617	0.0240977
BW25113_2098	yegT	0.0294641	0.0260668
BW25113_2099	yegU	0.0197634	0.0172065
BW25113_2100	yegV	0.0339841	0.0283623
BW25113_2101	yegW	0.0239213	0.0280522
BW25113_2102	yegX	0.0359244	0.0364497
BW25113_2103	thiD	0.0312574	0.0225122
BW25113_2104	thiM	0.0176013	0.0209301
BW25113_2105	rcnR	0.0443365	0.0317024
BW25113_2106	rcnA	0.0486822	0.0548814
BW25113_2107	rcnB	0.321472	0.305067
BW25113_2108	yehA	0.0110471	0.00742517
BW25113_2109	yehB	0.0549355	0.0587345
BW25113_2110	yehC	0.00151835	0.00204603
BW25113_2111	yehD	0.000829322	0.00318738
BW25113_2112	yehE	0.128441	0.165515
BW25113_2113	mrp	0.00869713	0.0165047
BW25113_2114	metG	0.00355262	0.00322935
BW25113_2118	yehI	0.0301011	0.0327447
BW25113_2119	yehL	0.0365037	0.0374826
BW25113_2120	yehM	0.0231509	0.0206993
BW25113_2121	yehP	0.0125066	0.0148981
BW25113_2122	yehQ	0.0302708	0.0226626
BW25113_2123	yehR	0.0741705	0.0694893
BW25113_2124	yehS	0.0497084	0.0626459
BW25113_2125	yehT	0.0429618	0.0461226
BW25113_2126	yehU	0.0276889	0.0294512
BW25113_2127	mlrA	0.029515	0.0288706
BW25113_2128	yehW	0.0172472	0.0206981
BW25113_2129	yehX	0.0212399	0.0207739
BW25113_2130	yehY	0.0140295	0.0282434
BW25113_2131	osmF	0.0250414	0.0242516
BW25113_2132	bglX	0.0301362	0.0316966
BW25113_2133	dld	0.0390268	0.0441127
BW25113_2134	pbpG	0.0338381	0.025731
BW25113_2135	yohC	0.0404037	0.0359775
[truncated: 2,311 more rows]

## Sheet: Fig. 2d
#ORF	Name	log2(fold-change)	-log10(p-value)
BW25113_0001	thrL	-0.80672	0.472991
BW25113_0002	thrA	0.0397266	0.118205
BW25113_0003	thrB	-0.289306	0.671723
BW25113_0004	thrC	-0.639464	2.25898
BW25113_0005	yaaX	-0.677296	0.564602
BW25113_0006	yaaA	0.0659003	0.112724
BW25113_0007	yaaJ	-0.169643	0.375513
BW25113_0008	talB	-1.32496	2.01478
BW25113_0009	mog	-1.05363	1.80932
BW25113_0010	satP	-0.166217	0.394389
BW25113_0011	yaaW	1.09865	3.71649
BW25113_0013	yaaI	-0.25134	0.527455
BW25113_0014	dnaK	-0.960202	2.40326
BW25113_0015	dnaJ	-1.42291	2.49222
BW25113_0016	insL1	-0.037731	0.0692706
BW25113_0018	mokC	0.184873	0.446416
BW25113_0019	nhaA	-0.0750867	0.447907
BW25113_0020	nhaR	0.488093	1.57404
BW25113_0021	insB1	0.2246	0.520879
BW25113_0022	insA	0.663594	2.66686
BW25113_0023	rpsT	-1.81254	0.293998
BW25113_0024	yaaY	0.478373	0.289969
BW25113_0025	ribF	-1.47726	0.484893
BW25113_0026	ileS	1.66626	0.30982
BW25113_0027	lspA	-4.17183	0.834533
BW25113_0028	fkpB	-2.19745	1.85031
BW25113_0029	ispH	0.576647	0.234746
BW25113_0030	rihC	-0.672171	1.02075
BW25113_0031	dapB	-4.82782	0.83779
BW25113_0032	carA	0.555828	1.46596
BW25113_0033	carB	-0.32072	0.781546
BW25113_0034	caiF	-0.345011	1.2248
BW25113_0035	caiE	0.616361	0.718403
BW25113_0036	caiD	-0.0794546	0.0839341
BW25113_0037	caiC	-0.10461	0.164141
BW25113_0038	caiB	0.309008	0.798648
BW25113_0039	caiA	-0.339963	0.571312
BW25113_0040	caiT	0.267452	0.803505
BW25113_0041	fixA	-0.390849	0.833023
BW25113_0042	fixB	-0.800057	1.65502
BW25113_0043	fixC	0.24688	0.352158
BW25113_0044	fixX	0.814842	0.742714
BW25113_0045	yaaU	0.307171	1.74921
BW25113_0046	kefF	0.216301	0.322608
BW25113_0047	kefC	-0.130807	0.24396
BW25113_0048	folA	-1.21355	0.298872
BW25113_0049	apaH	-0.247651	0.28403
BW25113_0050	apaG	0.119239	0.133351
BW25113_0051	rsmA	-0.0401006	0.121481
BW25113_0052	pdxA	-0.329409	0.867872
BW25113_0053	surA	-8.68773	5.40388
BW25113_0054	lptD	-2.22719	1.22583
BW25113_0055	djlA	-0.0896723	0.187894
BW25113_0058	rluA	0.836971	2.7603
BW25113_0059	rapA	2.06676	6.10436
BW25113_0060	polB	0.0260113	0.0575448
BW25113_0061	araD	-0.0724766	0.0651345
BW25113_0065	yabI	0.390654	0.489494
BW25113_0066	thiQ	0.201779	0.2537
BW25113_0067	thiP	-0.0746081	0.130753
BW25113_0068	thiB	-0.85906	2.63234
BW25113_0069	sgrR	0.496941	2.11713
BW25113_0070	setA	-2.35566	4.67473
BW25113_0071	leuD	0.180941	0.433412
BW25113_0072	leuC	-0.28555	1.31173
BW25113_0073	leuB	-0.404014	0.447285
BW25113_0074	leuA	-0.346056	0.57624
BW25113_0075	leuL	0.00430735	0.00855271
BW25113_0076	leuO	-0.193946	0.447652
BW25113_0077	ilvI	-0.136347	0.28776
BW25113_0078	ilvH	-0.0764235	0.119015
BW25113_0080	cra	-0.325051	0.853806
BW25113_0081	mraZ	-7.11455	3.43144
BW25113_0082	rsmH	-2.15096	0.966809
BW25113_0083	ftsL	-0.78266	0.268192
BW25113_0084	ftsI	-3.81698	0.865289
BW25113_0085	murE	-3.08746	0.384521
BW25113_0086	murF	-4.51083	0.976576
BW25113_0087	mraY	-0.73634	0.327483
BW25113_0088	murD	-5.59314	0.825047
BW25113_0089	ftsW	-6.57491	2.2079
BW25113_0090	murG	-6.13443	0.928071
BW25113_0091	murC	0.681691	0.16793
BW25113_0092	ddlB	-3.97242	2.76363
BW25113_0093	ftsQ	-4.54504	1.69443
BW25113_0094	ftsA	2.86911	1.02382
BW25113_0095	ftsZ	1	0.377691
BW25113_0096	lpxC	-0.709666	0.365345
BW25113_0097	secM	-1.69493	1.41157
BW25113_0098	secA	-2.64028	1.83037
BW25113_0099	mutT	0.518084	0.586181
BW25113_0101	yacG	-0.176425	0.0717368
BW25113_0102	zapD	0.0226811	0.0261077
BW25113_0103	coaE	-1.00605	0.36555
BW25113_0104	guaC	0.199395	0.468836
BW25113_0106	hofC	0.314343	0.409623
BW25113_0107	hofB	-0.189772	0.470198
BW25113_0108	ppdD	0.324865	0.322381
BW25113_0109	nadC	-0.511552	1.22645
BW25113_0110	ampD	-1.47834	1.10919
BW25113_0111	ampE	-0.450781	1.22409
BW25113_0112	aroP	0.0124015	0.0166385
BW25113_0113	pdhR	-0.159973	0.225062
BW25113_0114	aceE	-0.186693	0.790574
BW25113_0115	aceF	-0.296912	0.502773
BW25113_0116	lpd	-4.61482	2.67018
BW25113_0117	yacH	0.0138826	0.0163665
BW25113_0118	acnB	-4.87728	3.27064
BW25113_0119	yacL	-1.04592	2.27746
BW25113_0120	speD	0.0167358	0.0197572
BW25113_0121	speE	0.447313	0.854588
BW25113_0122	yacC	0.384228	0.336374
BW25113_0123	cueO	-0.343839	0.563352
BW25113_0124	gcd	-0.0844958	0.0976507
BW25113_0125	hpt	-0.299274	0.49789
BW25113_0126	can	0	0
BW25113_0127	yadG	-0.0819829	0.289467
BW25113_0128	yadH	-0.0904071	0.101534
BW25113_0129	yadI	-0.146905	0.209678
BW25113_0130	yadE	0.118914	0.321104
BW25113_0131	panD	0.0857717	0.1004
BW25113_0132	yadD	-0.29106	0.647656
BW25113_0133	panC	0.49696	0.693815
BW25113_0134	panB	-0.198652	0.35403
BW25113_0135	yadC	-0.42504	1.86303
BW25113_0136	yadK	-2.67772	5.62687
BW25113_0137	yadL	-0.984501	3.5463
BW25113_0138	yadM	-1.19833	4.01295
BW25113_0139	htrE	-0.298836	1.41488
BW25113_0140	yadV	-0.108675	0.318931
BW25113_0141	yadN	-0.69816	1.61959
BW25113_0142	folK	-1.45269	3.04688
BW25113_0143	pcnB	-8.32303	5.07094
BW25113_0144	gluQ	-0.835852	1.82176
BW25113_0145	dksA	-0.209996	0.200998
BW25113_0146	sfsA	0.0257138	0.106506
BW25113_0147	ligT	0.126064	0.234301
BW25113_0148	hrpB	-0.000346492	0.00079254
BW25113_0149	mrcB	-6.43224	5.10727
BW25113_0150	fhuA	-0.277535	0.995512
BW25113_0151	fhuC	-0.595568	1.11004
BW25113_0152	fhuD	-0.433516	1.0064
BW25113_0153	fhuB	-0.00888114	0.013367
BW25113_0154	hemL	1.29568	1.0603
BW25113_0155	clcA	-0.772121	1.16936
BW25113_0156	erpA	4.45176	0.684033
BW25113_0157	yadS	0.436007	0.955596
BW25113_0158	btuF	-0.606984	0.832431
BW25113_0159	mtn	1.5282	1.80501
BW25113_0160	dgt	0.32972	2.17995
BW25113_0161	degP	-4.94044	7.32197
BW25113_0162	cdaR	-0.122607	0.136958
BW25113_0163	yaeH	0.521081	0.597379
BW25113_0164	yaeI	0.198397	0.262304
BW25113_0166	dapD	-2.14237	0.754211
BW25113_0167	glnD	1.5174	2.65126
BW25113_0168	map	-2.64685	1.24554
BW25113_0169	rpsB	4.86329	0.879053
BW25113_0170	tsf	0.717704	0.225307
BW25113_0171	pyrH	-3.39232	0.467015
BW25113_0172	frr	0	0
BW25113_0173	dxr	-1.19931	0.386844
BW25113_0174	ispU	0.574393	0.18677
BW25113_0175	cdsA	-0.646086	0.306808
BW25113_0176	rseP	2.96111	0.721034
BW25113_0177	bamA	0.838666	0.195152
BW25113_0178	skp	-3.52105	3.57239
BW25113_0179	lpxD	-2.26365	0.865834
BW25113_0180	fabZ	0	0
BW25113_0181	lpxA	0	0
BW25113_0182	lpxB	-1.88498	0.748802
BW25113_0183	rnhB	-2.3217	4.43332
BW25113_0184	dnaE	3.49114	0.610426
BW25113_0185	accA	3.6211	2.04063
BW25113_0186	ldcC	0.483231	3.92047
BW25113_0187	yaeR	-0.407627	0.371124
BW25113_0188	tilS	1.60383	0.719115
BW25113_0189	rof	0.0990821	0.0859326
BW25113_0190	yaeQ	0.25622	0.288734
BW25113_0191	arfB	0.332425	0.343093
BW25113_0192	nlpE	0.187072	0.28223
BW25113_0193	yaeF	-0.237361	0.503789
BW25113_0194	proS	-0.06551	0.0291268
BW25113_0195	tsaA	0.0644122	0.0648233
BW25113_0196	rcsF	-2.38511	2.03224
BW25113_0197	metQ	-0.25995	0.482098
BW25113_0198	metI	-0.0107105	0.0156037
BW25113_0199	metN	0.402302	0.736905
BW25113_0200	gmhB	-8.1301	6.23271
BW25113_0207	dkgB	-0.218923	0.150254
BW25113_0208	yafC	0.493444	1.66652
BW25113_0209	yafD	-0.398429	0.312558
BW25113_0210	yafE	0.87659	2.82083
BW25113_0211	mltD	-1.64777	1.89182
BW25113_0212	gloB	0.584082	0.654898
BW25113_0213	yafS	0.535276	0.638599
BW25113_0214	rnhA	-0.307364	0.258469
BW25113_0215	dnaQ	0.212258	0.0492272
BW25113_0217	yafT	-2.09725	2.44142
BW25113_0218	yafU	-0.600914	1.13239
BW25113_0219	yafV	-0.328608	0.567677
BW25113_0220	ivy	0.279435	0.683214
BW25113_0221	fadE	0.00121737	0.00151049
BW25113_0222	gmhA	-4.57643	1.7021
BW25113_0223	yafJ	-0.1989	0.234295
BW25113_0224	yafK	0.0565762	0.171551
BW25113_0225	yafQ	0.172312	0.278486
BW25113_0226	dinJ	0.00450033	0.0179403
BW25113_0227	yafL	0.868643	3.51695
BW25113_0228	rayT	0.123163	0.157566
BW25113_0229	lfhA	0.0197322	0.0316055
BW25113_0230	lafU	-0.472789	0.899531
BW25113_0231	dinB	-0.014331	0.0140453
BW25113_0232	yafN	1.13331	0.489824
BW25113_0233	yafO	-0.30664	0.658363
BW25113_0234	yafP	-1.47326	1.92944
BW25113_0235	ykfJ	0.168322	0.438811
BW25113_0236	prfH	-0.0303897	0.0526379
BW25113_0237	pepD	-0.0509959	0.0957023
BW25113_0238	gpt	0.518955	0.965183
BW25113_0239	frsA	-0.108064	0.21357
BW25113_0240	crl	0.159377	0.367832
BW25113_0241	phoE	-0.13921	1.80682
BW25113_0242	proB	0.531671	1.47318
BW25113_0243	proA	0.105664	0.238768
BW25113_0245	ykfI	0.00189733	0.0016852
BW25113_0246	yafW	0.459848	0.872887
BW25113_0247	ykfG	-1.3305	1.60291
BW25113_0248	yafX	0.179614	0.245617
BW25113_0249	ykfF	-1.08988	0.642477
BW25113_0250	ykfB	-0.497762	1.53174
BW25113_0251	yafY	0.183125	0.244441
BW25113_0252	yafZ	0.402173	0.723048
BW25113_0253	ykfA	-0.184822	0.984625
BW25113_0254	perR	0.556263	2.67916
BW25113_0256	insI1	-0.0730453	0.261593
BW25113_0258	ykfC	-0.313836	0.467681
BW25113_0259	insH1	-0.036116	0.0882735
BW25113_0260	mmuP	-0.602672	2.07751
BW25113_0261	mmuM	-1.17061	2.10389
BW25113_0262	afuC	-0.236877	0.446414
BW25113_0263	afuB	0.2099	0.2213
BW25113_0264	insB1	-0.1751	0.283843
BW25113_0265	insA	0.495669	0.409285
BW25113_0266	yagB	-0.211875	0.489449
BW25113_0267	yagA	0.00939325	0.00897576
BW25113_0268	yagE	-0.396829	0.411788
BW25113_0269	yagF	-0.670551	1.69939
BW25113_0270	yagG	-0.655286	1.73249
BW25113_0271	yagH	-0.485179	0.724329
BW25113_0272	yagI	-0.437755	0.536561
BW25113_0273	argF	0.355862	0.948965
BW25113_0274	insB1	-0.179277	0.283147
BW25113_0275	insA	0.453922	0.333328
BW25113_0276	yagJ	0.0465188	0.0855647
BW25113_0277	yagK	-0.139254	0.579192
BW25113_0278	yagL	-1.93387	3.21873
BW25113_0279	yagM	-1.93077	2.30541
BW25113_0280	yagN	0.191087	0.325513
BW25113_0281	intF	0.476532	1.70044
BW25113_0283	paoD	-0.104154	0.125537
BW25113_0284	paoC	-0.316768	1.10997
BW25113_0285	paoB	-0.101511	0.168152
BW25113_0286	paoA	-0.125131	0.189541
BW25113_0287	yagU	-0.222724	1.09521
BW25113_0288	ykgJ	-0.289652	0.899017
BW25113_0289	ecpE	-0.444271	0.945504
BW25113_0290	ecpD	0.250367	1.20744
BW25113_0291	ecpC	-0.0744377	0.224927
BW25113_0292	ecpB	0.121745	0.181628
BW25113_0293	ecpA	0.511966	1.86565
BW25113_0294	ecpR	-0.671816	1.91312
BW25113_0295	ykgL	-0.242795	0.972433
BW25113_0296	ykgM	0.325817	0.5875
BW25113_0297	eaeH	-0.733457	1.82455
BW25113_0298	insE1	-0.0197496	0.0304445
BW25113_0299	insF1	-0.0120239	0.0404873
BW25113_0300	ykgA	-0.714898	1.89416
BW25113_0301	rclC	-1.21849	3.16902
BW25113_0303	rclB	-3.64504	3.30971
BW25113_0304	rclA	-0.165622	0.772794
BW25113_0305	rclR	-0.62483	3.20646
BW25113_0306	ykgE	0.132931	0.183325
BW25113_0307	ykgF	-0.0969092	0.204221
BW25113_0308	ykgG	-0.358226	1.56481
BW25113_0310	ykgH	-1.7679	1.5018
BW25113_0311	betA	-0.301581	0.705663
BW25113_0312	betB	0.123733	0.174456
BW25113_0313	betI	-0.418888	0.751942
BW25113_0314	betT	-0.119868	0.240591
BW25113_0315	yahA	-0.529664	4.79008
BW25113_0316	yahB	-0.104129	0.170306
BW25113_0317	yahC	0.233766	0.289355
BW25113_0318	yahD	-0.623176	1.39629
BW25113_0319	yahE	-0.865215	3.44223
BW25113_0320	yahF	-0.385693	1.17881
BW25113_0321	yahG	-0.361122	0.609853
BW25113_0323	yahI	-0.965291	1.23276
BW25113_0324	yahJ	-0.582887	1.77694
BW25113_0325	yahK	0.147562	0.393969
BW25113_0326	yahL	-2.02957	3.46913
BW25113_0327	yahM	-0.0613872	0.0781584
BW25113_0328	yahN	0.289456	2.13372
BW25113_0329	yahO	-0.408577	1.27721
BW25113_0330	prpR	-0.192477	0.420591
BW25113_0331	prpB	-1.47756	2.80378
BW25113_0333	prpC	-0.117669	0.15537
BW25113_0334	prpD	0.196409	0.487524
BW25113_0335	prpE	-0.42082	0.731095
BW25113_0336	codB	0.544319	1.99674
BW25113_0337	codA	-0.154671	0.193454
BW25113_0338	cynR	-0.855219	1.35778
BW25113_0339	cynT	-1.16786	1.9494
BW25113_0340	cynS	1.14543	1.0013
BW25113_0341	cynX	-0.0306198	0.0342647
BW25113_0342	lacA	-0.346455	2.25945
BW25113_0343	lacY	-0.51005	1.83426
BW25113_0344	lacZ	-1.52019	3.66964
BW25113_0346	mhpR	-0.877885	1.27358
BW25113_0347	mhpA	0.0220656	0.0323136
BW25113_0348	mhpB	0.57226	2.08324
BW25113_0349	mhpC	0.569838	0.78726
BW25113_0350	mhpD	0.476945	1.81228
BW25113_0351	mhpF	-0.526194	1.0991
BW25113_0352	mhpE	-0.033294	0.0267726
BW25113_0353	mhpT	-0.87232	1.05843
BW25113_0354	yaiL	0.282692	1.16361
BW25113_0355	frmB	0.0373469	0.082276
BW25113_0356	frmA	-0.634017	2.02315
BW25113_0357	frmR	0.315346	0.312913
BW25113_0358	yaiO	-0.272019	0.836145
BW25113_0360	insC1	0.0622354	0.209686
BW25113_0361	insD1	0.144041	0.414643
BW25113_0363	yaiP	-0.0829202	0.595797
BW25113_0364	yaiS	-1.26517	2.59838
BW25113_0365	tauA	-0.292922	0.63222
BW25113_0366	tauB	-0.447762	0.899586
BW25113_0367	tauC	0.291297	0.60704
BW25113_0368	tauD	0.057141	0.0486922
BW25113_0369	hemB	0.430729	0.261191
BW25113_0372	insF1	-0.00661288	0.0312421
BW25113_0373	insE1	-0.0256662	0.0347565
BW25113_0375	yaiV	-0.41596	1.89736
BW25113_0376	ampH	-0.085061	0.148858
BW25113_0377	sbmA	0.304281	0.775769
BW25113_0378	yaiW	-0.00139291	0.00169487
BW25113_0379	yaiY	0.601476	0.539947
BW25113_0380	yaiZ	-0.240711	0.168139
BW25113_0381	ddlA	0.198356	0.303927
BW25113_0382	iraP	0.436143	2.05341
BW25113_0383	phoA	-0.185794	0.681724
BW25113_0384	psiF	-1.14491	2.53551
BW25113_0385	yaiC	-0.138236	0.348241
BW25113_0386	proC	-0.352248	1.28211
BW25113_0387	yaiI	-0.444319	0.519936
BW25113_0388	aroL	-0.293831	0.308594
BW25113_0389	yaiA	0.112567	0.133377
BW25113_0390	aroM	-0.898428	1.59571
BW25113_0391	yaiE	-0.304842	0.576029
BW25113_0392	ykiA	-0.296636	0.285872
BW25113_0393	rdgC	-0.981796	1.84794
BW25113_0394	mak	0.0248825	0.0259345
BW25113_0396	araJ	-0.335564	1.25706
BW25113_0397	sbcC	-0.331512	1.02781
BW25113_0398	sbcD	-0.205465	0.323474
BW25113_0399	phoB	-0.0456557	0.095668
BW25113_0400	phoR	-0.952669	2.02789
BW25113_0401	brnQ	-0.220168	0.367669
BW25113_0402	proY	-0.0808823	0.143248
BW25113_0403	malZ	-0.237373	0.705212
BW25113_0404	acpH	0.102115	0.0678977
BW25113_0405	queA	-0.924051	1.7807
BW25113_0406	tgt	-0.992105	1.78946
BW25113_0407	yajC	-5.52492	2.21713
BW25113_0408	secD	-0.311326	0.0916727
BW25113_0409	secF	-4.13679	0.816491
BW25113_0410	yajD	0.42141	0.453477
BW25113_0411	tsx	-0.297959	0.425373
BW25113_0412	yajI	0.300364	0.598839
BW25113_0413	nrdR	0.386275	0.450812
BW25113_0414	ribD	0.560525	0.268162
BW25113_0415	ribE	0	0
BW25113_0416	nusB	-1.93306	0.732252
BW25113_0417	thiL	-3.14712	2.08209
BW25113_0418	pgpA	-2.86185	1.67442
BW25113_0419	yajO	-0.410529	0.292997
BW25113_0420	dxs	2.61603	0.898793
BW25113_0421	ispA	-2.31144	1.45248
BW25113_0422	xseB	-0.4393	0.355539
BW25113_0423	thiI	0.846413	2.06329
BW25113_0424	yajL	-0.50363	1.20728
BW25113_0425	panE	-0.196337	0.932187
BW25113_0426	yajQ	0.967617	1.05335
BW25113_0427	yajR	-0.241904	0.4866
BW25113_0428	cyoE	-2.8107	1.951
BW25113_0429	cyoD	-2.8327	1.2928
BW25113_0430	cyoC	-3.2093	2.81992
BW25113_0431	cyoB	-4.09265	3.84593
BW25113_0432	cyoA	-2.11179	4.31749
BW25113_0433	ampG	-0.274201	0.740215
BW25113_0434	yajG	-0.165656	0.190084
BW25113_0435	bolA	0.418667	0.694196
BW25113_0436	tig	-3.81914	6.41863
BW25113_0437	clpP	-2.17013	0.874816
BW25113_0438	clpX	-2.75996	0.955506
BW25113_0439	lon	-4.88264	1.8352
BW25113_0440	hupB	0.216481	0.236366
BW25113_0441	ppiD	-2.07274	3.33747
BW25113_0442	ybaV	0.45163	0.9296
BW25113_0443	fadM	-0.0357802	0.0396737
BW25113_0444	queC	0.0351797	0.046415
BW25113_0445	ybaE	0.0734558	0.186318
BW25113_0446	cof	-0.845414	1.30402
BW25113_0447	ybaO	0.0363925	0.0284911
BW25113_0448	mdlA	-0.0343033	0.0776638
BW25113_0449	mdlB	0.181576	0.400101
BW25113_0450	glnK	-0.146443	0.102205
BW25113_0451	amtB	0.0120728	0.0137371
BW25113_0452	tesB	0.41871	1.45168
BW25113_0453	ybaY	-0.357747	0.306072
BW25113_0454	ybaZ	-0.60615	0.313122
BW25113_0456	ybaA	0.52883	0.66756
BW25113_0457	ylaB	0.264996	0.854072
BW25113_0458	ylaC	0.157812	0.183299
BW25113_0459	maa	-0.0382714	0.0521685
BW25113_0460	hha	-2.17984	3.14125
BW25113_0461	tomB	-0.159856	0.303798
BW25113_0462	acrB	-4.68261	5.71975
BW25113_0463	acrA	-9.18839	5.15901
BW25113_0464	acrR	-0.499557	1.47141
BW25113_0465	mscK	-0.391909	2.05238
BW25113_0466	ybaM	2.61542	1.42524
BW25113_0467	priC	-2.5437	3.23691
BW25113_0468	ybaN	-0.277849	0.197079
BW25113_0469	apt	-0.922779	1.34678
BW25113_0470	dnaX	1.17383	0.436037
BW25113_0471	ybaB	0.616428	1.13248
BW25113_0472	recR	0.369142	0.418803
BW25113_0473	htpG	-0.0120022	0.0372043
BW25113_0474	adk	1.91754	0.297672
BW25113_0475	hemH	-0.87133	0.376687
BW25113_0476	aes	-0.410366	1.14281
BW25113_0477	gsk	0.0608981	0.120208
BW25113_0478	ybaL	-0.149498	0.408595
BW25113_0479	fsr	-0.558505	1.06525
BW25113_0480	ushA	0.31338	0.846307
BW25113_0481	ybaK	-0.42236	0.742705
BW25113_0482	ybaP	-0.618431	1.01828
BW25113_0483	ybaQ	-0.122242	0.108937
BW25113_0484	copA	-0.584049	1.75134
BW25113_0485	glsA	-0.0940034	0.159042
BW25113_0486	ybaT	-0.209134	0.373557
BW25113_0487	cueR	-0.121539	0.0928863
BW25113_0488	ybbJ	0.00431279	0.00564523
BW25113_0489	qmcA	-0.873486	2.42884
BW25113_0490	fetA	-0.829215	2.72567
BW25113_0491	fetB	-0.325432	1.07766
BW25113_0492	ybbN	-2.05186	2.74328
BW25113_0493	ybbO	-0.294888	0.439019
BW25113_0494	tesA	-0.718267	0.793037
BW25113_0495	ybbA	-0.51234	0.682386
BW25113_0496	ybbP	-0.261694	0.749192
BW25113_0497	rhsD	-0.475028	2.55116
BW25113_0498	ybbC	-0.218472	0.122692
BW25113_0499	rhsH	-1.15326	4.05694
BW25113_0501	ybbD	-1.32306	2.86518
BW25113_0502	ylbG	-0.858799	0.43953
BW25113_0503	mnmH	-0.852375	2.7539
BW25113_0504	allS	-0.222753	0.414106
BW25113_0505	allA	-1.57021	1.44735
BW25113_0506	allR	0.329104	0.891143
BW25113_0507	gcl	0.043084	0.312736
BW25113_0508	hyi	-1.95045	4.6828
BW25113_0509	glxR	-0.413386	2.90966
BW25113_0511	ybbW	-1.20898	3.56004
BW25113_0512	allB	-0.0128233	0.0199327
BW25113_0513	ybbY	0.0141907	0.0873407
BW25113_0514	glxK	-0.11831	0.281409
BW25113_0515	allE	-0.429597	1.05619
BW25113_0516	allC	-0.531215	1.10033
BW25113_0517	allD	-0.4747	1.04067
BW25113_0518	fdrA	-0.565459	1.86656
BW25113_0520	ylbF	-0.242523	0.245747
BW25113_0521	ybcF	0.266181	0.35223
BW25113_0522	purK	-0.846085	1.29782
BW25113_0523	purE	-0.795605	1.21898
BW25113_0524	lpxH	-0.158046	0.0364157
BW25113_0525	ppiB	-1.06104	1.51104
BW25113_0526	cysS	-1.16371	0.461803
BW25113_0527	ybcI	-0.515652	1.25828
BW25113_0528	ybcJ	-1.18535	1.4284
BW25113_0529	folD	-0.552896	0.250852
BW25113_0530	sfmA	-2.05975	3.5573
BW25113_0531	sfmC	-1.96187	4.18134
BW25113_0532	sfmD	-0.681302	3.43514
BW25113_0533	sfmH	-1.01877	3.14605
BW25113_0534	sfmF	-0.0396259	0.0742144
BW25113_0535	sfmZ	-1.06245	2.78747
BW25113_0537	intD	0.0991618	0.188141
BW25113_0539	exoD	0.518059	0.987338
BW25113_0540	insE1	0.110797	0.303575
BW25113_0541	insF1	0.0163469	0.0873021
BW25113_0542	renD	0.0890417	0.110563
BW25113_0543	emrE	-0.479396	1.39192
BW25113_0544	ybcK	-2.60821	4.54152
BW25113_0545	ybcL	-0.723404	2.55784
BW25113_0546	ybcM	-0.187204	0.270266
BW25113_0547	ybcN	-0.123433	0.164061
BW25113_0548	ninE	0.16388	0.244999
BW25113_0549	ybcO	0.328036	0.290459
BW25113_0550	rusA	0.386373	0.580176
BW25113_0551	quuD	0.0118612	0.0208232
BW25113_0552	insH1	-0.0435035	0.146463
BW25113_0553	nmpC	-0.296876	0.379567
BW25113_0554	essD	-0.129148	0.166028
BW25113_0555	rrrD	0.588596	1.52486
BW25113_0556	rzpD	0.0975418	0.142589
BW25113_0557	borD	-0.917023	3.7293
BW25113_0558	ybcV	-3.43139	1.43782
BW25113_0559	ybcW	-0.344239	0.738603
BW25113_0560	nohD	0.494962	0.828937
BW25113_0561	tfaD	0.356315	0.786756
BW25113_0562	ybcY	-0.182642	0.419804
BW25113_0563	tfaX	-1.0764	3.11958
BW25113_0564	appY	-2.32559	1.15742
BW25113_0565	ompT	0.00491076	0.0420324
BW25113_0566	envY	-0.168219	0.476835
BW25113_0567	ybcH	-0.224089	0.537218
BW25113_0568	nfrA	-0.142418	0.320077
BW25113_0569	nfrB	-0.318604	1.09028
BW25113_0570	cusS	-0.92126	1.65746
BW25113_0571	cusR	-0.00678069	0.00822033
BW25113_0572	cusC	-0.117813	0.228424
BW25113_0573	cusF	-0.472447	1.72515
BW25113_0574	cusB	-0.361787	0.872893
BW25113_0575	cusA	0.135817	0.827067
BW25113_0576	pheP	-0.422257	1.59524
BW25113_0577	ybdG	0.304836	2.03164
BW25113_0578	nfsB	0.0692399	0.124886
BW25113_0579	ybdF	0.505288	0.733291
BW25113_0580	ybdJ	0.0814438	0.0467182
BW25113_0581	ybdK	0.0251	0.0313922
BW25113_0582	insL1	-0.0346563	0.0643053
BW25113_0583	entD	0.0997222	0.193175
BW25113_0584	fepA	-0.21405	0.830844
BW25113_0585	fes	-2.28374	3.31072
BW25113_0586	entF	-0.0981364	0.432915
BW25113_0587	fepE	-0.668613	2.11705
BW25113_0588	fepC	0.213429	0.570308
BW25113_0589	fepG	-0.161303	0.151644
BW25113_0590	fepD	0.0300386	0.034372
BW25113_0591	entS	-0.559498	1.39094
BW25113_0592	fepB	0.0913506	0.0903208
BW25113_0593	entC	-0.119944	0.208659
BW25113_0594	entE	-0.737146	1.77906
BW25113_0595	entB	-0.271536	0.761889
BW25113_0596	entA	0.0268415	0.0171691
BW25113_0597	entH	-0.113952	0.0695615
BW25113_0598	cstA	-0.0792819	0.133207
BW25113_0599	ybdH	0.174412	0.405261
BW25113_0600	ybdL	-0.216138	0.371827
BW25113_0601	ybdM	0.0542891	0.0679453
BW25113_0602	ybdN	-0.191556	2.28649
BW25113_0603	ybdO	-1.59304	3.61193
BW25113_0604	dsbG	0.0137133	0.0394069
BW25113_0605	ahpC	0.928493	1.83569
BW25113_0606	ahpF	-0.778903	2.62776
BW25113_0607	uspG	0.691031	1.78896
BW25113_0608	ybdR	0.451773	1.56736
BW25113_0610	rnk	-0.877115	0.968925
BW25113_0611	rna	-0.450916	0.981772
BW25113_0612	citT	0.156014	0.343603
BW25113_0613	citG	0.0920787	0.126909
BW25113_0614	citX	0.600501	0.964464
BW25113_0615	citF	-0.0321614	0.0391801
BW25113_0616	citE	0.457297	0.60909
BW25113_0617	citD	-1.07632	1.00594
BW25113_0618	citC	-0.0399977	0.0555292
BW25113_0619	citA	-0.487455	2.88183
BW25113_0620	citB	0.108233	0.208227
BW25113_0621	dcuC	0.102418	0.190068
BW25113_0622	pagP	0.042426	0.119052
BW25113_0623	cspE	1.29167	1.98527
BW25113_0624	flc	0.426333	0.65217
BW25113_0627	tatE	0.311182	0.258832
BW25113_0628	lipA	-1.816	2.15788
BW25113_0629	ybeF	0.220994	0.718454
BW25113_0630	lipB	-3.19877	2.93648
BW25113_0631	ybeD	1.40193	1.51379
BW25113_0632	dacA	-8.67203	5.68272
BW25113_0633	rlpA	-0.143788	0.144757
BW25113_0634	mrdB	-3.35332	3.13247
BW25113_0635	mrdA	-5.16231	4.29519
BW25113_0636	rlmH	-3.55593	1.44696
BW25113_0637	rsfS	-7.40223	2.57622
BW25113_0638	cobC	0.234284	0.477644
BW25113_0639	nadD	-0.118788	0.0654346
BW25113_0640	holA	-3.66387	1.60637
BW25113_0641	lptE	-1.04891	0.444514
BW25113_0642	leuS	-0.279941	0.0877361
BW25113_0643	ybeL	0.32518	0.806359
BW25113_0644	ybeQ	-0.0733092	0.183491
BW25113_0645	ybeR	-0.614643	2.87028
BW25113_0646	djlB	0.306237	1.4275
BW25113_0647	ybeT	-0.809167	2.96662
BW25113_0648	ybeU	-0.105307	0.490816
BW25113_0649	djlC	-0.0830914	0.142752
BW25113_0650	hscC	-0.291064	1.04182
BW25113_0651	rihA	0.0150859	0.0580587
BW25113_0652	gltL	-0.0427592	0.0368861
BW25113_0653	gltK	0.54306	1.52079
BW25113_0654	gltJ	0.209899	0.499791
BW25113_0655	gltI	0.43706	1.04941
BW25113_0656	insH1	-0.0162381	0.0469038
BW25113_0657	lnt	-0.273221	0.237833
BW25113_0658	ybeX	0.148479	0.30266
BW25113_0659	ybeY	0.832228	0.263483
BW25113_0660	ybeZ	0.109361	0.171433
BW25113_0661	miaB	-0.368513	0.709751
BW25113_0662	ubiF	-1.71192	1.20264
BW25113_0674	asnB	-0.0192223	0.0287548
BW25113_0675	umpH	0.282227	0.452556
BW25113_0676	nagC	-2.74179	4.54907
BW25113_0677	nagA	-2.20463	5.0642
BW25113_0678	nagB	-0.365328	0.599814
BW25113_0679	nagE	0.155311	0.25338
BW25113_0680	glnS	1.86002	2.66592
BW25113_0681	chiP	0.0907485	0.397163
BW25113_0682	chiQ	-0.171588	0.174641
BW25113_0683	fur	-1.02109	0.422101
BW25113_0684	fldA	2.51456	0.938073
BW25113_0685	ybfE	0.308944	0.158653
BW25113_0686	ybfF	0.423126	0.522425
BW25113_0687	seqA	-1.02377	0.922484
BW25113_0688	pgm	0.863255	2.77696
BW25113_0689	ybfP	-0.00877959	0.0157968
BW25113_0691	ybfG	-0.410676	1.12752
BW25113_0692	potE	0.152049	0.690655
BW25113_0693	speF	-0.0228313	0.0995703
BW25113_0694	kdpE	-0.129821	0.268745
BW25113_0695	kdpD	-0.392181	0.758032
BW25113_0696	kdpC	-0.323576	0.358875
BW25113_0697	kdpB	0.0724457	0.14811
BW25113_0698	kdpA	-0.662144	1.12087
BW25113_0699	ybfA	-0.0894	0.402891
BW25113_0700	rhsC	-0.174788	2.66992
BW25113_0702	ybfB	-1.15237	0.460493
BW25113_0703	rhsO	-0.62753	2.78916
BW25113_0704	ybfC	-1.95907	2.00281
BW25113_0705	ybfL	-1.53463	3.59088
BW25113_0706	ybfD	-0.927781	3.59347
BW25113_0707	ybgA	-0.334188	1.19385
BW25113_0708	phr	-0.346423	1.00219
BW25113_0709	dtpD	-0.315563	0.901145
BW25113_0710	ybgI	1.31903	1.20687
BW25113_0711	ybgJ	-0.300951	0.584637
BW25113_0712	ybgK	-0.559671	0.680931
BW25113_0713	ybgL	-0.745427	1.71909
BW25113_0714	nei	-0.84017	0.928448
BW25113_0715	abrB	-0.19023	0.559079
BW25113_0716	ybgO	0.0984755	0.289946
BW25113_0717	ybgP	0.281908	0.967876
BW25113_0718	ybgQ	-0.273117	1.0818
BW25113_0719	ybgD	-0.40974	1.54504
BW25113_0720	gltA	0.771656	2.29472
BW25113_0721	sdhC	-1.88684	0.860809
BW25113_0722	sdhD	-0.116467	0.0633675
BW25113_0723	sdhA	-0.892908	1.44534
BW25113_0724	sdhB	-0.316518	0.585683
BW25113_0726	sucA	-4.53555	4.12937
BW25113_0727	sucB	-6.14777	1.33373
BW25113_0728	sucC	0.259553	0.707058
BW25113_0729	sucD	1.04289	2.76173
BW25113_0730	mngR	0.0862451	0.109662
BW25113_0731	mngA	-0.426695	0.797044
BW25113_0732	mngB	0.350426	2.03982
BW25113_0733	cydA	0.39209	1.0354
BW25113_0734	cydB	0.109603	0.223921
BW25113_0735	ybgE	0.631057	0.844014
BW25113_0736	ybgC	-1.37826	1.70259
BW25113_0737	tolQ	-1.86797	0.749289
BW25113_0738	tolR	-4.123	2.96668
BW25113_0739	tolA	-5.41939	2.36988
BW25113_0740	tolB	-3.7831	1.72701
BW25113_0741	pal	-7.39466	2.43942
BW25113_0742	ybgF	-1.22808	2.8141
BW25113_0750	nadA	-0.18206	0.202304
BW25113_0751	pnuC	-0.123705	0.148099
BW25113_0752	zitB	0.19623	0.311857
BW25113_0753	ybgS	-0.206379	0.566241
BW25113_0754	aroG	-0.341674	0.65744
BW25113_0755	gpmA	-0.891617	1.75721
BW25113_0756	galM	-0.635601	0.697986
BW25113_0757	galK	-0.393176	0.773757
BW25113_0758	galT	-0.0488195	0.0528014
BW25113_0759	galE	-9.44982	3.33571
BW25113_0760	modF	0.298815	0.497973
BW25113_0761	modE	-0.789581	1.92488
BW25113_0762	acrZ	-0.861518	0.718887
BW25113_0763	modA	-0.977333	1.02169
BW25113_0764	modB	-0.609165	1.28463
BW25113_0765	modC	-0.226942	0.281555
BW25113_0766	ybhA	0.665768	1.96114
BW25113_0767	pgl	-0.143964	0.090534
BW25113_0768	ybhD	-0.160698	0.317766
BW25113_0769	ybhH	-1.15939	2.97028
BW25113_0770	ybhI	-0.0519092	0.133854
BW25113_0771	ybhJ	-0.101908	0.579593
BW25113_0772	ybhC	0.130931	0.209751
BW25113_0773	ybhB	-0.164002	0.376771
BW25113_0774	bioA	-1.07303	2.92876
BW25113_0775	bioB	-0.990214	1.34575
BW25113_0776	bioF	-0.714311	0.924148
BW25113_0777	bioC	-0.643379	1.39827
BW25113_0778	bioD	0.532207	0.652543
BW25113_0779	uvrB	0.457454	1.87165
BW25113_0780	ybhK	0.154998	0.259513
BW25113_0781	moaA	-1.53186	1.55423
BW25113_0782	moaB	0.180423	0.364298
BW25113_0783	moaC	0.397693	0.522948
BW25113_0784	moaD	-3.71849	1.37062
BW25113_0785	moaE	-0.34297	0.43884
BW25113_0786	ybhL	-0.0159462	0.0298742
BW25113_0787	ybhM	-0.506326	1.443
BW25113_0788	ybhN	-0.106479	0.10231
BW25113_0789	clsB	-0.0802183	0.091245
BW25113_0790	ybhP	0.277841	0.282627
BW25113_0791	ybhQ	-0.532051	0.784203
BW25113_0792	ybhR	0.0492972	0.0618845
BW25113_0793	ybhS	-0.538111	1.22588
BW25113_0794	ybhF	-0.149938	0.360945
BW25113_0795	ybhG	0.0337837	0.028185
BW25113_0796	ybiH	-1.1674	2.18456
BW25113_0797	rhlE	-0.242962	0.416301
BW25113_0798	ybiA	0.0296825	0.0427053
BW25113_0799	dinG	-5.19235	5.20718
BW25113_0800	ybiB	0.249336	0.370078
BW25113_0801	ybiC	0.0104966	0.0159732
BW25113_0802	ybiJ	0.446813	0.494159
BW25113_0803	ybiI	0.206293	0.154606
BW25113_0804	ybiX	-0.861333	1.88021
BW25113_0805	fiu	-0.136451	0.281095
BW25113_0806	mcbA	0.0933073	0.0562266
BW25113_0807	rlmF	-0.264862	0.667407
BW25113_0808	ybiO	-0.42596	0.759923
BW25113_0809	glnQ	0.112223	0.148242
BW25113_0810	glnP	-0.283274	0.190065
BW25113_0811	glnH	-0.182663	0.166353
BW25113_0812	dps	-0.392633	1.46585
BW25113_0813	rhtA	0.233488	1.74233
BW25113_0814	ompX	-0.58314	1.03286
BW25113_0815	ybiP	-0.339218	1.33487
BW25113_0817	mntR	-0.562527	0.374179
BW25113_0818	ybiR	0.159911	0.400157
BW25113_0819	ldtB	0.284843	0.689929
BW25113_0820	ybiT	0.529924	1.13452
BW25113_0821	ybiU	-0.160563	0.26333
BW25113_0822	ybiV	-0.00521314	0.00914662
BW25113_0823	ybiW	-0.0579695	0.12419
BW25113_0824	ybiY	-0.551685	1.14726
BW25113_0825	fsaA	0.0336171	0.0288114
BW25113_0826	moeB	-1.5693	3.10604
BW25113_0827	moeA	-0.633952	1.37489
BW25113_0828	iaaA	-0.635931	0.866696
BW25113_0829	gsiA	-0.461635	1.03553
BW25113_0830	gsiB	-0.451687	1.57224
BW25113_0831	gsiC	-0.465776	0.892508
BW25113_0832	gsiD	-0.260619	1.20318
BW25113_0833	yliE	-1.13393	4.6717
BW25113_0834	yliF	-0.552284	3.54428
BW25113_0835	rimO	0.366558	1.63822
BW25113_0836	bssR	0.0144597	0.00931215
BW25113_0837	yliI	0.0718542	0.133321
BW25113_0838	gstB	0.150324	0.191504
BW25113_0839	dacC	-0.205974	0.446658
BW25113_0840	deoR	0.156951	0.25608
BW25113_0841	ybjG	-1.00949	1.5815
BW25113_0842	mdfA	-1.77749	3.92576
BW25113_0843	ybjH	-0.54469	0.623704
BW25113_0844	ybjI	-0.388572	1.30126
BW25113_0845	ybjJ	0.271755	0.285678
BW25113_0846	rcdA	-0.328409	0.813604
BW25113_0847	ybjL	-0.1528	0.183482
BW25113_0848	ybjM	0.250068	0.622228
BW25113_0849	grxA	-0.596651	0.647944
BW25113_0850	ybjC	0.112084	0.0725101
BW25113_0851	nfsA	0.448668	1.57388
BW25113_0852	rimK	-0.513577	0.516569
BW25113_0853	ybjN	-0.225002	0.237117
BW25113_0854	potF	0.0715702	0.365818
BW25113_0855	potG	0.199584	0.195252
BW25113_0856	potH	-0.621128	0.853111
BW25113_0857	potI	0.419787	0.220822
BW25113_0858	ybjO	-0.510217	0.697224
BW25113_0859	rlmC	0.403295	0.523403
BW25113_0860	artJ	-0.656938	1.77034
BW25113_0861	artM	-0.190934	0.568503
BW25113_0862	artQ	-0.454342	0.534773
BW25113_0863	artI	-0.499228	1.79844
BW25113_0864	artP	-0.903192	1.02553
BW25113_0865	ybjP	-0.22799	0.407869
BW25113_0866	ybjQ	-0.149488	0.139699
BW25113_0867	amiD	0.0536199	0.0575348
BW25113_0868	ybjS	-0.69501	1.8269
BW25113_0869	ybjT	-0.127863	0.236145
BW25113_0870	ltaE	-0.672259	0.630575
BW25113_0871	poxB	-0.241863	0.462153
BW25113_0872	hcr	-0.263643	0.489047
BW25113_0873	hcp	-0.227712	0.499146
BW25113_0874	ybjE	0.000980897	0.00275939
BW25113_0875	aqpZ	-0.023068	0.0378363
BW25113_0876	ybjD	-0.374964	0.994692
BW25113_0877	ybjX	-1.21711	4.90938
BW25113_0878	macA	-0.364241	0.478668
BW25113_0879	macB	-0.239687	0.284996
BW25113_0880	cspD	-0.706565	1.61552
BW25113_0881	clpS	-1.15695	1.13378
BW25113_0882	clpA	-0.632508	1.36705
BW25113_0884	infA	0	0
BW25113_0885	aat	-0.0440426	0.0377708
BW25113_0886	cydC	0.0488661	0.0693706
BW25113_0887	cydD	0.135805	0.244093
BW25113_0888	trxB	-3.4444	3.41126
BW25113_0889	lrp	0.566141	1.95431
BW25113_0890	ftsK	-4.26532	3.55117
BW25113_0891	lolA	0.661903	0.231472
BW25113_0892	rarA	-0.237644	0.434214
BW25113_0893	serS	0.192278	0.0635749
BW25113_0894	dmsA	0.168101	0.323169
BW25113_0895	dmsB	-0.476247	1.96638
BW25113_0896	dmsC	0.307786	0.663826
BW25113_0897	ycaC	0.487837	0.663499
BW25113_0898	ycaD	0.0953763	0.207465
BW25113_0899	ycaM	0.152399	0.695434
BW25113_0900	ycaN	0.369643	0.548047
BW25113_0901	ycaK	-0.138766	0.269825
BW25113_0902	pflA	0.576548	1.45513
BW25113_0903	pflB	0.075709	0.149561
BW25113_0904	focA	-0.206608	0.422622
BW25113_0905	ycaO	0.135383	0.494745
BW25113_0906	ycaP	-0.063307	0.0625866
BW25113_0907	serC	-0.477244	0.709713
BW25113_0908	aroA	-0.951182	1.73985
BW25113_0909	ycaL	0.346649	1.04124
BW25113_0910	cmk	0.160216	0.0607541
BW25113_0911	rpsA	0.596367	0.246382
BW25113_0912	ihfB	0.52111	0.101671
BW25113_0913	ycaI	0.449683	1.06711
BW25113_0914	msbA	1.42968	0.514953
BW25113_0915	lpxK	0.218877	0.0605493
BW25113_0916	ycaQ	-0.0227983	0.0404214
BW25113_0917	ycaR	0.980144	0.198111
BW25113_0918	kdsB	-5.18675	0.496324
BW25113_0919	ycbJ	-0.14528	0.206021
BW25113_0920	ycbC	-0.388929	0.590833
BW25113_0921	smtA	0.23067	0.362146
BW25113_0922	mukF	-4.28681	3.15471
BW25113_0923	mukE	-0.635146	0.434861
BW25113_0924	mukB	-2.31497	2.25033
BW25113_0926	ycbK	-5.85707	1.86639
BW25113_0927	ycbL	0.315003	0.46853
BW25113_0928	aspC	-1.11086	2.74695
BW25113_0929	ompF	0.672978	1.83096
BW25113_0930	asnS	1.95089	0.937459
BW25113_0931	pncB	-0.717249	1.8937
BW25113_0932	pepN	0.186193	0.886097
BW25113_0933	ssuB	-0.669946	1.36774
BW25113_0934	ssuC	-0.697364	1.03278
BW25113_0935	ssuD	-0.474545	0.523613
BW25113_0936	ssuA	-0.3026	0.419217
BW25113_0937	ssuE	-0.537508	1.22604
BW25113_0938	elfA	-1.22564	3.66657
BW25113_0939	elfD	-0.241143	0.378885
BW25113_0940	elfC	0.0838286	0.32242
BW25113_0941	elfG	0.00289341	0.00880288
BW25113_0942	ycbU	0.152289	0.123778
BW25113_0943	ycbV	-0.415643	0.652512
BW25113_0944	ycbF	0.793296	2.67203
BW25113_0945	pyrD	0.0314481	0.0693208
BW25113_0946	zapC	-0.627276	2.89788
BW25113_0947	ycbX	0.0278439	0.0407968
BW25113_0948	rlmL	0.171087	0.347075
BW25113_0949	uup	0.580224	1.02725
BW25113_0950	pqiA	-0.0714889	0.0977161
BW25113_0951	pqiB	0.284794	0.536032
BW25113_0952	pqiC	0.264873	0.424706
BW25113_0953	rmf	-0.997772	0.491169
BW25113_0954	fabA	0.26682	0.134519
BW25113_0955	ycbZ	0.671443	2.56748
BW25113_0956	matP	-0.948713	0.504733
BW25113_0957	ompA	-3.38864	3.57976
BW25113_0958	sulA	-0.11108	0.137342
BW25113_0959	sxy	0.1105	0.252069
BW25113_0960	yccS	-4.03884	4.78152
BW25113_0961	yccF	-1.94011	2.52086
BW25113_0962	helD	-0.255488	0.509205
BW25113_0963	mgsA	-0.0946138	0.208976
BW25113_0964	yccT	0.262205	0.173625
BW25113_0965	yccU	0.112052	0.125392
BW25113_0966	hspQ	-0.0308274	0.0276751
BW25113_0967	rlmI	-0.119784	0.284688
BW25113_0968	yccX	-0.303476	0.204355
BW25113_0969	tusE	1.84183	0.351271
BW25113_0970	yccA	-1.25018	2.73261
BW25113_0972	hyaA	0.270787	0.712574
BW25113_0973	hyaB	-0.10386	0.158175
BW25113_0974	hyaC	-0.317716	0.797427
BW25113_0975	hyaD	0.125773	0.172037
BW25113_0976	hyaE	-0.757169	1.04083
BW25113_0977	hyaF	-0.730238	2.48958
BW25113_0978	cbdA	-0.339309	1.49982
BW25113_0979	cbdB	-0.547473	1.0238
BW25113_0980	appA	-0.442318	0.481134
BW25113_0981	etk	0.0523688	0.131551
BW25113_0982	etp	0.102718	0.273038
BW25113_0983	gfcE	-0.290851	0.461628
BW25113_0984	gfcD	-0.41322	1.36879
BW25113_0985	gfcC	0.418568	1.01711
BW25113_0986	gfcB	-0.0849172	0.180673
BW25113_0987	gfcA	0.11621	0.0552396
BW25113_0988	insB1	0.368039	1.52134
BW25113_0989	cspH	-0.874472	2.24093
BW25113_0990	cspG	-0.192815	0.441722
BW25113_0991	ymcE	-0.53346	1.10095
BW25113_0992	yccM	0.0327093	0.0841723
BW25113_0993	torS	0.250807	0.855851
BW25113_0994	torT	0.00582316	0.0119676
BW25113_0995	torR	-0.0526155	0.0704909
BW25113_0996	torC	-0.109721	0.24032
BW25113_0997	torA	-0.310578	0.977033
BW25113_0998	torD	-0.611294	0.993216
BW25113_0999	cbpM	-1.39283	1.00955
BW25113_1000	cbpA	-0.363933	0.745253
BW25113_1001	yccE	-2.87122	3.82029
BW25113_1002	agp	0.303385	0.709292
BW25113_1003	yccJ	0.350223	0.412844
BW25113_1004	wrbA	-0.897993	0.663337
BW25113_1006	rutG	0.118934	0.171131
BW25113_1007	rutF	0.167121	0.209808
BW25113_1008	rutE	-0.580478	1.05012
BW25113_1009	rutD	0.063509	0.0591024
BW25113_1010	rutC	-0.36676	0.824202
BW25113_1011	rutB	-0.228151	0.354472
BW25113_1012	rutA	0.142745	0.180917
BW25113_1013	rutR	-0.201117	0.429451
BW25113_1014	putA	-0.0304812	0.0926723
BW25113_1015	putP	-0.0982483	0.254262
BW25113_1018	efeO	-0.153099	0.211101
BW25113_1019	efeB	-0.506226	1.40326
BW25113_1020	phoH	-0.289143	0.830405
BW25113_1021	pgaD	-0.333042	0.452567
BW25113_1022	pgaC	-0.477504	2.23809
BW25113_1023	pgaB	-0.993515	3.5911
BW25113_1024	pgaA	-0.450041	3.85816
BW25113_1025	ycdT	-0.723234	2.13349
BW25113_1026	insF1	-0.0223383	0.0893167
BW25113_1027	insE1	0.167421	0.270985
BW25113_1028	ymdE	-0.193947	0.977712
BW25113_1029	ycdU	-1.32555	4.49826
BW25113_1033	ghrA	-0.292411	0.442262
BW25113_1034	ycdX	0.190202	0.269236
BW25113_1035	ycdY	0.00750311	0.0099914
BW25113_1036	ycdZ	-0.576362	1.01066
BW25113_1037	csgG	0.305356	0.903498
BW25113_1038	csgF	-0.238375	0.292252
BW25113_1039	csgE	-1.33576	1.539
BW25113_1040	csgD	-1.74452	1.91819
BW25113_1041	csgB	-1.36851	3.04631
BW25113_1042	csgA	0.705155	2.24475
BW25113_1043	csgC	-0.0364735	0.059252
BW25113_1044	ymdA	0.290608	0.711032
BW25113_1045	ymdB	-0.177414	0.355979
BW25113_1046	clsC	0.0971616	0.209734
BW25113_1047	opgC	-0.123753	0.690186
BW25113_1048	opgG	0.250274	0.406735
BW25113_1049	opgH	-0.26571	0.513674
BW25113_1050	yceK	0.441724	0.307377
BW25113_1051	msyB	1.3575	2.17102
BW25113_1053	mdtG	0.239365	0.573939
BW25113_1054	lpxL	-1.50302	0.551497
BW25113_1055	yceA	-0.0845248	0.319464
BW25113_1056	yceI	-0.011599	0.0302383
BW25113_1057	yceJ	0.145967	0.213868
BW25113_1058	yceO	-2.11663	2.16283
BW25113_1059	solA	-0.50562	1.91278
BW25113_1060	bssS	-0.249873	0.63633
BW25113_1061	dinI	-0.463225	0.385844
BW25113_1062	pyrC	-0.0993451	0.17335
BW25113_1063	yceB	-0.0650007	0.0819554
BW25113_1064	grxB	-0.408721	0.594535
BW25113_1065	mdtH	0.276059	0.802925
BW25113_1066	rimJ	-0.553444	1.64787
BW25113_1067	yceH	-0.0991402	0.0959039
BW25113_1068	yceM	-0.743778	1.04976
BW25113_1069	murJ	-1.15074	0.554079
BW25113_1070	flgN	0.430254	0.348332
BW25113_1071	flgM	-0.609467	0.270731
BW25113_1072	flgA	-0.0919799	0.084858
BW25113_1073	flgB	0.691309	0.74162
BW25113_1074	flgC	-0.227021	0.347915
BW25113_1075	flgD	-0.357091	0.580235
BW25113_1076	flgE	0.156102	0.662716
BW25113_1077	flgF	-0.360621	0.65386
BW25113_1078	flgG	-0.617382	0.78604
BW25113_1079	flgH	0.139073	0.217216
BW25113_1080	flgI	-0.308801	0.364933
BW25113_1081	flgJ	-0.538997	0.600407
BW25113_1082	flgK	-0.389567	1.2692
BW25113_1083	flgL	-0.034355	0.0482575
BW25113_1084	rne	-2.55786	3.94205
BW25113_1085	yceQ	-3.94518	4.17413
BW25113_1086	rluC	-0.220513	0.323623
BW25113_1087	yceF	0.0144666	0.0297489
BW25113_1088	yceD	0.745581	2.07388
BW25113_1089	rpmF	-0.649382	0.221503
BW25113_1090	plsX	-0.719379	1.69951
BW25113_1091	fabH	0.049141	0.0122297
BW25113_1092	fabD	-1.78993	0.514648
BW25113_1093	fabG	-3.65208	3.21202
BW25113_1094	acpP	0	0
BW25113_1095	fabF	-1.12422	2.21216
BW25113_1096	pabC	0.258046	0.477897
BW25113_1097	yceG	-9.87291	1.45145
BW25113_1098	tmk	-1.49274	0.918652
BW25113_1099	holB	0.352836	0.126804
BW25113_1100	ycfH	0.575254	1.41732
BW25113_1101	ptsG	-5.49185	0.990686
BW25113_1102	fhuE	0.3365	1.55673
BW25113_1103	hinT	-1.79832	2.45955
BW25113_1104	ycfL	-1.84038	1.71312
BW25113_1105	lpoB	-8.60698	2.72624
BW25113_1106	thiK	-0.405147	0.733034
BW25113_1107	nagZ	-0.777908	0.734871
BW25113_1108	ycfP	-0.617602	0.612885
BW25113_1109	ndh	-0.0377658	0.0511118
BW25113_1110	ycfJ	0.782725	0.798715
BW25113_1111	ycfQ	-0.913402	0.782056
BW25113_1112	bhsA	-0.1534	0.05936
BW25113_1113	ldtC	-0.52361	0.961015
BW25113_1114	mfd	-7.33823	5.68366
BW25113_1115	ycfT	-0.472547	0.904908
BW25113_1116	lolC	0.559427	0.128785
BW25113_1117	lolD	0.581826	0.218234
BW25113_1118	lolE	1.46996	0.95814
BW25113_1119	nagK	0.1654	0.198811
BW25113_1120	cobB	-0.462627	0.783342
BW25113_1121	ycfZ	-0.514918	1.52351
BW25113_1122	ymfA	-0.211614	0.429887
BW25113_1123	potD	-1.07791	2.05168
BW25113_1124	potC	-1.43888	3.16325
BW25113_1125	potB	-0.89012	1.6106
BW25113_1126	potA	-1.60338	2.00814
BW25113_1127	pepT	0.131166	0.175014
BW25113_1128	roxA	0.224414	0.359939
BW25113_1129	phoQ	-1.20376	1.61614
BW25113_1130	phoP	-1.63815	2.69422
BW25113_1131	purB	-1.41945	1.45391
BW25113_1132	hflD	-0.784344	0.69935
BW25113_1133	mnmA	-1.43935	1.31074
BW25113_1134	nudJ	-0.824111	1.15611
BW25113_1135	rluE	0.112826	0.137186
BW25113_1136	icd	-6.37558	0.993972
BW25113_1137	ymfD	-0.526298	0.625025
BW25113_1138	ymfE	-1.11266	0.345251
BW25113_1139	lit	-2.04184	3.85516
BW25113_1140	intE	-0.128817	0.522139
BW25113_1141	xisE	-0.465461	0.806766
BW25113_1143	ymfI	-0.0316115	0.0255996
BW25113_1144	ymfJ	0.370283	0.788566
BW25113_1145	cohE	-4.62936	2.99556
BW25113_1146	croE	1.02615	1.58722
BW25113_1147	ymfL	0.695504	1.07834
BW25113_1148	ymfM	-0.195015	0.240922
BW25113_1150	ymfR	-1.58631	1.35253
BW25113_1151	beeE	-1.03907	1.53487
BW25113_1152	jayE	-0.516296	0.893444
BW25113_1153	ymfQ	-0.0524354	0.0470673
BW25113_1154	stfP	-0.929928	2.44768
BW25113_1155	tfaP	-0.329205	0.94669
BW25113_1156	tfaE	-0.497449	1.12863
BW25113_1157	stfE	-0.519211	0.563268
BW25113_1158	pinE	0.0232488	0.0277149
BW25113_1159	mcrA	-0.705077	0.879036
BW25113_1160	iraM	-2.53142	0.745706
BW25113_1161	ycgX	-0.572237	0.694897
BW25113_1162	bluR	1.52509	3.51137
BW25113_1163	bluF	0.402354	2.7181
BW25113_1164	ycgZ	0.465684	0.325764
BW25113_1165	ymgA	0.0544412	0.0432449
BW25113_1166	ariR	-1.34439	0.694536
BW25113_1167	ymgC	-2.36667	1.24898
BW25113_1168	ycgG	-0.172437	0.355769
BW25113_1171	ymgD	1.02985	2.15188
BW25113_1172	ymgG	0.266751	0.479748
BW25113_1174	minE	0.715574	0.291056
BW25113_1175	minD	-6.57249	4.70517
BW25113_1176	minC	-5.42373	2.50502
BW25113_1177	ycgJ	0.27375	0.456685
BW25113_1178	pliG	0.795049	1.75142
BW25113_1179	ycgL	1.08805	2.16075
BW25113_1180	ycgM	0.953711	0.965782
BW25113_1181	ycgN	0.276819	0.428187
BW25113_1182	hlyE	-2.36364	2.56303
BW25113_1183	umuD	1.20141	1.20247
BW25113_1184	umuC	-0.133516	0.288485
BW25113_1185	dsbB	0.56199	1.12774
BW25113_1186	nhaB	0.0662362	0.154037
BW25113_1187	fadR	1.11617	3.54094
BW25113_1188	ycgB	-0.118495	0.226509
BW25113_1189	dadA	-0.279749	0.656341
BW25113_1190	dadX	-0.893045	1.3442
BW25113_1191	cvrA	-0.235219	0.703035
BW25113_1192	ldcA	-6.00329	2.42402
BW25113_1193	emtA	0.406287	0.654141
BW25113_1194	ycgR	-1.16156	2.4669
BW25113_1195	ymgE	-0.978488	0.567952
BW25113_1196	ycgY	0.388328	0.587534
BW25113_1197	treA	0.233669	1.12697
BW25113_1198	dhaM	0.606237	0.942412
BW25113_1199	dhaL	1.84358	2.51859
BW25113_1200	dhaK	0.353048	0.79698
BW25113_1201	dhaR	1.19508	4.02504
BW25113_1202	ycgV	0.235234	1.16122
BW25113_1203	ychF	0.720572	1.48084
BW25113_1204	pth	-0.857118	0.79114
BW25113_1205	ychH	-0.114417	0.0748783
BW25113_1206	dauA	0.0900069	0.151562
BW25113_1207	prs	0.0682693	0.017412
BW25113_1208	ispE	-3.0268	3.07281
BW25113_1209	lolB	0	0
BW25113_1210	hemA	-0.305068	0.148662
BW25113_1211	prfA	0.214564	0.0672091
BW25113_1212	prmC	2.46654	1.11922
BW25113_1213	ychQ	0.267927	0.218145
BW25113_1214	ychA	0.0618009	0.22278
BW25113_1215	kdsA	-4.10801	1.44649
BW25113_1216	chaA	0.100055	0.271228
BW25113_1217	chaB	0.00813162	0.00907328
BW25113_1218	chaC	-0.388265	0.68716
BW25113_1219	ychN	-0.297726	0.30681
BW25113_1220	ychO	-0.0241109	0.0264017
BW25113_1221	narL	-0.619106	0.577254
BW25113_1222	narX	-0.0138203	0.0408563
BW25113_1223	narK	0.0751004	0.164254
BW25113_1224	narG	0.171938	0.639787
BW25113_1225	narH	-0.771242	1.90033
BW25113_1226	narJ	0.409844	0.589339
BW25113_1227	narI	-0.656868	1.14586
BW25113_1229	tpr	0.202109	0.0962918
BW25113_1232	purU	0.277149	0.966039
BW25113_1233	ychJ	0.223379	0.802896
BW25113_1234	rssA	-0.223959	0.680894
BW25113_1235	rssB	-3.24916	2.69232
BW25113_1236	galU	-1.69069	2.36534
BW25113_1237	hns	-4.71522	1.17226
BW25113_1238	tdk	-1.20932	2.41525
BW25113_1241	adhE	-0.460488	1.61057
BW25113_1242	ychE	-0.122216	0.230105
BW25113_1243	oppA	0.538906	2.27017
BW25113_1244	oppB	0.447356	1.03265
BW25113_1245	oppC	-0.210514	0.326285
BW25113_1246	oppD	-0.373666	0.711405
BW25113_1247	oppF	0.491375	0.71865
BW25113_1248	yciU	0.250855	0.286723
BW25113_1249	clsA	-1.32766	2.88294
BW25113_1250	kch	-0.395149	1.06572
BW25113_1251	yciI	0.357358	1.76022
BW25113_1252	tonB	0.578985	0.377998
BW25113_1253	yciA	0.668662	0.718364
BW25113_1254	yciB	-2.76976	4.16035
BW25113_1255	yciC	-0.972793	1.94005
BW25113_1256	ompW	-0.109435	0.297024
BW25113_1257	yciE	-1.38757	2.59507
BW25113_1258	yciF	-0.601951	1.67076
BW25113_1259	yciG	-1.18146	2.32932
BW25113_1260	trpA	-0.337629	0.418561
BW25113_1261	trpB	-0.471303	0.632702
BW25113_1262	trpC	0.148068	0.406046
BW25113_1263	trpD	0.0610505	0.113466
BW25113_1264	trpE	0.0573951	0.0833335
BW25113_1265	trpL	-0.46962	0.140418
BW25113_1266	yciV	-0.388366	1.09037
BW25113_1267	yciO	-0.219265	0.388517
BW25113_1268	yciQ	-0.0807601	0.371607
BW25113_1269	rluB	0.611953	1.59398
BW25113_1270	btuR	0.570895	1.11184
BW25113_1271	yciK	-0.319182	0.436234
BW25113_1272	sohB	0.111624	0.271696
BW25113_1273	yciN	0.29048	0.410425
BW25113_1274	topA	-4.75551	1.30868
BW25113_1275	cysB	-0.155464	0.228902
BW25113_1276	acnA	-0.247439	0.764124
BW25113_1277	ribA	0.500936	0.170652
BW25113_1278	pgpB	-0.0151879	0.0173058
BW25113_1279	yciS	-4.23947	1.131
BW25113_1280	yciM	-1.78082	1.32357
BW25113_1281	pyrF	0.375383	0.455133
BW25113_1282	yciH	-0.148479	0.283904
BW25113_1283	osmB	0.139714	0.282555
BW25113_1284	yciT	0.394445	1.55342
BW25113_1285	gmr	0.353669	1.53708
BW25113_1286	rnb	0.544047	0.962828
BW25113_1287	yciW	0.228716	0.349082
BW25113_1288	fabI	5.16189	0.604951
BW25113_1289	ycjD	-0.0767244	0.0560575
BW25113_1290	sapF	-4.43151	3.16492
BW25113_1291	sapD	-5.43093	2.78304
BW25113_1292	sapC	-6.78353	2.9518
BW25113_1293	sapB	-4.61888	3.39145
BW25113_1294	sapA	-3.34469	2.8396
BW25113_1295	ymjA	-0.277953	0.227651
BW25113_1296	puuP	-0.176556	0.337617
BW25113_1297	puuA	0.443075	1.80986
BW25113_1298	puuD	-0.646405	0.684777
BW25113_1299	puuR	-0.73754	1.34529
BW25113_1300	puuC	0.120024	0.13409
BW25113_1301	puuB	-0.883157	1.88253
BW25113_1302	puuE	0.431594	0.71217
BW25113_1303	pspF	-0.036774	0.0505828
BW25113_1304	pspA	-1.0147	0.79402
BW25113_1305	pspB	-0.896907	0.977005
BW25113_1306	pspC	0.0467008	0.0217411
BW25113_1307	pspD	0.990017	0.855974
BW25113_1308	pspE	-0.699358	1.75352
BW25113_1309	ycjM	-1.34005	2.84059
BW25113_1310	ycjN	-0.501072	1.2827
BW25113_1311	ycjO	-0.996703	2.18395
BW25113_1312	ycjP	-0.732178	1.50008
BW25113_1313	ycjQ	-0.165639	0.159352
BW25113_1314	ycjR	0.151605	0.0943957
BW25113_1315	ycjS	0.401196	0.778341
BW25113_1316	ycjT	-0.154202	0.431027
BW25113_1317	ycjU	0.254906	0.376483
BW25113_1319	ompG	-0.89303	2.51632
BW25113_1320	ycjW	-1.01045	4.35999
BW25113_1321	ycjX	-0.325268	0.768331
BW25113_1322	ycjF	-0.206692	0.366467
BW25113_1323	tyrR	-0.729912	2.32077
BW25113_1324	tpx	0.0353051	0.0698456
BW25113_1325	ycjG	0.0410878	0.0566202
BW25113_1326	mpaA	0.400298	0.806701
BW25113_1327	ycjY	-0.301489	0.478192
BW25113_1328	pgrR	0.107758	0.793945
BW25113_1329	mppA	-0.240774	2.85813
BW25113_1330	ynaI	-0.692474	1.76123
BW25113_1331	insH1	-0.0546301	0.158615
BW25113_1332	ynaJ	0.600497	1.24791
BW25113_1333	uspE	0.782233	2.2223
BW25113_1334	fnr	0.159769	0.206364
BW25113_1335	ogt	1.16287	1.72378
BW25113_1336	abgT	0.0644111	0.0760077
BW25113_1337	abgB	-0.771025	0.706511
BW25113_1338	abgA	-0.0155203	0.0294911
BW25113_1339	abgR	0.269658	0.825078
BW25113_1340	smrA	0.621468	1.38339
BW25113_1341	ydaM	0.192522	0.931645
BW25113_1342	ydaN	0.14731	0.256915
BW25113_1343	dbpA	0.0527142	0.0816721
BW25113_1344	ttcA	0.108248	0.316167
BW25113_1345	intR	-0.199491	0.515098
BW25113_1346	ydaQ	-1.17418	1.9193
BW25113_1347	rcbA	-6.49023	1.64862
BW25113_1348	ralR	-0.722048	0.788255
BW25113_1349	recT	0.565635	1.86636
BW25113_1350	recE	0.16269	0.505657
BW25113_1351	racC	-0.886795	0.565389
BW25113_1352	kilR	-6.90792	1.86635
BW25113_1353	sieB	0.134458	0.206313
BW25113_1355	ydaG	0.113734	0.187953
BW25113_1356	racR	0.346963	0.143581
BW25113_1357	ydaS	-0.201293	0.53938
BW25113_1358	ydaT	-0.638456	0.775237
BW25113_1359	ydaU	0.646012	1.74359
BW25113_1360	ydaV	0.786483	1.76515
BW25113_1361	ydaW	0.129955	0.144698
BW25113_1362	rzpR	-0.0733712	0.104678
BW25113_1363	trkG	-0.897928	1.97812
BW25113_1365	ynaK	-0.912502	2.98897
BW25113_1366	ydaY	-0.340346	0.902775
BW25113_1368	tmpR	-0.0267735	0.0728132
BW25113_1370	insH1	-0.0395103	0.0474615
BW25113_1372	stfR	0.291673	0.922554
BW25113_1373	tfaR	-0.165262	0.567169
BW25113_1374	pinR	-0.623402	1.79488
BW25113_1375	ynaE	-0.821372	1.15982
BW25113_1376	uspF	-0.47542	0.669047
BW25113_1377	ompN	-0.396402	1.45319
BW25113_1378	pfo	-0.0392096	0.147416
BW25113_1379	hslJ	0.360667	0.333562
BW25113_1380	ldhA	0.362731	0.852477
BW25113_1381	ydbH	-0.661602	3.34834
BW25113_1382	ynbE	-0.499656	0.79513
BW25113_1383	ydbL	-0.800691	2.40029
BW25113_1384	feaR	0.0558196	0.215118
BW25113_1385	feaB	-0.18612	0.336724
BW25113_1386	tynA	0.0510051	0.127157
BW25113_1387	paaZ	0.230324	0.371613
BW25113_1388	paaA	-0.3901	0.670298
BW25113_1389	paaB	0.626604	1.07595
BW25113_1390	paaC	-0.112415	0.14622
BW25113_1391	paaD	-0.40901	0.818757
BW25113_1392	paaE	-0.514433	0.575629
BW25113_1393	paaF	-0.797814	1.49821
BW25113_1394	paaG	-0.371245	0.421695
BW25113_1395	paaH	0.250985	0.848918
BW25113_1396	paaI	-1.19353	1.35002
BW25113_1397	paaJ	0.109244	0.277387
BW25113_1398	paaK	-0.459386	1.23272
BW25113_1399	paaX	-0.273677	1.23807
BW25113_1400	paaY	-0.24116	0.542563
BW25113_1402	insD1	0.261286	0.759831
BW25113_1403	insC1	0.0911257	0.479404
BW25113_1404	insI1	-0.171318	0.664548
BW25113_1406	ydbC	-0.396069	1.49286
BW25113_1407	ydbD	-0.835388	3.98778
BW25113_1408	ynbA	-1.03218	1.23568
BW25113_1409	ynbB	-1.60355	2.60049
BW25113_1410	ynbC	-0.0552908	0.122849
BW25113_1411	ynbD	0.250568	0.56721
BW25113_1412	azoR	0.283174	0.224966
BW25113_1413	hrpA	-0.0144519	0.0264826
BW25113_1414	ydcF	-0.303494	0.873158
BW25113_1415	aldA	0.111694	0.237633
BW25113_1418	cybB	0.863871	2.89488
BW25113_1419	ydcA	-0.895885	1.57443
BW25113_1420	mokB	-0.104241	0.0656862
BW25113_1421	trg	0.0679987	0.153532
BW25113_1422	ydcI	0.901266	2.65602
BW25113_1423	ydcJ	-0.250519	0.657491
BW25113_1424	opgD	-0.610276	1.40099
BW25113_1426	ydcH	0.980471	1.75263
BW25113_1427	rimL	0.278241	0.565467
BW25113_1428	ydcK	0.164812	0.454697
BW25113_1429	tehA	0.218488	1.27979
BW25113_1430	tehB	0.3829	1.05951
BW25113_1431	ydcL	0.776978	2.04178
BW25113_1432	insQ	1.02145	2.92572
BW25113_1433	ydcO	0.0183423	0.0124773
BW25113_1434	ydcN	0.460191	0.479623
BW25113_1435	ydcP	-0.360789	1.82114
BW25113_1436	yncJ	0.213673	0.177317
BW25113_1438	hicB	0.233418	0.15895
BW25113_1439	ydcR	-0.225939	0.577188
BW25113_1440	ydcS	0.573175	1.65888
BW25113_1441	ydcT	-0.0854376	0.0741817
BW25113_1442	ydcU	0.13628	0.384668
BW25113_1443	ydcV	-0.084128	0.101564
BW25113_1444	patD	0.49469	1.7619
BW25113_1445	ydcX	1.6411	1.17582
BW25113_1446	ydcY	0.705253	1.96085
BW25113_1447	ydcZ	0.803029	0.913355
BW25113_1448	mnaT	-0.177863	0.315399
BW25113_1449	curA	0.420298	1.46144
BW25113_1450	mcbR	-0.403605	1.74134
BW25113_1451	yncD	-0.00917938	0.0347399
BW25113_1452	yncE	0.659244	1.80934
BW25113_1453	ansP	0.148796	0.290261
BW25113_1454	yncG	-0.782228	3.21208
BW25113_1455	yncH	-1.23052	0.427731
BW25113_1456	rhsE	-0.357872	2.05111
BW25113_1457	ydcD	-1.92993	1.12365
BW25113_1459	yncI	-2.45038	2.62478
BW25113_1460	ydcC	-1.01359	4.21258
BW25113_1461	pptA	-0.432935	1.94333
BW25113_1462	yddH	-0.41266	1.15565
BW25113_1463	nhoA	-0.144682	0.186775
BW25113_1464	yddE	0.179449	0.308888
BW25113_1465	narV	-0.475595	0.546313
BW25113_1466	narW	0.0964212	0.119549
BW25113_1467	narY	-0.306682	0.427874
BW25113_1468	narZ	-0.276747	1.0132
BW25113_1469	narU	-0.148309	0.669432
BW25113_1471	yddK	-0.268238	0.45846
BW25113_1472	yddL	-4.4143	2.63346
BW25113_1473	yddG	-0.630032	2.64664
BW25113_1474	fdnG	-0.0897975	0.317007
BW25113_1475	fdnH	0.0268821	0.0210451
BW25113_1476	fdnI	-0.589441	1.16832
BW25113_1477	yddM	0.484092	0.535296
BW25113_1478	adhP	0.447573	1.48412
BW25113_1479	maeA	0.138762	0.291921
BW25113_1480	sra	0.307361	0.307303
BW25113_1481	bdm	0.240262	0.798658
BW25113_1482	osmC	0.468195	1.34586
BW25113_1483	ddpF	0.482902	0.973215
BW25113_1484	ddpD	-0.120803	0.0772599
BW25113_1485	ddpC	-0.657169	0.781464
BW25113_1486	ddpB	-0.319554	0.320636
BW25113_1487	ddpA	0.524121	2.15776
BW25113_1488	ddpX	0.396542	0.810144
BW25113_1489	dosP	0.354999	1.27201
BW25113_1490	dosC	-0.308521	1.26657
BW25113_1491	yddW	0.719335	1.99887
BW25113_1492	gadC	0.256097	0.917902
BW25113_1493	gadB	0.11855	0.163571
BW25113_1494	pqqL	0.139617	0.710541
BW25113_1495	yddB	0.745203	3.30208
BW25113_1496	yddA	-0.359154	1.37374
BW25113_1497	ydeM	-1.35724	1.30215
BW25113_1498	ydeN	-0.362104	0.508715
BW25113_1499	ydeO	-1.66151	1.1518
BW25113_1500	safA	1.54712	0.397273
BW25113_1501	ydeP	0.663664	1.91864
BW25113_1502	ydeQ	-0.578728	0.827052
BW25113_1503	ydeR	-0.0871466	0.0811137
BW25113_1504	ydeS	0.152642	0.219873
BW25113_1505	ydeT	-1.16167	5.69268
BW25113_1506	yneL	-0.087681	0.052641
BW25113_1507	hipA	0.963448	2.7867
BW25113_1508	hipB	1.39963	0.420868
BW25113_1511	lsrK	0.203961	0.305082
BW25113_1512	lsrR	0.134716	0.187262
BW25113_1513	lsrA	-0.0560067	0.0784217
BW25113_1514	lsrC	1.2544	2.86613
BW25113_1515	lsrD	-0.0329406	0.0473474
BW25113_1516	lsrB	0.534692	0.835515
BW25113_1517	lsrF	0.247277	0.54995
BW25113_1518	lsrG	0.362069	0.475993
BW25113_1519	tam	1.36354	1.3645
BW25113_1520	yneE	0.142234	0.319822
BW25113_1521	uxaB	-0.202776	0.495729
BW25113_1522	yneF	0.2294	0.324136
BW25113_1523	yneG	0.657597	1.16028
BW25113_1524	glsB	0.435942	2.29292
BW25113_1525	sad	0.320979	0.742171
BW25113_1526	yneJ	0.0140594	0.0195091
BW25113_1527	yneK	-0.421021	1.61871
BW25113_1528	ydeA	-0.342905	0.286192
BW25113_1529	marC	0.93175	1.87301
BW25113_1530	marR	0.784697	1.94233
BW25113_1531	marA	-0.463126	0.547897
BW25113_1532	marB	-0.0702011	0.0474759
BW25113_1533	eamA	1.12065	1.82527
BW25113_1534	ydeE	0.482702	1.63623
BW25113_1535	dgcZ	-0.155513	0.48044
BW25113_1536	ydeI	0.0299221	0.031247
BW25113_1537	ydeJ	0.730418	1.73577
BW25113_1538	dcp	0.263599	0.61417
BW25113_1539	ydfG	1.18687	2.95574
BW25113_1540	rspR	1.65075	2.15304
BW25113_1541	ydfZ	0.0464947	0.0383808
BW25113_1542	ydfI	0.517506	0.846793
BW25113_1544	ydfK	-0.912508	1.69608
BW25113_1545	pinQ	-0.347315	1.01307
BW25113_1546	tfaQ	-0.0714282	0.18225
BW25113_1547	stfQ	0.966377	3.37096
BW25113_1548	nohQ	0.827529	1.47414
BW25113_1549	ydfO	0.141134	0.0397166
BW25113_1550	gnsB	1.14992	0.76692
BW25113_1551	ynfN	-1.01619	0.467018
BW25113_1552	cspI	-3.07289	1.57067
BW25113_1553	rzpQ	0.630727	0.641761
BW25113_1554	rrrQ	0.265488	0.230088
BW25113_1555	ydfR	-0.152904	0.121807
BW25113_1556	essQ	0.443977	0.608962
BW25113_1557	cspB	-1.08568	1.3192
BW25113_1558	cspF	0.397624	0.389256
BW25113_1559	quuQ	1.1004	1.6685
BW25113_1560	ydfU	1.53656	3.26986
BW25113_1561	rem	0.431457	0.46571
BW25113_1562	hokD	0.33532	0.239495
BW25113_1563	relE	0.0367895	0.019548
BW25113_1564	relB	1.32025	0.254904
BW25113_1565	ydfV	0.925778	2.06055
BW25113_1566	flxA	0.310325	0.662197
BW25113_1567	intK	0.55101	1.02682
BW25113_1568	ydfX	1.61812	1.8298
BW25113_1569	dicC	1.43033	1.17727
BW25113_1570	dicA	-2.78685	0.375434
BW25113_1571	ydfA	1.9693	4.29777
BW25113_1572	ydfB	0.988918	0.498265
BW25113_1573	ydfC	1.16724	1.27669
BW25113_1575	dicB	-0.502884	0.28255
BW25113_1576	ydfD	-0.993937	2.46688
BW25113_1577	ydfE	0.0749239	0.0983811
BW25113_1578	insD1	0.285219	0.800219
BW25113_1579	intQ	-0.122808	0.415656
BW25113_1580	rspB	-0.272922	0.768565
BW25113_1581	rspA	0.407144	0.892729
BW25113_1582	ynfA	0.410304	0.56289
BW25113_1583	ynfB	0.387037	0.973576
BW25113_1584	speG	0.510322	1.89857
BW25113_1585	ynfC	0.501792	1.7037
BW25113_1586	ynfD	-1.41442	0.933999
BW25113_1587	ynfE	-0.229943	0.716038
BW25113_1588	ynfF	0.204619	0.489941
BW25113_1589	ynfG	0.225011	0.310153
BW25113_1590	ynfH	0.1881	0.202717
BW25113_1591	dmsD	0.115731	0.223885
BW25113_1592	clcB	-0.263165	0.296607
BW25113_1593	ynfK	-0.498453	0.77253
BW25113_1594	mlc	-0.36007	0.637221
BW25113_1595	ynfL	-0.495189	0.954519
BW25113_1596	ynfM	-0.283914	0.314718
BW25113_1597	asr	1.33042	2.26758
BW25113_1598	ydgD	-0.51513	0.848625
BW25113_1599	mdtI	0.12958	0.152913
BW25113_1600	mdtJ	-0.838336	0.998369
BW25113_1601	tqsA	0.206323	0.342737
BW25113_1602	pntB	0.525121	0.941408
BW25113_1603	pntA	-0.22002	0.531228
BW25113_1604	ydgH	0.240536	0.794296
BW25113_1605	ydgI	-0.0466765	0.0543425
BW25113_1606	folM	0.692333	1.30025
BW25113_1607	ydgC	-0.23288	0.200508
BW25113_1608	rstA	0.321103	0.676408
BW25113_1609	rstB	0.0608269	0.0801107
BW25113_1610	tus	0.350487	0.583111
BW25113_1611	fumC	-0.852765	1.04172
BW25113_1612	fumA	0.077912	0.170037
BW25113_1613	manA	-7.6956	3.93237
BW25113_1614	ydgA	-0.0913211	0.240705
BW25113_1615	uidC	-0.853266	2.64376
BW25113_1616	uidB	-0.294647	1.2016
BW25113_1617	uidA	-0.0470573	0.0558095
BW25113_1618	uidR	-0.491858	0.416237
BW25113_1619	hdhA	-0.149469	0.301454
BW25113_1620	malI	-0.307465	0.895264
BW25113_1621	malX	-0.140483	0.387942
BW25113_1622	malY	-0.358207	0.8116
BW25113_1623	add	0.778333	2.18933
BW25113_1624	ydgJ	-0.270115	0.523761
BW25113_1625	cnu	0.273577	1.00354
BW25113_1626	ydgK	0.141498	0.684717
BW25113_1627	rsxA	0.66738	1.67888
BW25113_1628	rsxB	1.33065	2.46576
BW25113_1629	rsxC	0.608542	1.43243
BW25113_1630	rsxD	0.673224	1.65837
BW25113_1631	rsxG	0.664145	2.6077
BW25113_1632	rsxE	0.952002	2.40126
BW25113_1633	nth	0.0964526	0.0718883
BW25113_1634	dtpA	0.106265	0.203451
BW25113_1635	gstA	-0.272197	0.386172
BW25113_1636	pdxY	-0.931709	2.03859
BW25113_1637	tyrS	-2.83488	0.423032
BW25113_1638	pdxH	-2.99956	4.41292
BW25113_1639	mliC	0.194501	0.198388
BW25113_1640	anmK	0.110597	0.198811
BW25113_1641	slyB	-0.331877	0.432318
BW25113_1642	slyA	-0.971848	1.09474
BW25113_1643	ydhI	-1.26205	1.27813
BW25113_1644	ydhJ	-0.506844	0.577225
BW25113_1645	ydhK	-0.217163	0.527968
BW25113_1646	sodC	-0.325469	0.361884
BW25113_1647	ydhF	-0.588769	1.06635
BW25113_1648	ydhL	1.51337	0.884444
BW25113_1649	nemR	-0.351084	0.24751
BW25113_1650	nemA	-0.365474	0.762275
BW25113_1651	gloA	0.0508324	0.062263
BW25113_1652	rnt	-0.358934	0.1184
BW25113_1653	lhr	-0.427292	1.06715
BW25113_1654	grxD	-0.227224	0.165415
BW25113_1655	mepH	0.135094	0.212585
BW25113_1656	sodB	-0.0642384	0.174147
BW25113_1657	ydhP	-0.459697	0.931754
BW25113_1658	purR	0.0768373	0.0798697
BW25113_1659	ydhB	-1.09023	1.50571
BW25113_1660	ydhC	-1.25863	2.16433
BW25113_1661	cfa	0.0657401	0.369759
BW25113_1662	ribC	0.826055	0.517578
BW25113_1663	mdtK	0.524761	1.02263
BW25113_1664	ydhQ	0.339379	0.599239
BW25113_1667	ydhR	0.994591	1.41544
BW25113_1668	ydhS	0.668976	2.42927
BW25113_1669	ydhT	0.51617	0.986366
BW25113_1670	ydhU	-0.0669494	0.064118
BW25113_1671	ydhX	0.0476684	0.0284671
BW25113_1672	ydhW	0.183143	0.270129
BW25113_1673	ydhV	0.231304	0.716134
BW25113_1674	ydhY	-0.929347	1.63667
BW25113_1675	ydhZ	0.601198	1.04856
BW25113_1676	pykF	-2.9442	2.11055
BW25113_1677	lpp	-0.154973	0.226172
BW25113_1678	ldtE	0.572565	1.33017
BW25113_1679	sufE	0.475507	0.731199
BW25113_1680	sufS	0.424341	0.79008
BW25113_1681	sufD	0.456188	0.84746
BW25113_1682	sufC	0.75342	1.23079
BW25113_1683	sufB	-0.416683	1.37523
BW25113_1684	sufA	0.12967	0.0975027
BW25113_1685	ydiH	0.5206	0.504959
BW25113_1686	menI	0.400314	0.274585
BW25113_1687	ydiJ	-0.388974	1.49556
BW25113_1688	ydiK	0.20291	0.409364
BW25113_1689	ydiL	-0.690008	1.00134
BW25113_1690	ydiM	-1.48702	4.90389
BW25113_1691	ydiN	-2.04616	5.21616
BW25113_1692	ydiB	-0.321286	0.745619
BW25113_1693	aroD	-0.450454	1.09179
BW25113_1694	ydiF	-0.51028	2.07181
BW25113_1695	ydiO	-0.267923	0.430223
BW25113_1696	ydiP	-0.631173	1.66378
BW25113_1697	ydiQ	-0.208959	0.743592
BW25113_1698	ydiR	0.016716	0.0170283
BW25113_1699	ydiS	0.178802	0.168119
BW25113_1700	ydiT	0.835606	0.556547
BW25113_1701	fadK	-0.2808	1.20202
BW25113_1702	ppsA	0.162479	0.568801
BW25113_1703	ppsR	-0.422518	0.905009
BW25113_1704	aroH	0.368293	1.00433
BW25113_1705	ydiE	-0.531403	0.394713
BW25113_1706	ydiU	0.222018	0.53329
BW25113_1707	ydiV	-0.640613	1.99387
BW25113_1708	nlpC	-0.424781	0.645741
BW25113_1709	btuD	-0.181194	0.190507
BW25113_1710	btuE	0.153867	0.142569
BW25113_1711	btuC	-0.522554	0.689524
BW25113_1712	ihfA	-0.706269	0.123442
BW25113_1713	pheT	0.148702	0.0285313
BW25113_1714	pheS	2.10737	1.15138
BW25113_1715	pheM	0	0
BW25113_1716	rplT	-0.898555	0.171685
BW25113_1717	rpmI	-2.56696	0.924277
BW25113_1718	infC	0	0
BW25113_1719	thrS	1.12394	0.622177
BW25113_1722	ydiY	0.0709505	0.165643
BW25113_1723	pfkB	-0.0580217	0.107443
BW25113_1724	ydiZ	0.148509	0.114884
BW25113_1725	yniA	0.335524	0.916009
BW25113_1726	yniB	-0.058785	0.127156
BW25113_1727	yniC	0.294617	0.581561
BW25113_1728	ydjM	-0.413044	0.599378
BW25113_1729	ydjN	0.720898	1.98821
BW25113_1730	ydjO	-0.265616	0.582569
BW25113_1731	cedA	-0.538457	0.689302
BW25113_1732	katE	0.387434	0.966719
BW25113_1733	chbG	0.00465449	0.00739887
BW25113_1734	chbF	-0.332727	1.086
BW25113_1735	chbR	-1.17097	3.56408
BW25113_1736	chbA	0.61526	1.30717
BW25113_1737	chbC	-0.474155	1.75999
BW25113_1738	chbB	-0.15497	0.411709
BW25113_1739	osmE	0.17876	0.446117
BW25113_1740	nadE	0.771544	0.253247
BW25113_1741	cho	-0.0794774	0.189493
BW25113_1742	ves	0.286712	0.401483
BW25113_1743	spy	-0.399266	0.651564
BW25113_1744	astE	-0.298138	0.460753
BW25113_1745	astB	-0.540386	1.25727
BW25113_1746	astD	-0.167217	0.280482
BW25113_1747	astA	-0.828568	1.30189
BW25113_1748	astC	-0.861398	1.58088
BW25113_1749	xthA	0.0294889	0.0559163
BW25113_1750	ydjX	-0.0222432	0.0310945
BW25113_1751	ydjY	0.84269	4.42884
BW25113_1752	ydjZ	-0.211496	0.34886
BW25113_1753	ynjA	-0.793775	0.839281
BW25113_1754	ynjB	0.291251	0.831562
BW25113_1755	ynjC	0.170374	0.175134
BW25113_1756	ynjD	-0.0312808	0.0465107
BW25113_1757	ynjE	-0.536528	1.65906
BW25113_1758	ynjF	-0.277843	0.272374
BW25113_1759	nudG	-0.821977	1.29694
BW25113_1760	ynjH	-0.273399	0.972569
BW25113_1761	gdhA	-0.208795	0.327994
BW25113_1762	ynjI	-0.804829	2.5459
BW25113_1763	topB	0.189264	0.349159
BW25113_1764	selD	-0.239241	0.182402
BW25113_1765	ydjA	-0.00245069	0.00290625
BW25113_1766	sppA	0.269921	0.731433
BW25113_1767	ansA	0.0270472	0.0313255
BW25113_1768	pncA	0.197576	0.49135
BW25113_1769	ydjE	-0.417474	2.15055
BW25113_1770	ydjF	-0.0541888	0.0554974
BW25113_1771	ydjG	0.287988	1.69561
BW25113_1772	ydjH	-0.735905	2.82641
BW25113_1773	ydjI	-1.49611	2.82248
BW25113_1774	ydjJ	0.0753294	0.219615
BW25113_1775	ydjK	-0.0405529	0.158988
BW25113_1776	ydjL	0.238486	0.596333
BW25113_1777	yeaC	-1.25781	2.45307
BW25113_1778	msrB	-1.22012	0.910591
BW25113_1779	gapA	0.167727	0.0354759
BW25113_1780	yeaD	-0.259314	0.374358
BW25113_1781	yeaE	0.148704	0.241993
BW25113_1782	mipA	-0.430907	0.611679
BW25113_1783	yeaG	-0.268167	0.8442
BW25113_1784	yeaH	-0.192608	0.472456
BW25113_1785	yeaI	-1.01781	2.35542
BW25113_1786	yeaJ	0.0412416	0.184983
BW25113_1787	yeaK	-0.542289	0.587653
BW25113_1788	yoaI	-0.649405	0.404977
BW25113_1789	yeaL	-0.176078	0.219406
BW25113_1790	yeaM	0.155172	0.197058
BW25113_1791	yeaN	-0.195994	0.244616
BW25113_1792	yeaO	0.338337	0.335862
BW25113_1793	yoaF	0.141632	0.0822263
BW25113_1794	yeaP	0.297418	1.36788
BW25113_1795	yeaQ	-0.0947808	0.115429
BW25113_1796	yoaG	-0.0731029	0.0354869
BW25113_1797	yeaR	0.0843669	0.14403
BW25113_1798	leuE	-0.146937	0.300377
BW25113_1799	dmlR	-0.046469	0.170256
BW25113_1800	dmlA	-0.225505	0.467029
BW25113_1801	yeaV	-0.271112	0.946042
BW25113_1802	yeaW	0.0585157	0.117931
BW25113_1803	yeaX	-0.0628616	0.0610914
BW25113_1804	rnd	0.655302	1.14585
BW25113_1805	fadD	0.00108672	0.00210867
BW25113_1806	yeaY	-0.446503	1.362
BW25113_1807	tsaB	1.15689	0.853895
BW25113_1808	yoaA	-0.294986	0.511334
BW25113_1809	yoaB	-0.0696183	0.128384
BW25113_1810	yoaC	-0.578355	1.33839
BW25113_1811	yoaH	-0.424474	1.0928
BW25113_1812	pabB	-0.0435911	0.0496064
BW25113_1813	nudL	-0.0865575	0.117625
BW25113_1814	sdaA	-0.644687	1.4059
BW25113_1815	yoaD	0.0705188	0.269937
BW25113_1816	yoaE	-0.821958	1.36076
BW25113_1817	manX	-0.411551	0.703326
BW25113_1818	manY	0.129042	0.145877
BW25113_1819	manZ	-0.132431	0.200526
BW25113_1820	yobD	0.154117	0.329394
BW25113_1821	mntP	-0.573957	0.85539
BW25113_1822	rlmA	0.380926	0.282045
BW25113_1823	cspC	1.76429	5.92026
BW25113_1824	yobF	1.25925	3.40113
BW25113_1825	yebO	-1.03275	1.29205
BW25113_1826	mgrB	1.83092	1.17168
BW25113_1827	kdgR	0.546894	1.0988
BW25113_1828	yebQ	0.40903	1.12111
BW25113_1829	htpX	-0.685204	0.89591
BW25113_1830	prc	0.47404	1.95276
BW25113_1831	proQ	2.05525	5.16503
BW25113_1832	msrC	1.21106	3.79776
BW25113_1833	yebS	0.228766	0.728115
BW25113_1834	yebT	0.257369	0.925027
BW25113_1835	rsmF	0.458389	1.15971
BW25113_1836	yebV	0.147413	0.0717233
BW25113_1837	yebW	0.101029	0.0634995
BW25113_1838	pphA	0.0746797	0.155326
BW25113_1839	yebY	0.565888	0.686365
BW25113_1840	yebZ	0.294818	0.626469
BW25113_1841	yobA	0.407532	0.420383
BW25113_1842	holE	-0.0046068	0.00258816
BW25113_1843	yobB	0.751031	1.23523
BW25113_1844	exoX	0.228433	0.218058
BW25113_1845	ptrB	0.328275	1.28274
BW25113_1846	yebE	0.748385	1.12044
BW25113_1847	yebF	-0.36451	0.355338
BW25113_1848	yebG	0.550654	0.406855
BW25113_1849	purT	0.137385	0.209024
BW25113_1850	eda	-2.35806	1.60609
BW25113_1851	edd	-0.500966	1.58911
BW25113_1852	zwf	-0.227765	0.534912
BW25113_1853	yebK	0.594261	2.04069
BW25113_1854	pykA	0.105365	0.279294
BW25113_1855	lpxM	-1.78503	2.48193
BW25113_1856	mepM	-5.4971	3.49108
BW25113_1857	znuA	-3.16711	4.53841
BW25113_1858	znuC	-0.523662	1.26785
BW25113_1859	znuB	-0.0327466	0.0272904
BW25113_1860	ruvB	-2.59885	3.14652
BW25113_1861	ruvA	-2.49249	2.80085
BW25113_1862	yebB	-1.01729	3.40002
BW25113_1863	ruvC	0.0505773	0.0276201
BW25113_1864	yebC	-0.823241	1.5202
BW25113_1865	nudB	-0.426265	0.868234
BW25113_1866	aspS	-1.10825	0.593206
BW25113_1867	yecD	0.38966	0.625158
BW25113_1868	yecE	-0.04902	0.0645105
BW25113_1869	yecN	1.77536	3.34604
BW25113_1870	cmoA	0.854435	2.12545
BW25113_1871	cmoB	0.233806	0.300978
BW25113_1872	torZ	-0.348084	1.11262
BW25113_1873	torY	-0.332732	0.818903
BW25113_1874	cutC	-0.0186805	0.0188274
BW25113_1875	yecM	-0.0227586	0.0298021
BW25113_1876	argS	1.02647	0.284317
BW25113_1877	yecT	-0.870388	1.74007
BW25113_1878	flhE	-0.23702	0.409623
BW25113_1879	flhA	-0.163283	0.230275
BW25113_1880	flhB	0.262156	0.510334
BW25113_1881	cheZ	0.152461	0.122324
BW25113_1882	cheY	-2.58247	2.64398
BW25113_1883	cheB	-0.75493	1.08488
BW25113_1884	cheR	-0.139196	0.222418
BW25113_1885	tap	0.579021	1.28007
BW25113_1886	tar	-0.278305	0.495229
BW25113_1887	cheW	0.125379	0.213014
BW25113_1888	cheA	0.101259	0.226427
BW25113_1889	motB	0.593175	0.879793
BW25113_1890	motA	-0.0342266	0.0446358
BW25113_1891	flhC	0.203991	0.258335
BW25113_1892	flhD	-0.786772	0.915596
BW25113_1895	uspC	0.327771	0.368471
BW25113_1896	otsA	0.831755	4.12706
BW25113_1897	otsB	-0.0667247	0.082245
BW25113_1900	araG	0.110318	0.129703
BW25113_1901	araF	0.163559	0.245151
BW25113_1902	ftnB	0.293163	0.422574
BW25113_1904	yecR	0.0483696	0.0907215
BW25113_1905	ftnA	-0.203392	0.359687
BW25113_1906	yecH	0.13022	0.113516
BW25113_1907	tyrP	0.640019	1.16708
BW25113_1908	yecA	0.399906	0.524064
BW25113_1912	pgsA	-1.26549	0.259855
BW25113_1913	uvrC	0.267278	0.620629
BW25113_1914	uvrY	-0.314119	1.0728
BW25113_1915	yecF	0.0993868	0.176081
BW25113_1916	sdiA	-0.535295	2.15189
BW25113_1917	yecC	-0.191136	0.477549
BW25113_1918	yecS	-0.0467218	0.0555791
BW25113_1919	dcyD	-0.51505	0.730842
BW25113_1920	fliY	0.29399	0.675186
BW25113_1921	fliZ	-0.225361	0.440564
BW25113_1922	fliA	0.0719405	0.0934618
BW25113_1923	fliC	-0.0213402	0.0725275
BW25113_1924	fliD	0.0257274	0.0417282
BW25113_1925	fliS	0.161969	0.234443
BW25113_1926	fliT	0.42293	0.976212
BW25113_1927	amyA	0.016836	0.0142796
BW25113_1928	yedD	-0.168079	0.517624
BW25113_1929	yedE	-0.0170761	0.0308238
BW25113_1930	yedF	0.327845	0.656853
BW25113_1931	yedK	-0.709993	1.23403
BW25113_1932	yedL	-0.0834627	0.21438
BW25113_1936	intG	-0.610487	1.16584
BW25113_1937	fliE	-1.28727	1.54655
BW25113_1938	fliF	-0.309536	0.608057
BW25113_1939	fliG	-0.762498	1.20334
BW25113_1940	fliH	-0.358904	0.794455
BW25113_1941	fliI	-0.335272	0.598077
BW25113_1942	fliJ	0.115343	0.100262
BW25113_1943	fliK	-0.0788052	0.091545
BW25113_1944	fliL	-0.856443	0.78566
BW25113_1945	fliM	-0.111748	0.131963
BW25113_1946	fliN	-1.11121	2.53222
BW25113_1947	fliO	-0.663501	0.527994
BW25113_1948	fliP	-0.290205	0.96591
BW25113_1949	fliQ	0.287201	0.277818
BW25113_1950	fliR	-0.562419	1.39759
BW25113_1951	rcsA	-1.34344	3.30994
BW25113_1952	dsrB	0.147511	0.114855
BW25113_1953	yodD	0.433385	0.450345
BW25113_1955	yedP	0.212968	0.414662
BW25113_1956	yedQ	-0.0483382	0.174297
BW25113_1957	yodC	1.20159	1.10793
BW25113_1958	yedI	0.0960376	0.0948961
BW25113_1959	yedA	0.0855629	0.139293
BW25113_1960	vsr	0.376737	0.526192
BW25113_1961	dcm	-0.433676	1.16822
BW25113_1962	yedJ	0.0384345	0.0366463
BW25113_1963	yedR	0.616983	0.714943
BW25113_1967	hchA	-0.06018	0.220179
BW25113_1968	yedV	-0.710125	3.83076
BW25113_1969	yedW	0.0912564	0.210991
BW25113_1970	hiuH	-0.49454	0.979788
BW25113_1971	yedY	0.242859	0.458018
BW25113_1972	yedZ	0.331653	0.650814
BW25113_1973	zinT	-0.0946644	0.142101
BW25113_1974	yodB	0.265658	0.492602
BW25113_1976	mtfA	-0.686941	0.634631
BW25113_1978	yeeJ	0.576828	4.30117
BW25113_1981	shiA	1.1473	3.7286
BW25113_1982	amn	0.745965	3.11344
BW25113_1983	yeeN	-0.140469	0.461747
BW25113_1985	yeeO	0.80725	3.83925
BW25113_1987	cbl	0.485171	0.938318
BW25113_1988	nac	0.524133	0.859394
BW25113_1990	ldtA	1.03133	2.12492
BW25113_1991	cobT	-0.0590026	0.0914497
BW25113_1992	cobS	0.752144	1.10323
BW25113_1993	cobU	-0.248029	0.296766
BW25113_1994	insH1	0.0370112	0.101586
BW25113_1996	insD1	0.186563	0.504518
BW25113_1997	insC1	0.0317216	0.105625
BW25113_1999	yeeP	-0.142919	0.122758
BW25113_2000	flu	-0.170911	0.618776
BW25113_2001	yeeR	-0.273078	0.508787
BW25113_2002	yeeS	-0.232266	0.275061
BW25113_2003	yeeT	-0.105465	0.104738
BW25113_2004	cbeA	-0.53295	0.446731
BW25113_2005	cbtA	-0.256844	0.220159
BW25113_2006	yeeW	0.648574	1.28455
BW25113_2007	yeeX	-0.0486008	0.0483129
BW25113_2008	yeeA	-0.481316	1.31733
BW25113_2009	sbmC	0.435671	1.69463
BW25113_2010	dacD	0.33053	0.511033
BW25113_2011	sbcB	0.801805	3.39134
BW25113_2012	yeeD	1.26004	2.41969
BW25113_2013	yeeE	0.285488	0.696181
BW25113_2014	plaP	0.418961	2.16555
BW25113_2015	yeeY	-0.397936	2.37701
BW25113_2016	yeeZ	-0.258993	0.779318
BW25113_2017	yefM	0.645304	0.700652
BW25113_2018	hisL	0.2961	0.130644
BW25113_2019	hisG	0.289624	0.993703
BW25113_2020	hisD	-0.594723	2.08207
BW25113_2021	hisC	-0.263914	0.654538
BW25113_2022	hisB	-0.650778	1.61059
BW25113_2023	hisH	0.110147	0.112233
BW25113_2024	hisA	0.329173	0.565027
BW25113_2025	hisF	-0.866301	1.21273
BW25113_2026	hisI	-0.206886	0.23132
BW25113_2027	wzzB	-0.24412	0.458622
BW25113_2028	ugd	-8.45357	4.61551
BW25113_2029	gnd	0.412262	1.64663
BW25113_2030	insH1	0.060004	0.188241
BW25113_2032	wbbK	-0.0773502	0.133416
BW25113_2033	wbbJ	0.18522	0.949166
BW25113_2034	wbbI	0.456451	1.2496
BW25113_2035	wbbH	0.39968	0.859643
BW25113_2036	glf	0.253775	0.733507
BW25113_2037	wzxB	-0.00968346	0.0250004
BW25113_2038	rfbC	-0.0786188	0.117037
BW25113_2039	rfbA	-0.405135	2.10793
BW25113_2040	rfbD	0.0199188	0.0899491
BW25113_2041	rfbB	0.0132723	0.0677701
BW25113_2042	wcaN	0.957273	3.0993
BW25113_2043	wcaM	-2.73771	4.65547
BW25113_2044	wcaL	-4.1355	3.69375
BW25113_2045	wcaK	-8.70663	2.41101
BW25113_2046	wzxC	-7.32609	4.11203
BW25113_2047	wcaJ	-0.568391	1.24434
BW25113_2048	cpsG	-4.53182	4.29042
BW25113_2049	cpsB	-2.14953	2.69388
BW25113_2050	wcaI	-6.43762	2.78069
BW25113_2051	wcaH	-0.976156	1.00326
BW25113_2052	wcaG	-3.19506	2.41109
BW25113_2053	gmd	-4.67306	4.83798
BW25113_2054	wcaF	-5.44574	4.81161
BW25113_2055	wcaE	-7.07759	3.65079
BW25113_2056	wcaD	-4.82614	6.09967
BW25113_2057	wcaC	-5.65831	3.30592
BW25113_2058	wcaB	-1.79026	1.40532
BW25113_2059	wcaA	-7.8092	1.91194
BW25113_2060	wzc	-6.13293	3.85922
BW25113_2061	wzb	-3.0194	3.54613
BW25113_2062	wza	-5.16414	7.30576
BW25113_2063	yegH	0.18541	0.262062
BW25113_2064	asmA	-0.19944	0.34147
BW25113_2065	dcd	1.16521	1.27679
BW25113_2066	udk	0.167987	0.203477
BW25113_2067	yegE	-0.130291	0.346608
BW25113_2068	alkA	0.532137	0.959901
BW25113_2069	yegD	0.230603	0.621734
BW25113_2070	yegI	-0.579743	1.34945
BW25113_2071	yegJ	-1.42262	2.11245
BW25113_2072	yegK	-0.164168	0.320359
BW25113_2073	yegL	-0.0841808	0.0863083
BW25113_2074	mdtA	0.0547961	0.0766779
BW25113_2075	mdtB	0.0447186	0.0845481
BW25113_2076	mdtC	-0.548429	1.16491
BW25113_2077	mdtD	-0.173884	0.204469
BW25113_2078	baeS	-0.0639328	0.0618026
BW25113_2079	baeR	1.0622	0.985431
BW25113_2080	yegP	-0.704443	0.803859
BW25113_2081	yegQ	-0.369722	0.724176
BW25113_2082	ogrK	0.0813971	0.0693097
BW25113_2083	yegZ	0.267083	0.342451
BW25113_2085	yegR	-0.605371	1.23323
BW25113_2086	yegS	-0.70773	1.73379
BW25113_2088	insE1	-0.0770076	0.111036
BW25113_2089	insF1	0.029282	0.137153
BW25113_2091	gatD	-0.621488	1.46502
BW25113_2092	gatC	-0.266753	0.849332
BW25113_2093	gatB	-0.186964	0.200374
BW25113_2094	gatA	0.264884	0.509368
BW25113_2095	gatZ	0.159935	1.0932
BW25113_2096	gatY	0.22045	0.660391
BW25113_2097	fbaB	-0.312799	0.899866
BW25113_2098	yegT	0.19817	0.377069
BW25113_2099	yegU	-0.448676	0.645846
BW25113_2100	yegV	-0.153112	0.360111
BW25113_2101	yegW	0.121599	0.42926
BW25113_2102	yegX	-0.483565	1.49605
BW25113_2103	thiD	0.32954	0.447233
BW25113_2104	thiM	-0.333369	0.468817
BW25113_2105	rcnR	0.703028	0.730313
BW25113_2106	rcnA	0.296208	0.564596
BW25113_2107	rcnB	0.43527	2.97388
BW25113_2108	yehA	-1.55195	3.48245
BW25113_2109	yehB	-0.473976	4.25788
BW25113_2110	yehC	-2.55246	1.3851
BW25113_2111	yehD	-3.20834	3.17884
BW25113_2112	yehE	-0.010005	0.0112976
BW25113_2113	mrp	-1.07217	2.02547
BW25113_2114	metG	-0.273574	0.430738
BW25113_2118	yehI	-0.171038	0.569374
BW25113_2119	yehL	-0.137493	0.299686
BW25113_2120	yehM	-0.126006	0.276322
BW25113_2121	yehP	-0.595036	1.81413
BW25113_2122	yehQ	-0.17883	0.401051
BW25113_2123	yehR	0.342225	1.27665
BW25113_2124	yehS	-0.0976674	0.141674
BW25113_2125	yehT	0.477333	1.42584
BW25113_2126	yehU	-0.00558764	0.00647879
BW25113_2127	mlrA	0.281255	0.365705
BW25113_2128	yehW	-0.223753	0.453023
BW25113_2129	yehX	0.0350789	0.0472215
BW25113_2130	yehY	-0.245126	0.24817
BW25113_2131	osmF	-0.295074	0.6526
BW25113_2132	bglX	-0.0472244	0.108362
BW25113_2133	dld	0.351743	1.35654
BW25113_2134	pbpG	-0.17105	0.276103
BW25113_2135	yohC	0.018298	0.0247576
BW25113_2136	yohD	-0.537119	0.679701
[truncated: 2,310 more rows]

## Sheet: Fig. 6c
Inhibitory zones (mm) of poorly penetrating antibiotics on BW25113(ycbB, relA')
Growth condition	Drug	Replicate	Amount (µg) of drug loaded on disks
			5	10	20	40	80	160
-CRO	Vancomycin	1	< 6	< 6	< 6	< 6	8	12
		2	< 6	< 6	< 6	7	9	12
		3	< 6	< 6	< 6	< 6	9	11
		median	< 6	< 6	< 6	< 6	9	12
	Moenomycin	1	< 6	< 6	9	11	13	14
		2	< 6	7	10	12	14	16
		3	< 6	7	10	11	12	14
		median	< 6	7	10	11	13	14
	Bacitracin	1	< 6	< 6	< 6	< 6	< 6	< 6
		2	< 6	< 6	< 6	< 6	< 6	< 6
		3	< 6	< 6	< 6	< 6	< 6	< 6
		median	< 6	< 6	< 6	< 6	< 6	< 6
	Erythromycin	1	< 6	< 6	8	12	17	19
		2	< 6	< 6	8	12	17	19
		3	< 6	< 6	9	13	16	19
		median	< 6	< 6	8	12	17	19
+CRO	Vancomycin	1	< 6	8	11	13	15	19
		2	< 6	9	11	15	16	19
		3	< 6	8	9	13	15	18
		median	< 6	8	11	13	15	19
	Moenomycin	1	19	21	23	25	26	28
		2	20	22	24	25	27	28
		3	19	21	22	24	25	26
		median	19	21	23	25	26	28
	Bacitracin	1	< 6	7	9	14	18	20
		2	< 6	7	10	14	17	20
		3	< 6	7	9	13	17	20
		median	< 6	7	9	14	17	20
	Erythromycin	1	11	15	19	23	28	30
		2	12	16	19	23	28	31
		3	11	15	20	22	27	29
		median	11	15	19	23	28	30

## Sheet: Fig. S4a
Retention volume (ml)	A205nm (mAU)
19.9967	10.0011
20	10.0113
20.0033	10.0215
20.0067	10.027
20.01	10.0361
20.0133	10.0471
20.0167	10.0578
20.02	10.0699
20.0233	10.0828
20.0267	10.0956
20.03	10.1051
20.0333	10.115
20.0367	10.1249
20.04	10.134
20.0433	10.1433
20.0467	10.1529
20.05	10.1622
20.0533	10.1709
20.0567	10.1799
20.06	10.1856
20.0633	10.1995
20.0667	10.2106
20.07	10.2227
20.0733	10.2332
20.0767	10.2429
20.08	10.2561
20.0833	10.2691
20.0867	10.2873
20.09	10.3019
20.0933	10.32
20.0967	10.3369
20.1	10.3544
20.1033	10.369
20.1067	10.389
20.11	10.4093
20.1133	10.4284
20.1167	10.4439
20.12	10.462
20.1233	10.4803
20.1267	10.4952
20.13	10.5088
20.1333	10.5237
20.1367	10.536
20.14	10.5496
20.1433	10.5662
20.1467	10.5798
20.15	10.5908
20.1533	10.6019
20.1567	10.6134
20.16	10.622
20.1633	10.6307
20.1667	10.6426
20.17	10.6555
20.1733	10.6646
20.1767	10.6758
20.18	10.6857
20.1833	10.6907
20.1867	10.6962
20.19	10.6984
20.1933	10.7018
20.1967	10.705
20.2	10.7102
20.2033	10.7113
20.2067	10.7116
20.21	10.7116
20.2133	10.7096
20.2167	10.7084
20.22	10.7047
20.2233	10.7016
20.2267	10.6959
20.23	10.6922
20.2333	10.6873
20.2367	10.6808
20.24	10.6771
20.2433	10.6741
20.2467	10.6732
20.25	10.6671
20.2533	10.6629
20.2567	10.6603
20.26	10.6583
20.2633	10.6553
20.2667	10.6533
20.27	10.6507
20.2733	10.6482
20.2767	10.6487
20.28	10.6473
20.2833	10.6443
20.2867	10.6404
20.29	10.6394
20.2933	10.6379
20.2967	10.6371
20.3	10.6356
20.3033	10.6418
20.3067	10.6443
20.31	10.6494
20.3133	10.6578
20.3167	10.6615
20.32	10.667
20.3233	10.6753
20.3267	10.685
20.33	10.6968
20.3333	10.7099
20.3367	10.7212
20.34	10.7358
20.3433	10.7498
20.3467	10.7596
20.35	10.7701
20.3533	10.7816
20.3567	10.79
20.36	10.8009
20.3633	10.8133
20.3667	10.8228
20.37	10.8358
20.3733	10.8454
20.3767	10.8581
20.38	10.8661
20.3833	10.876
20.3867	10.8839
20.39	10.8891
20.3933	10.8997
20.3967	10.9058
20.4	10.9087
20.4033	10.9165
20.4067	10.9191
20.41	10.9205
20.4133	10.9251
20.4167	10.9277
20.42	10.9268
20.4233	10.925
20.4267	10.9206
20.43	10.9164
20.4333	10.9082
20.4367	10.9001
20.44	10.8897
20.4433	10.8805
20.4467	10.8708
20.45	10.8567
20.4533	10.8414
20.4567	10.8267
20.46	10.811
20.4633	10.7937
20.4667	10.778
20.47	10.7621
20.4733	10.7457
20.4767	10.7289
20.48	10.7116
20.4833	10.6932
20.4867	10.6719
20.49	10.6547
20.4933	10.6391
20.4967	10.6241
20.5	10.605
20.5033	10.5861
20.5067	10.5711
20.51	10.558
20.5133	10.5366
20.5167	10.5154
20.52	10.4961
20.5233	10.4785
20.5267	10.4614
20.53	10.4445
20.5333	10.4255
20.5367	10.4089
20.54	10.3957
20.5433	10.3828
20.5467	10.371
20.55	10.3579
20.5533	10.3455
20.5567	10.3397
20.56	10.3313
20.5633	10.3232
20.5667	10.3124
20.57	10.3041
20.5733	10.2967
20.5767	10.2904
20.58	10.2862
20.5833	10.2807
20.5867	10.269
20.59	10.2616
20.5933	10.257
20.5967	10.2519
20.6	10.2426
20.6033	10.2359
20.6067	10.2306
20.61	10.2243
20.6133	10.2187
20.6167	10.2141
20.62	10.2071
20.6233	10.2046
20.6267	10.1999
20.63	10.1965
20.6333	10.1924
20.6367	10.1875
20.64	10.1821
20.6433	10.1795
20.6467	10.1774
20.65	10.1733
20.6533	10.1691
20.6567	10.1649
20.66	10.1603
20.6633	10.1525
20.6667	10.1493
20.67	10.1466
20.6733	10.1384
20.6767	10.1274
20.68	10.1214
20.6833	10.117
20.6867	10.1103
20.69	10.103
20.6933	10.1004
20.6967	10.0979
20.7	10.0924
20.7033	10.0865
20.7067	10.0799
20.71	10.0788
20.7133	10.0775
20.7167	10.0794
20.72	10.0785
20.7233	10.0752
20.7267	10.074
20.73	10.0709
20.7333	10.0664
20.7367	10.064
20.74	10.0561
20.7433	10.0529
20.7467	10.051
20.75	10.0487
20.7533	10.0494
20.7567	10.0436
20.76	10.0366
20.7633	10.0325
20.7667	10.0296
20.77	10.0253
20.7733	10.0248
20.7767	10.0249
20.78	10.0274
20.7833	10.0323
20.7867	10.0354
20.79	10.0399
20.7933	10.0442
20.7967	10.0486
20.8	10.052
20.8033	10.053
20.8067	10.0578
20.81	10.0626
20.8133	10.0693
20.8167	10.0747
20.82	10.0798
20.8233	10.0836
20.8267	10.0848
20.83	10.0858
20.8333	10.0855
20.8367	10.0873
20.84	10.0908
20.8433	10.0925
20.8467	10.0937
20.85	10.0965
20.8533	10.0999
20.8567	10.1035
20.86	10.1101
20.8633	10.116
20.8667	10.1207
20.87	10.1231
20.8733	10.1303
20.8767	10.1365
20.88	10.14
20.8833	10.1437
20.8867	10.1456
20.89	10.1488
20.8933	10.153
20.8967	10.1513
20.9	10.1526
20.9033	10.155
20.9067	10.1566
20.91	10.159
20.9133	10.1605
20.9167	10.1597
20.92	10.1616
20.9233	10.1674
20.9267	10.1713
20.93	10.1732
20.9333	10.1769
20.9367	10.1836
20.94	10.1906
20.9433	10.1978
20.9467	10.2022
20.95	10.2098
20.9533	10.2175
20.9567	10.2242
20.96	10.23
20.9633	10.2366
20.9667	10.2439
20.97	10.2505
20.9733	10.2553
20.9767	10.2639
20.98	10.269
20.9833	10.2753
20.9867	10.2859
20.99	10.2952
20.9933	10.3053
20.9967	10.3165
21	10.3253
21.0033	10.3359
21.0067	10.3479
21.01	10.3582
21.0133	10.3684
21.0167	10.3799
21.02	10.3949
21.0233	10.4075
21.0267	10.4203
21.03	10.4351
21.0333	10.4496
21.0367	10.4668
21.04	10.4838
21.0433	10.5008
21.0467	10.5146
21.05	10.5291
21.0533	10.5414
21.0567	10.5518
21.06	10.5616
21.0633	10.5721
21.0667	10.5844
21.07	10.5983
21.0733	10.6106
21.0767	10.6224
21.08	10.6282
21.0833	10.6386
21.0867	10.651
21.09	10.6625
21.0933	10.673
21.0967	10.6838
21.1	10.6929
21.1033	10.7033
21.1067	10.7184
21.11	10.733
21.1133	10.7456
21.1167	10.7584
21.12	10.7685
21.1233	10.7807
21.1267	10.7924
21.13	10.8058
21.1333	10.8165
21.1367	10.8295
21.14	10.8458
21.1433	10.8621
21.1467	10.8782
21.15	10.8944
21.1533	10.9135
21.1567	10.9369
21.16	10.9609
21.1633	10.9849
21.1667	11.0144
21.17	11.0484
21.1733	11.0869
21.1767	11.1225
21.18	11.1638
21.1833	11.2041
21.1867	11.2457
21.19	11.2926
21.1933	11.3402
21.1967	11.3911
21.2	11.4432
21.2033	11.4994
21.2067	11.5576
21.21	11.6168
21.2133	11.679
21.2167	11.7413
21.22	11.8061
21.2233	11.8754
21.2267	11.9452
21.23	12.0126
21.2333	12.0817
21.2367	12.1548
21.24	12.227
21.2433	12.3004
21.2467	12.3736
21.25	12.4474
21.2533	12.5219
21.2567	12.5923
21.26	12.6622
21.2633	12.7309
21.2667	12.7953
21.27	12.858
21.2733	12.9168
21.2767	12.9704
21.28	13.0244
21.2833	13.0709
21.2867	13.1097
21.29	13.1474
21.2933	13.1792
21.2967	13.2051
21.3	13.2303
21.3033	13.2491
21.3067	13.2601
21.31	13.2659
21.3133	13.2687
21.3167	13.2682
21.32	13.2616
21.3233	13.2496
21.3267	13.2342
21.33	13.2166
21.3333	13.1925
21.3367	13.1647
21.34	13.1296
21.3433	13.0901
21.3467	13.0493
21.35	12.9998
21.3533	12.9522
21.3567	12.899
21.36	12.8419
21.3633	12.7823
21.3667	12.7219
21.37	12.6554
21.3733	12.5877
21.3767	12.5218
21.38	12.4498
21.3833	12.3807
21.3867	12.3123
21.39	12.2417
21.3933	12.1714
21.3967	12.1018
21.4	12.0347
21.4033	11.9676
21.4067	11.9068
21.41	11.8442
21.4133	11.7788
21.4167	11.7172
21.42	11.6575
21.4233	11.6002
21.4267	11.5433
21.43	11.4905
21.4333	11.436
21.4367	11.3806
21.44	11.3342
21.4433	11.2867
21.4467	11.2385
21.45	11.1951
21.4533	11.1546
21.4567	11.114
21.46	11.0774
21.4633	11.0415
21.4667	11.0121
21.47	10.9875
21.4733	10.9605
21.4767	10.938
21.48	10.9201
21.4833	10.9026
21.4867	10.8878
21.49	10.8759
21.4933	10.8646
21.4967	10.8547
21.5	10.8453
21.5033	10.8407
21.5067	10.833
21.51	10.8241
21.5133	10.8181
21.5167	10.8137
21.52	10.8135
21.5233	10.8146
21.5267	10.8145
21.53	10.8168
21.5333	10.8177
21.5367	10.8211
21.54	10.8238
21.5433	10.8282
21.5467	10.8324
21.55	10.8386
21.5533	10.8485
21.5567	10.8583
21.56	10.868
21.5633	10.8796
21.5667	10.8891
21.57	10.9006
21.5733	10.9123
21.5767	10.9217
21.58	10.9353
21.5833	10.9479
21.5867	10.96
21.59	10.9756
21.5933	10.9852
21.5967	10.9963
21.6	11.0102
21.6033	11.0218
21.6067	11.0342
21.61	11.0438
21.6133	11.0521
21.6167	11.0667
21.62	11.0799
21.6233	11.0946
21.6267	11.1067
21.63	11.1164
21.6333	11.1288
21.6367	11.1421
21.64	11.1535
21.6433	11.1661
21.6467	11.1778
21.65	11.1889
21.6533	11.2004
21.6567	11.2105
21.66	11.2218
21.6633	11.2263
21.6667	11.2344
21.67	11.2439
21.6733	11.2484
21.6767	11.2512
21.68	11.2555
21.6833	11.2614
21.6867	11.263
21.69	11.2649
21.6933	11.2653
21.6967	11.2667
21.7	11.2695
21.7033	11.2734
21.7067	11.2769
21.71	11.2832
21.7133	11.2869
21.7167	11.2925
21.72	11.299
21.7233	11.2999
21.7267	11.3033
21.73	11.3051
21.7333	11.305
21.7367	11.3034
21.74	11.3027
21.7433	11.2992
21.7467	11.2979
21.75	11.2947
21.7533	11.291
21.7567	11.2898
21.76	11.2873
21.7633	11.2853
21.7667	11.2851
21.77	11.2832
21.7733	11.2766
21.7767	11.2739
21.78	11.2747
21.7833	11.2708
21.7867	11.2663
21.79	11.2637
21.7933	11.2599
21.7967	11.2578
21.8	11.2553
21.8033	11.25
21.8067	11.2441
21.81	11.2413
21.8133	11.2388
21.8167	11.2319
21.82	11.2241
21.8233	11.2126
21.8267	11.2024
21.83	11.1939
21.8333	11.1871
21.8367	11.1716
21.84	11.1612
21.8433	11.1546
21.8467	11.1441
21.85	11.1354
21.8533	11.1244
21.8567	11.1199
21.86	11.1119
21.8633	11.1052
21.8667	11.0942
21.87	11.0863
21.8733	11.0754
21.8767	11.067
21.88	11.0583
21.8833	11.0479
21.8867	11.0355
21.89	11.0203
21.8933	11.0096
21.8967	10.9993
21.9	10.9876
21.9033	10.9723
21.9067	10.9565
21.91	10.9438
21.9133	10.9329
21.9167	10.9173
21.92	10.9028
21.9233	10.8898
21.9267	10.8768
21.93	10.8637
21.9333	10.8509
21.9367	10.8388
21.94	10.8272
21.9433	10.8152
21.9467	10.8036
21.95	10.7931
21.9533	10.7859
21.9567	10.7793
21.96	10.7709
21.9633	10.7606
21.9667	10.748
21.97	10.7358
21.9733	10.7236
21.9767	10.7147
21.98	10.7071
21.9833	10.6959
21.9867	10.6835
21.99	10.6689
21.9933	10.6627
21.9967	10.6532
22	10.6445
22.0033	10.6379
22.0067	10.6332
22.01	10.6263
22.0133	10.6191
22.0167	10.6123
22.02	10.6085
22.0233	10.6013
22.0267	10.5956
22.03	10.5913
22.0333	10.5894
22.0367	10.5889
22.04	10.5904
22.0433	10.5885
22.0467	10.5837
22.05	10.5795
22.0533	10.5766
22.0567	10.5734
22.06	10.5744
22.0633	10.5707
22.0667	10.5666
22.07	10.5659
22.0733	10.5622
22.0767	10.5623
22.08	10.5653
22.0833	10.5705
22.0867	10.5792
22.09	10.5847
22.0933	10.5935
22.0967	10.5995
22.1	10.6053
22.1033	10.6134
22.1067	10.622
22.11	10.6286
22.1133	10.6385
22.1167	10.6492
22.12	10.6615
22.1233	10.6714
22.1267	10.6841
22.13	10.6954
22.1333	10.7071
22.1367	10.7216
22.14	10.7369
22.1433	10.7519
22.1467	10.7614
22.15	10.7738
22.1533	10.7894
22.1567	10.8039
22.16	10.8204
22.1633	10.8397
22.1667	10.8596
22.17	10.8797
22.1733	10.9019
22.1767	10.9278
22.18	10.9527
22.1833	10.9764
22.1867	11.001
22.19	11.0254
22.1933	11.0505
22.1967	11.0795
22.2	11.1066
22.2033	11.1321
22.2067	11.1549
22.21	11.1783
22.2133	11.2037
22.2167	11.2288
22.22	11.2554
22.2233	11.2779
22.2267	11.3045
22.23	11.3325
22.2333	11.3631
22.2367	11.3885
22.24	11.4129
22.2433	11.4414
22.2467	11.4665
22.25	11.4951
22.2533	11.5232
22.2567	11.5515
22.26	11.5763
22.2633	11.6001
22.2667	11.6277
22.27	11.6482
22.2733	11.6661
22.2767	11.6809
22.28	11.6965
22.2833	11.7095
22.2867	11.7213
22.29	11.7297
22.2933	11.7352
22.2967	11.7395
22.3	11.7459
22.3033	11.7502
22.3067	11.7478
22.31	11.7472
22.3133	11.7457
22.3167	11.7429
22.32	11.7375
22.3233	11.7354
22.3267	11.7281
22.33	11.7164
22.3333	11.7068
22.3367	11.6972
22.34	11.6904
22.3433	11.6775
22.3467	11.6626
22.35	11.645
22.3533	11.6291
22.3567	11.6118
22.36	11.5907
22.3633	11.5692
22.3667	11.5468
22.37	11.5263
22.3733	11.5045
22.3767	11.4838
22.38	11.4623
22.3833	11.4398
22.3867	11.417
22.39	11.397
22.3933	11.3762
22.3967	11.3591
22.4	11.347
22.4033	11.3325
22.4067	11.3189
22.41	11.3052
22.4133	11.2929
22.4167	11.2754
22.42	11.259
22.4233	11.2457
22.4267	11.2324
22.43	11.2229
22.4333	11.2109
22.4367	11.1961
22.44	11.1863
22.4433	11.1781
22.4467	11.1685
22.45	11.1587
22.4533	11.1517
22.4567	11.1449
22.46	11.1407
22.4633	11.1403
22.4667	11.1412
22.47	11.1422
22.4733	11.144
22.4767	11.1448
22.48	11.1469
22.4833	11.1534
22.4867	11.1635
22.49	11.1698
22.4933	11.1754
22.4967	11.1839
22.5	11.1925
22.5033	11.2015
22.5067	11.21
22.51	11.2191
22.5133	11.2327
22.5167	11.2461
22.52	11.2551
22.5233	11.2653
22.5267	11.2798
22.53	11.2917
22.5333	11.3089
22.5367	11.3302
22.54	11.3484
22.5433	11.3664
22.5467	11.3851
22.55	11.4109
22.5533	11.438
22.5567	11.4649
22.56	11.4926
22.5633	11.5185
22.5667	11.5476
22.57	11.5846
22.5733	11.6206
22.5767	11.6563
22.58	11.6893
22.5833	11.7285
22.5867	11.7677
22.59	11.8085
22.5933	11.8541
22.5967	11.8995
22.6	11.9499
22.6033	12.0029
22.6067	12.06
22.61	12.125
22.6133	12.1917
22.6167	12.2617
22.62	12.3359
22.6233	12.417
22.6267	12.5077
22.63	12.6012
22.6333	12.7036
22.6367	12.8149
22.64	12.9297
22.6433	13.0579
22.6467	13.198
22.65	13.3508
22.6533	13.516
22.6567	13.6949
22.66	13.8915
22.6633	14.1071
22.6667	14.3427
22.67	14.6013
22.6733	14.8852
22.6767	15.1996
22.68	15.5467
22.6833	15.9304
22.6867	16.3535
22.69	16.8203
22.6933	17.3373
22.6967	17.9024
22.7	18.5251
22.7033	19.2135
22.7067	19.9658
22.71	20.7926
22.7133	21.7022
22.7167	22.6922
22.72	23.7661
22.7233	24.9323
22.7267	26.2022
22.73	27.5786
22.7333	29.0643
22.7367	30.6638
22.74	32.3806
22.7433	34.2176
22.7467	36.1826
22.75	38.2749
22.7533	40.4941
22.7567	42.8397
22.76	45.3089
22.7633	47.9006
22.7667	50.6098
22.77	53.4356
22.7733	56.3658
22.7767	59.3969
22.78	62.5221
22.7833	65.7322
22.7867	69.0106
22.79	72.3491
22.7933	75.7361
22.7967	79.1595
22.8	82.6036
22.8033	86.0521
22.8067	89.4952
22.81	92.9174
22.8133	96.3024
22.8167	99.6342
22.82	102.904
22.8233	106.091
22.8267	109.185
22.83	112.17
22.8333	115.026
22.8367	117.742
22.84	120.312
22.8433	122.717
22.8467	124.947
22.85	126.994
22.8533	128.851
22.8567	130.514
22.86	131.977
22.8633	133.233
22.8667	134.274
22.87	135.103
22.8733	135.715
22.8767	136.111
22.88	136.294
22.8833	136.269
22.8867	136.037
22.89	135.6
22.8933	134.961
22.8967	134.126
22.9	133.106
22.9033	131.906
22.9067	130.534
22.91	128.993
22.9133	127.304
22.9167	125.466
22.92	123.491
22.9233	121.39
22.9267	119.176
22.93	116.86
22.9333	114.45
22.9367	111.96
22.94	109.393
22.9433	106.761
22.9467	104.074
22.95	101.342
22.9533	98.5752
22.9567	95.7875
22.96	92.9813
22.9633	90.1703
22.9667	87.3549
22.97	84.542
22.9733	81.7433
22.9767	78.9627
22.98	76.2075
22.9833	73.4858
22.9867	70.805
22.99	68.1663
22.9933	65.5821
22.9967	63.0557
23	60.5852
23.0033	58.1784
23.0067	55.8392
23.01	53.5677
23.0133	51.3672
23.0167	49.244
23.02	47.196
23.0233	45.2188
23.0267	43.3209
23.03	41.4989
23.0333	39.7509
23.0367	38.0801
23.04	36.4865
23.0433	34.9642
23.0467	33.5107
23.05	32.1283
23.0533	30.8169
23.0567	29.5684
23.06	28.3865
23.0633	27.268
23.0667	26.2157
23.07	25.2229
23.0733	24.2953
23.0767	23.4189
23.08	22.6025
23.0833	21.8359
23.0867	21.1211
23.09	20.4568
23.0933	19.8356
23.0967	19.2578
23.1	18.7204
23.1033	18.2263
23.1067	17.7705
23.11	17.347
23.1133	16.9598
23.1167	16.6013
23.12	16.2681
23.1233	15.9636
23.1267	15.6881
23.13	15.4376
23.1333	15.2091
23.1367	15.0053
23.14	14.8227
23.1433	14.6599
23.1467	14.517
23.15	14.394
23.1533	14.2892
23.1567	14.2026
23.16	14.137
23.1633	14.0891
23.1667	14.0571
23.17	14.0391
23.1733	14.0412
23.1767	14.0643
23.18	14.1019
23.1833	14.1563
23.1867	14.2275
23.19	14.3197
23.1933	14.428
23.1967	14.5588
23.2	14.7078
23.2033	14.8802
23.2067	15.0713
23.21	15.2851
23.2133	15.5223
23.2167	15.7857
23.22	16.0721
23.2233	16.3888
23.2267	16.7335
23.23	17.1047
23.2333	17.5001
23.2367	17.9272
23.24	18.385
23.2433	18.8677
23.2467	19.3854
23.25	19.9322
23.2533	20.5053
23.2567	21.1082
23.26	21.7384
23.2633	22.3948
23.2667	23.0786
23.27	23.7875
23.2733	24.5209
23.2767	25.276
23.28	26.0532
23.2833	26.8529
23.2867	27.6697
23.29	28.5037
23.2933	29.3513
23.2967	30.2019
23.3	31.0649
23.3033	31.932
23.3067	32.7987
23.31	33.6649
23.3133	34.5237
23.3167	35.3699
23.32	36.2087
23.3233	37.0329
23.3267	37.8342
23.33	38.6084
23.3333	39.358
23.3367	40.0794
23.34	40.7678
23.3433	41.42
23.3467	42.0327
23.35	42.6051
23.3533	43.1335
23.3567	43.6175
23.36	44.055
23.3633	44.4387
23.3667	44.7781
23.37	45.068
23.3733	45.3055
23.3767	45.4903
23.38	45.6245
23.3833	45.7054
23.3867	45.7307
23.39	45.7041
23.3933	45.6315
23.3967	45.511
23.4	45.3433
23.4033	45.1317
23.4067	44.876
23.41	44.5764
23.4133	44.2371
23.4167	43.8656
23.42	43.4565
23.4233	43.0137
23.4267	42.5391
23.43	42.0351
23.4333	41.5055
23.4367	40.9548
23.44	40.3788
23.4433	39.7883
23.4467	39.184
23.45	38.5641
23.4533	37.9358
23.4567	37.297
23.46	36.6547
23.4633	36.0096
23.4667	35.3671
23.47	34.7209
23.4733	34.0767
23.4767	33.4356
23.48	32.7974
23.4833	32.1696
23.4867	31.541
23.49	30.9204
23.4933	30.3088
23.4967	29.7088
23.5	29.118
23.5033	28.5309
23.5067	27.9537
23.51	27.3831
23.5133	26.8251
23.5167	26.2741
23.52	25.7319
23.5233	25.2
23.5267	24.6797
23.53	24.1683
23.5333	23.6686
23.5367	23.18
23.54	22.7031
23.5433	22.2394
23.5467	21.7853
23.55	21.3432
23.5533	20.9141
23.5567	20.498
23.56	20.0917
23.5633	19.6984
23.5667	19.316
23.57	18.9425
23.5733	18.5816
23.5767	18.2352
23.58	17.9003
23.5833	17.5726
23.5867	17.2551
23.59	16.9483
23.5933	16.65
23.5967	16.3678
23.6	16.0948
23.6033	15.8327
23.6067	15.5886
23.61	15.3535
23.6133	15.1284
23.6167	14.9157
23.62	14.7154
23.6233	14.5237
23.6267	14.3453
23.63	14.1782
23.6333	14.0234
23.6367	13.8755
23.64	13.7372
23.6433	13.6085
23.6467	13.4923
23.65	13.3837
23.6533	13.2814
23.6567	13.1879
23.66	13.1034
23.6633	13.028
23.6667	12.9552
23.67	12.8879
23.6733	12.829
23.6767	12.7757
23.68	12.7248
23.6833	12.6802
23.6867	12.6453
23.69	12.613
23.6933	12.5867
23.6967	12.5641
23.7	12.5475
23.7033	12.5347
23.7067	12.5207
23.71	12.5122
23.7133	12.5096
23.7167	12.5064
23.72	12.5023
23.7233	12.5034
23.7267	12.512
23.73	12.516
23.7333	12.5216
23.7367	12.5299
23.74	12.5407
23.7433	12.5493
23.7467	12.5618
23.75	12.57
23.7533	12.5771
23.7567	12.5872
23.76	12.5972
23.7633	12.6108
23.7667	12.6219
23.77	12.6355
23.7733	12.6493
23.7767	12.6624
23.78	12.6771
23.7833	12.6915
23.7867	12.7056
23.79	12.7217
23.7933	12.7392
23.7967	12.7545
23.8	12.7703
23.8033	12.7802
23.8067	12.7906
23.81	12.8047
23.8133	12.8152
23.8167	12.8265
23.82	12.8366
23.8233	12.8468
23.8267	12.8551
23.83	12.8631
23.8333	12.8717
23.8367	12.8813
23.84	12.8886
23.8433	12.8948
23.8467	12.9058
23.85	12.9154
23.8533	12.9198
23.8567	12.9318
23.86	12.9442
23.8633	12.9532
23.8667	12.9677
23.87	12.9758
23.8733	12.9864
23.8767	12.9979
23.88	13.0095
23.8833	13.0171
23.8867	13.03
23.89	13.0408
23.8933	13.0486
23.8967	13.0587
23.9	13.0691
23.9033	13.0786
23.9067	13.0866
23.91	13.0908
23.9133	13.0967
23.9167	13.1077
23.92	13.114
23.9233	13.1222
23.9267	13.1274
23.93	13.1384
23.9333	13.1505
23.9367	13.1617
23.94	13.1732
23.9433	13.1801
23.9467	13.1902
23.95	13.2013
23.9533	13.2071
23.9567	13.2109
23.96	13.2181
23.9633	13.2266
23.9667	13.2309
23.97	13.2358
23.9733	13.2363
23.9767	13.2374
23.98	13.2389
23.9833	13.2373
23.9867	13.2354
23.99	13.2301
23.9933	13.2283
23.9967	13.231
24	13.228
24.0033	13.2274
24.0067	13.2282
24.01	13.2302
24.0133	13.2309
24.0167	13.231
24.02	13.2275
24.0233	13.2264
24.0267	13.231
24.03	13.2335
24.0333	13.2364
24.0367	13.2402
24.04	13.2392
24.0433	13.2438
24.0467	13.2512
24.05	13.2583
24.0533	13.2665
24.0567	13.2786
24.06	13.2947
24.0633	13.3148
24.0667	13.3435
24.07	13.3764
24.0733	13.4147
24.0767	13.4628
24.08	13.5209
24.0833	13.5874
24.0867	13.6728
24.09	13.7688
24.0933	13.8823
24.0967	14.0112
24.1	14.1608
24.1033	14.3312
24.1067	14.5232
24.11	14.744
24.1133	14.994
24.1167	15.2711
24.12	15.5832
24.1233	15.9315
24.1267	16.3226
24.13	16.7625
24.1333	17.2495
24.1367	17.7877
24.14	18.3809
24.1433	19.0332
24.1467	19.7479
24.15	20.5298
24.1533	21.3784
24.1567	22.2966
24.16	23.2882
24.1633	24.351
24.1667	25.4892
24.17	26.7011
24.1733	27.9889
24.1767	29.3534
24.18	30.793
24.1833	32.3041
24.1867	33.8858
24.19	35.5329
24.1933	37.2395
24.1967	39.0043
24.2	40.8282
24.2033	42.6976
24.2067	44.6074
24.21	46.5555
24.2133	48.5299
24.2167	50.5193
24.22	52.5182
24.2233	54.5156
24.2267	56.5069
24.23	58.4759
24.2333	60.4139
24.2367	62.3139
24.24	64.1667
24.2433	65.9606
24.2467	67.688
24.25	69.3411
24.2533	70.908
24.2567	72.389
24.26	73.7702
24.2633	75.0505
24.2667	76.2229
24.27	77.2828
24.2733	78.2282
24.2767	79.0575
24.28	79.7657
24.2833	80.3519
24.2867	80.8127
24.29	81.1528
24.2933	81.3742
24.2967	81.473
24.3	81.4562
24.3033	81.3258
24.3067	81.0915
24.31	80.7482
24.3133	80.3036
24.3167	79.7663
24.32	79.1414
24.3233	78.4341
24.3267	77.6488
24.33	76.7922
24.3333	75.8773
24.3367	74.9058
24.34	73.8861
24.3433	72.8204
24.3467	71.7159
24.35	70.5787
24.3533	69.4153
24.3567	68.2307
24.36	67.0268
24.3633	65.8139
24.3667	64.5928
24.37	63.3723
24.3733	62.1558
24.3767	60.9462
24.38	59.7488
24.3833	58.5638
24.3867	57.3996
24.39	56.2545
24.3933	55.131
24.3967	54.0284
24.4	52.9529
24.4033	51.9051
24.4067	50.8844
24.41	49.8868
24.4133	48.9198
24.4167	47.9804
24.42	47.0662
24.4233	46.181
24.4267	45.3206
24.43	44.4859
24.4333	43.6728
24.4367	42.8846
24.44	42.1176
24.4433	41.3705
24.4467	40.6479
24.45	39.9455
24.4533	39.26
24.4567	38.5948
24.46	37.9489
24.4633	37.316
24.4667	36.6984
24.47	36.1002
24.4733	35.5135
24.4767	34.9412
24.48	34.3772
24.4833	33.8304
24.4867	33.287
24.49	32.7563
24.4933	32.2361
24.4967	31.7229
24.5	31.2155
24.5033	30.7167
24.5067	30.223
24.51	29.7387
24.5133	29.2612
24.5167	28.7841
24.52	28.3152
24.5233	27.8516
24.5267	27.3913
24.53	26.9445
24.5333	26.5003
24.5367	26.0669
24.54	25.6397
24.5433	25.218
24.5467	24.8012
24.55	24.3896
24.5533	23.9897
24.5567	23.5937
24.56	23.2056
24.5633	22.8261
24.5667	22.451
24.57	22.0844
24.5733	21.7245
24.5767	21.371
24.58	21.026
24.5833	20.688
24.5867	20.3532
24.59	20.0264
24.5933	19.7053
24.5967	19.3924
24.6	19.0903
24.6033	18.7944
24.6067	18.5065
24.61	18.2249
24.6133	17.9523
24.6167	17.6897
24.62	17.4355
24.6233	17.1875
24.6267	16.9519
24.63	16.7221
24.6333	16.4996
24.6367	16.2834
24.64	16.0746
24.6433	15.872
24.6467	15.6792
24.65	15.4942
24.6533	15.3108
24.6567	15.1375
24.66	14.9715
24.6633	14.8113
24.6667	14.653
24.67	14.5014
24.6733	14.3584
24.6767	14.2246
24.68	14.0947
24.6833	13.9714
24.6867	13.8532
24.69	13.7417
24.6933	13.6322
24.6967	13.5304
24.7	13.4349
24.7033	13.3447
24.7067	13.2598
24.71	13.179
24.7133	13.1019
24.7167	13.0285
24.72	12.9635
24.7233	12.8986
24.7267	12.8372
24.73	12.7815
24.7333	12.7269
24.7367	12.6755
24.74	12.6253
24.7433	12.58
24.7467	12.5368
24.75	12.495
24.7533	12.4599
24.7567	12.428
24.76	12.3966
24.7633	12.367
24.7667	12.3411
24.77	12.3181
24.7733	12.2989
24.7767	12.2809
24.78	12.265
24.7833	12.2509
24.7867	12.241
24.79	12.2333
24.7933	12.2274
24.7967	12.2234
24.8	12.2214
24.8033	12.2217
24.8067	12.2218
24.81	12.2266
24.8133	12.2324
24.8167	12.2374
24.82	12.2436
24.8233	12.2547
24.8267	12.2682
24.83	12.2814
24.8333	12.297
24.8367	12.3178
24.84	12.3434
24.8433	12.3712
24.8467	12.4038
24.85	12.443
24.8533	12.488
24.8567	12.5333
24.86	12.5844
24.8633	12.6399
24.8667	12.7051
24.87	12.7742
24.8733	12.8505
24.8767	12.929
24.88	13.016
24.8833	13.1038
24.8867	13.2024
24.89	13.3049
24.8933	13.4163
24.8967	13.5342
24.9	13.6578
24.9033	13.7898
24.9067	13.9241
24.91	14.0657
24.9133	14.2143
24.9167	14.3699
24.92	14.5305
24.9233	14.6949
24.9267	14.8657
24.93	15.0412
24.9333	15.2177
24.9367	15.3985
24.94	15.5818
24.9433	15.7649
24.9467	15.9473
24.95	16.1291
24.9533	16.3112
24.9567	16.4902
24.96	16.6633
24.9633	16.8344
24.9667	17.0016
24.97	17.1573
24.9733	17.3083
24.9767	17.4506
24.98	17.5829
24.9833	17.7119
24.9867	17.8297
24.99	17.9378
24.9933	18.0345
24.9967	18.1206
25	18.1956
25.0033	18.261
25.0067	18.3113
25.01	18.3531
25.0133	18.3862
25.0167	18.4053
25.02	18.4086
25.0233	18.401
25.0267	18.3857
25.03	18.3596
25.0333	18.3258
25.0367	18.2792
25.04	18.2212
25.0433	18.1563
25.0467	18.0859
25.05	18.0085
25.0533	17.9247
25.0567	17.8333
25.06	17.7362
25.0633	17.634
25.0667	17.5306
25.07	17.4213
25.0733	17.3114
25.0767	17.1995
25.08	17.0855
25.0833	16.9696
25.0867	16.8554
25.09	16.7396
25.0933	16.629
25.0967	16.5173
25.1	16.4084
25.1033	16.3036
25.1067	16.1968
25.11	16.0917
25.1133	15.9872
25.1167	15.8853
25.12	15.7889
25.1233	15.6958
25.1267	15.6025
25.13	15.5066
25.1333	15.4137
25.1367	15.3303
25.14	15.2513
25.1433	15.171
25.1467	15.0928
25.15	15.0172
25.1533	14.9495
25.1567	14.8826
25.16	14.8216
25.1633	14.7591
25.1667	14.698
25.17	14.6399
25.1733	14.5842
25.1767	14.5312
25.18	14.475
25.1833	14.4229
25.1867	14.3704
25.19	14.3212
25.1933	14.2691
25.1967	14.2129
25.2	14.1592
25.2033	14.1084
25.2067	14.058
25.21	14.0049
25.2133	13.9524
25.2167	13.9
25.22	13.8476
25.2233	13.795
25.2267	13.7458
25.23	13.6948
25.2333	13.6401
25.2367	13.5889
25.24	13.538
25.2433	13.4889
25.2467	13.4402
25.25	13.3895
25.2533	13.3427
25.2567	13.2947
25.26	13.2483
25.2633	13.2023
25.2667	13.1534
25.27	13.1079
25.2733	13.0608
25.2767	13.0135
25.28	12.966
25.2833	12.9215
25.2867	12.8791
25.29	12.8357
25.2933	12.7932
25.2967	12.7541
25.3	12.7163
25.3033	12.6819
25.3067	12.647
25.31	12.6102
25.3133	12.577
25.3167	12.5462
25.32	12.5209
25.3233	12.4971
25.3267	12.4737
25.33	12.453
25.3333	12.4298
25.3367	12.4064
25.34	12.3874
25.3433	12.3691
25.3467	12.3521
25.35	12.338
25.3533	12.3236
25.3567	12.3088
25.36	12.2941
25.3633	12.2802
25.3667	12.2681
25.37	12.2576
25.3733	12.2495
25.3767	12.2399
25.38	12.229
25.3833	12.2217
25.3867	12.2161
25.39	12.2126
25.3933	12.2061
25.3967	12.2031
25.4	12.2035
25.4033	12.2057
25.4067	12.2069
25.41	12.2099
25.4133	12.213
25.4167	12.2141
25.42	12.2169
25.4233	12.2201
25.4267	12.2227
25.43	12.2248
25.4333	12.2245
25.4367	12.2275
25.44	12.2268
25.4433	12.225
25.4467	12.2289
25.45	12.2335
25.4533	12.2385
25.4567	12.2402
25.46	12.2415
25.4633	12.2444
25.4667	12.2483
25.47	12.2478
25.4733	12.2504
25.4767	12.2519
25.48	12.2589
25.4833	12.2629
25.4867	12.262
25.49	12.2638
25.4933	12.2677
25.4967	12.2711
25.5	12.2725
25.5033	12.2729
25.5067	12.2767
25.51	12.2763
25.5133	12.2725
25.5167	12.2728
25.52	12.2757
25.5233	12.278
25.5267	12.2797
25.53	12.2809
25.5333	12.2816
25.5367	12.2849
25.54	12.2887
25.5433	12.2965
25.5467	12.3009
25.55	12.304
25.5533	12.308
25.5567	12.312
25.56	12.3185
25.5633	12.3235
25.5667	12.3266
25.57	12.3303
25.5733	12.3388
25.5767	12.3441
25.58	12.3507
25.5833	12.3575
25.5867	12.3614
25.59	12.3613
25.5933	12.3638
25.5967	12.3673
25.6	12.3725
25.6033	12.3785
25.6067	12.3834
25.61	12.3869
25.6133	12.3925
25.6167	12.4012
25.62	12.404
25.6233	12.4111
25.6267	12.4192
25.63	12.4274
25.6333	12.4362
25.6367	12.4456
25.64	12.4538
25.6433	12.4617
25.6467	12.4716
25.65	12.4813
25.6533	12.4863
25.6567	12.4917
25.66	12.4946
25.6633	12.4994
25.6667	12.5049
25.67	12.5101
25.6733	12.5166
25.6767	12.5209
25.68	12.523
25.6833	12.523
25.6867	12.5257
25.69	12.5295
25.6933	12.5304
25.6967	12.5334
25.7	12.539
25.7033	12.5428
25.7067	12.5454
25.71	12.5468
25.7133	12.5486
25.7167	12.5479
25.72	12.5495
25.7233	12.5532
25.7267	12.5526
25.73	12.5478
25.7333	12.5512
25.7367	12.5518
25.74	12.5476
25.7433	12.5445
25.7467	12.5428
25.75	12.5415
25.7533	12.5344
25.7567	12.5289
25.76	12.5267
25.7633	12.5257
25.7667	12.5234
25.77	12.5228
25.7733	12.5221
25.7767	12.521
25.78	12.5197
25.7833	12.5195
25.7867	12.5243
25.79	12.5218
25.7933	12.5214
25.7967	12.5189
25.8	12.5161
25.8033	12.515
25.8067	12.5153
25.81	12.5191
25.8133	12.5212
25.8167	12.5165
25.82	12.5122
25.8233	12.508
25.8267	12.5045
25.83	12.5022
25.8333	12.4988
25.8367	12.4936
25.84	12.4923
25.8433	12.4928
25.8467	12.4949
25.85	12.4973
25.8533	12.5016
25.8567	12.506
25.86	12.5094
25.8633	12.5144
25.8667	12.5223
25.87	12.5295
25.8733	12.5358
25.8767	12.5441
25.88	12.5511
25.8833	12.5616
25.8867	12.5699
25.89	12.5794
25.8933	12.5912
25.8967	12.6045
25.9	12.6165
25.9033	12.6318
25.9067	12.6521
25.91	12.6762
25.9133	12.6998
25.9167	12.7227
25.92	12.7527
25.9233	12.782
25.9267	12.8177
25.93	12.8557
25.9333	12.8996
25.9367	12.9474
25.94	12.9978
25.9433	13.0526
25.9467	13.1074
25.95	13.1618
25.9533	13.2158
25.9567	13.2769
25.96	13.3435
25.9633	13.4127
25.9667	13.4782
25.97	13.5486
25.9733	13.6213
25.9767	13.6975
25.98	13.7778
25.9833	13.858
25.9867	13.9355
25.99	14.0147
25.9933	14.1003
25.9967	14.1871
26	14.2736
26.0033	14.3599
26.0067	14.4446
26.01	14.529
26.0133	14.6152
26.0167	14.7016
26.02	14.7865
26.0233	14.8698
26.0267	14.9524
26.03	15.028
26.0333	15.1
26.0367	15.1686
26.04	15.2355
26.0433	15.2999
26.0467	15.3621
26.05	15.4197
26.0533	15.4751
26.0567	15.5262
26.06	15.5719
26.0633	15.6134
26.0667	15.6502
26.07	15.685
26.0733	15.7147
26.0767	15.7415
26.08	15.7661
26.0833	15.7857
26.0867	15.8031
26.09	15.8129
26.0933	15.82
26.0967	15.8259
26.1	15.8297
26.1033	15.8269
26.1067	15.8184
26.11	15.8085
26.1133	15.7954
26.1167	15.7761
26.12	15.7512
26.1233	15.7249
26.1267	15.7011
26.13	15.6731
26.1333	15.6415
26.1367	15.6053
26.14	15.5692
26.1433	15.5294
26.1467	15.4884
26.15	15.4464
26.1533	15.4049
26.1567	15.3641
26.16	15.3195
26.1633	15.2752
26.1667	15.2306
26.17	15.1865
26.1733	15.141
26.1767	15.0937
26.18	15.0431
26.1833	14.9936
26.1867	14.9437
26.19	14.895
26.1933	14.8421
26.1967	14.7887
26.2	14.7378
26.2033	14.6872
26.2067	14.635
26.21	14.586
26.2133	14.534
26.2167	14.4824
26.22	14.43
26.2233	14.3831
26.2267	14.3327
26.23	14.2793
26.2333	14.223
26.2367	14.1697
26.24	14.1204
26.2433	14.0717
26.2467	14.0178
26.25	13.9688
26.2533	13.9167
26.2567	13.8625
26.26	13.8107
26.2633	13.7587
26.2667	13.7055
26.27	13.654
26.2733	13.6024
26.2767	13.5503
26.28	13.4937
26.2833	13.4365
26.2867	13.3801
26.29	13.3222
26.2933	13.2653
26.2967	13.2081
26.3	13.1503
26.3033	13.096
26.3067	13.0442
26.31	12.9912
26.3133	12.9371
26.3167	12.8857
26.32	12.8328
26.3233	12.7771
26.3267	12.7258
26.33	12.6755
26.3333	12.6281
26.3367	12.576
26.34	12.5235
26.3433	12.4726
26.3467	12.4202
26.35	12.365
26.3533	12.3152
26.3567	12.2647
26.36	12.2168
26.3633	12.1695
26.3667	12.122
26.37	12.073
26.3733	12.0294
26.3767	11.983
26.38	11.9384
26.3833	11.8981
26.3867	11.8573
26.39	11.8212
26.3933	11.7795
26.3967	11.7422
26.4	11.7079
26.4033	11.678
26.4067	11.6478
26.41	11.6199
26.4133	11.5906
26.4167	11.5631
26.42	11.5369
26.4233	11.509
26.4267	11.4872
26.43	11.4628
26.4333	11.4409
26.4367	11.4216
26.44	11.4025
26.4433	11.3879
26.4467	11.3717
26.45	11.3578
26.4533	11.3421
26.4567	11.3299
26.46	11.3192
26.4633	11.3115
26.4667	11.3046
26.47	11.3001
26.4733	11.2992
26.4767	11.2979
26.48	11.2994
26.4833	11.2996
26.4867	11.3015
26.49	11.3017
26.4933	11.3064
26.4967	11.3125
26.5	11.3196
26.5033	11.3266
26.5067	11.335
26.51	11.3479
26.5133	11.3533
26.5167	11.3621
26.52	11.3749
26.5233	11.3888
26.5267	11.4001
26.53	11.412
26.5333	11.4272
26.5367	11.4424
26.54	11.4627
26.5433	11.4806
26.5467	11.4967
26.55	11.5135
26.5533	11.5356
26.5567	11.5571
26.56	11.58
26.5633	11.5992
26.5667	11.6224
26.57	11.6429
26.5733	11.6602
26.5767	11.6783
26.58	11.7014
26.5833	11.7205
26.5867	11.7372
26.59	11.7572
26.5933	11.7762
26.5967	11.7928
26.6	11.8097
26.6033	11.8247
26.6067	11.8407
26.61	11.8584
26.6133	11.8792
26.6167	11.9004
26.62	11.9175
26.6233	11.9353
26.6267	11.9555
26.63	11.969
26.6333	11.9808
26.6367	12.0023
26.64	12.0206
26.6433	12.0362
26.6467	12.0509
26.65	12.065
26.6533	12.077
26.6567	12.0912
[truncated: 7,004 more rows]

## Sheet: Fig. S4b
Retention volume (ml)	A205nm (mAU)
19.9967	10.4684
20	10.4702
20.0033	10.4742
20.0067	10.476
20.01	10.4778
20.0133	10.474
20.0167	10.4725
20.02	10.4753
20.0233	10.4758
20.0267	10.4764
20.03	10.4712
20.0333	10.4654
20.0367	10.4618
20.04	10.4556
20.0433	10.4546
20.0467	10.4572
20.05	10.4531
20.0533	10.4508
20.0567	10.4498
20.06	10.4503
20.0633	10.4471
20.0667	10.4424
20.07	10.439
20.0733	10.4402
20.0767	10.4334
20.08	10.4291
20.0833	10.426
20.0867	10.421
20.09	10.4128
20.0933	10.4063
20.0967	10.4036
20.1	10.3975
20.1033	10.3886
20.1067	10.379
20.11	10.3801
20.1133	10.3798
20.1167	10.3699
20.12	10.3688
20.1233	10.3672
20.1267	10.3634
20.13	10.3612
20.1333	10.3556
20.1367	10.3545
20.14	10.3493
20.1433	10.3477
20.1467	10.3435
20.15	10.342
20.1533	10.3376
20.1567	10.34
20.16	10.338
20.1633	10.3318
20.1667	10.3235
20.17	10.3188
20.1733	10.3139
20.1767	10.3125
20.18	10.3073
20.1833	10.3017
20.1867	10.2956
20.19	10.2927
20.1933	10.2932
20.1967	10.2893
20.2	10.2829
20.2033	10.2771
20.2067	10.2794
20.21	10.2822
20.2133	10.2802
20.2167	10.2804
20.22	10.2761
20.2233	10.2772
20.2267	10.2798
20.23	10.2845
20.2333	10.2839
20.2367	10.2862
20.24	10.2902
20.2433	10.294
20.2467	10.2972
20.25	10.2997
20.2533	10.3067
20.2567	10.3154
20.26	10.3316
20.2633	10.3401
20.2667	10.3515
20.27	10.364
20.2733	10.3807
20.2767	10.3981
20.28	10.4155
20.2833	10.437
20.2867	10.4576
20.29	10.4842
20.2933	10.5021
20.2967	10.5228
20.3	10.5441
20.3033	10.5687
20.3067	10.5953
20.31	10.6234
20.3133	10.6528
20.3167	10.676
20.32	10.7032
20.3233	10.7369
20.3267	10.7716
20.33	10.8032
20.3333	10.8402
20.3367	10.8746
20.34	10.9146
20.3433	10.956
20.3467	10.9972
20.35	11.0365
20.3533	11.072
20.3567	11.1097
20.36	11.1499
20.3633	11.1866
20.3667	11.2242
20.37	11.2632
20.3733	11.296
20.3767	11.329
20.38	11.36
20.3833	11.394
20.3867	11.423
20.39	11.4492
20.3933	11.4735
20.3967	11.4934
20.4	11.51
20.4033	11.5218
20.4067	11.5306
20.41	11.5396
20.4133	11.549
20.4167	11.5589
20.42	11.5647
20.4233	11.5664
20.4267	11.5666
20.43	11.5607
20.4333	11.5563
20.4367	11.5536
20.44	11.5436
20.4433	11.53
20.4467	11.5206
20.45	11.5013
20.4533	11.4782
20.4567	11.4596
20.46	11.4346
20.4633	11.406
20.4667	11.3795
20.47	11.3558
20.4733	11.3328
20.4767	11.2979
20.48	11.265
20.4833	11.2318
20.4867	11.2025
20.49	11.1725
20.4933	11.1396
20.4967	11.1108
20.5	11.0819
20.5033	11.0492
20.5067	11.0131
20.51	10.9805
20.5133	10.9489
20.5167	10.9159
20.52	10.8875
20.5233	10.8568
20.5267	10.826
20.53	10.7914
20.5333	10.7588
20.5367	10.7232
20.54	10.6899
20.5433	10.6567
20.5467	10.6172
20.55	10.5791
20.5533	10.5432
20.5567	10.5077
20.56	10.4766
20.5633	10.4465
20.5667	10.4117
20.57	10.3787
20.5733	10.3463
20.5767	10.3105
20.58	10.2804
20.5833	10.2503
20.5867	10.2144
20.59	10.1861
20.5933	10.1609
20.5967	10.1377
20.6	10.1104
20.6033	10.088
20.6067	10.0587
20.61	10.0336
20.6133	10.0108
20.6167	9.99761
20.62	9.97768
20.6233	9.95709
20.6267	9.94734
20.63	9.92706
20.6333	9.90494
20.6367	9.88826
20.64	9.87517
20.6433	9.86233
20.6467	9.8568
20.65	9.84331
20.6533	9.83202
20.6567	9.82339
20.66	9.8127
20.6633	9.80803
20.6667	9.80517
20.67	9.79725
20.6733	9.7963
20.6767	9.79233
20.68	9.78879
20.6833	9.78692
20.6867	9.79254
20.69	9.79668
20.6933	9.79975
20.6967	9.80098
20.7	9.80328
20.7033	9.80773
20.7067	9.81087
20.71	9.81458
20.7133	9.82135
20.7167	9.82846
20.72	9.84082
20.7233	9.84878
20.7267	9.85751
20.73	9.86361
20.7333	9.87255
20.7367	9.8792
20.74	9.8879
20.7433	9.90233
20.7467	9.91969
20.75	9.93254
20.7533	9.94903
20.7567	9.96136
20.76	9.97057
20.7633	9.98425
20.7667	10.0001
20.77	10.0156
20.7733	10.0294
20.7767	10.0424
20.78	10.0648
20.7833	10.0824
20.7867	10.0979
20.79	10.1137
20.7933	10.128
20.7967	10.1495
20.8	10.1694
20.8033	10.1843
20.8067	10.1986
20.81	10.2132
20.8133	10.2273
20.8167	10.2371
20.82	10.2542
20.8233	10.271
20.8267	10.2832
20.83	10.3008
20.8333	10.3163
20.8367	10.3269
20.84	10.3389
20.8433	10.3488
20.8467	10.3592
20.85	10.3703
20.8533	10.3773
20.8567	10.3839
20.86	10.394
20.8633	10.4043
20.8667	10.4076
20.87	10.4143
20.8733	10.4169
20.8767	10.4195
20.88	10.4309
20.8833	10.4413
20.8867	10.4454
20.89	10.4515
20.8933	10.4599
20.8967	10.4696
20.9	10.4762
20.9033	10.4826
20.9067	10.4815
20.91	10.4848
20.9133	10.4885
20.9167	10.4948
20.92	10.4937
20.9233	10.493
20.9267	10.4892
20.93	10.4933
20.9333	10.4953
20.9367	10.4922
20.94	10.489
20.9433	10.491
20.9467	10.4917
20.95	10.4885
20.9533	10.4888
20.9567	10.4924
20.96	10.4952
20.9633	10.4891
20.9667	10.4892
20.97	10.4933
20.9733	10.4874
20.9767	10.486
20.98	10.4832
20.9833	10.4836
20.9867	10.4804
20.99	10.4772
20.9933	10.4736
20.9967	10.4741
21	10.4681
21.0033	10.466
21.0067	10.461
21.01	10.4588
21.0133	10.4612
21.0167	10.4666
21.02	10.4651
21.0233	10.4593
21.0267	10.4537
21.03	10.4509
21.0333	10.4438
21.0367	10.4452
21.04	10.4473
21.0433	10.4474
21.0467	10.4496
21.05	10.451
21.0533	10.4505
21.0567	10.451
21.06	10.4501
21.0633	10.4534
21.0667	10.4587
21.07	10.4576
21.0733	10.4616
21.0767	10.4633
21.08	10.459
21.0833	10.4564
21.0867	10.4624
21.09	10.4612
21.0933	10.4682
21.0967	10.4717
21.1	10.4691
21.1033	10.4708
21.1067	10.4734
21.11	10.4782
21.1133	10.4792
21.1167	10.485
21.12	10.4834
21.1233	10.487
21.1267	10.4915
21.13	10.5019
21.1333	10.5112
21.1367	10.5119
21.14	10.5148
21.1433	10.528
21.1467	10.5364
21.15	10.5442
21.1533	10.549
21.1567	10.5561
21.16	10.5632
21.1633	10.5704
21.1667	10.5784
21.17	10.5901
21.1733	10.6013
21.1767	10.6082
21.18	10.6147
21.1833	10.6259
21.1867	10.6382
21.19	10.6466
21.1933	10.652
21.1967	10.6582
21.2	10.6667
21.2033	10.6777
21.2067	10.6875
21.21	10.6954
21.2133	10.7027
21.2167	10.7114
21.22	10.7171
21.2233	10.7271
21.2267	10.7329
21.23	10.7369
21.2333	10.742
21.2367	10.7452
21.24	10.7508
21.2433	10.7511
21.2467	10.7592
21.25	10.7643
21.2533	10.7688
21.2567	10.7714
21.26	10.7717
21.2633	10.7761
21.2667	10.7743
21.27	10.7772
21.2733	10.7874
21.2767	10.7936
21.28	10.7969
21.2833	10.8023
21.2867	10.8092
21.29	10.8123
21.2933	10.8198
21.2967	10.8263
21.3	10.8308
21.3033	10.8375
21.3067	10.8505
21.31	10.8626
21.3133	10.876
21.3167	10.8903
21.32	10.8985
21.3233	10.9211
21.3267	10.9439
21.33	10.958
21.3333	10.9783
21.3367	11.0026
21.34	11.0376
21.3433	11.0808
21.3467	11.117
21.35	11.1629
21.3533	11.2092
21.3567	11.256
21.36	11.3118
21.3633	11.3743
21.3667	11.4403
21.37	11.511
21.3733	11.587
21.3767	11.6756
21.38	11.7661
21.3833	11.8565
21.3867	11.9528
21.39	12.0673
21.3933	12.1851
21.3967	12.3098
21.4	12.444
21.4033	12.5842
21.4067	12.7274
21.41	12.8826
21.4133	13.0458
21.4167	13.2171
21.42	13.3966
21.4233	13.5853
21.4267	13.779
21.43	13.9837
21.4333	14.2027
21.4367	14.4315
21.44	14.6658
21.4433	14.9046
21.4467	15.1583
21.45	15.4215
21.4533	15.6899
21.4567	15.9539
21.46	16.233
21.4633	16.5171
21.4667	16.8143
21.47	17.109
21.4733	17.4063
21.4767	17.715
21.48	18.027
21.4833	18.3376
21.4867	18.65
21.49	18.9638
21.4933	19.2768
21.4967	19.5934
21.5	19.911
21.5033	20.2218
21.5067	20.5357
21.51	20.8469
21.5133	21.1472
21.5167	21.4459
21.52	21.739
21.5233	22.0175
21.5267	22.2856
21.53	22.548
21.5333	22.8021
21.5367	23.0444
21.54	23.2724
21.5433	23.4844
21.5467	23.6841
21.55	23.865
21.5533	24.0336
21.5567	24.1847
21.56	24.3186
21.5633	24.429
21.5667	24.5254
21.57	24.6057
21.5733	24.6642
21.5767	24.7008
21.58	24.7206
21.5833	24.7224
21.5867	24.7024
21.59	24.6692
21.5933	24.6098
21.5967	24.5304
21.6	24.4312
21.6033	24.3156
21.6067	24.1822
21.61	24.034
21.6133	23.8684
21.6167	23.6786
21.62	23.474
21.6233	23.2585
21.6267	23.0292
21.63	22.7819
21.6333	22.5281
21.6367	22.2639
21.64	21.9836
21.6433	21.6929
21.6467	21.4066
21.65	21.1082
21.6533	20.7981
21.6567	20.4869
21.66	20.1683
21.6633	19.8553
21.6667	19.5376
21.67	19.2203
21.6733	18.8944
21.6767	18.5736
21.68	18.2593
21.6833	17.9445
21.6867	17.6311
21.69	17.3281
21.6933	17.0297
21.6967	16.7401
21.7	16.4512
21.7033	16.1742
21.7067	15.9017
21.71	15.6354
21.7133	15.3777
21.7167	15.1311
21.72	14.889
21.7233	14.6642
21.7267	14.4427
21.73	14.2319
21.7333	14.0298
21.7367	13.8342
21.74	13.6515
21.7433	13.4753
21.7467	13.3089
21.75	13.1503
21.7533	13.0018
21.7567	12.8612
21.76	12.7249
21.7633	12.5964
21.7667	12.4789
21.77	12.37
21.7733	12.2673
21.7767	12.1736
21.78	12.0872
21.7833	12.0079
21.7867	11.9321
21.79	11.8598
21.7933	11.7907
21.7967	11.7327
21.8	11.685
21.8033	11.6431
21.8067	11.5985
21.81	11.5618
21.8133	11.5329
21.8167	11.5032
21.82	11.4791
21.8233	11.4628
21.8267	11.4479
21.83	11.4357
21.8333	11.4276
21.8367	11.4169
21.84	11.406
21.8433	11.4009
21.8467	11.3964
21.85	11.3974
21.8533	11.3971
21.8567	11.3948
21.86	11.3956
21.8633	11.4037
21.8667	11.409
21.87	11.4107
21.8733	11.4207
21.8767	11.4254
21.88	11.4367
21.8833	11.4474
21.8867	11.4556
21.89	11.4681
21.8933	11.4804
21.8967	11.4888
21.9	11.5014
21.9033	11.512
21.9067	11.523
21.91	11.5347
21.9133	11.5482
21.9167	11.5644
21.92	11.5733
21.9233	11.5847
21.9267	11.5989
21.93	11.6067
21.9333	11.6133
21.9367	11.6194
21.94	11.6265
21.9433	11.6339
21.9467	11.6364
21.95	11.6431
21.9533	11.6484
21.9567	11.6522
21.96	11.654
21.9633	11.6573
21.9667	11.6613
21.97	11.663
21.9733	11.6613
21.9767	11.6665
21.98	11.6656
21.9833	11.6577
21.9867	11.6576
21.99	11.6587
21.9933	11.6516
21.9967	11.6452
22	11.6384
22.0033	11.6301
22.0067	11.6191
22.01	11.6063
22.0133	11.5979
22.0167	11.5939
22.02	11.5902
22.0233	11.5811
22.0267	11.571
22.03	11.5576
22.0333	11.5471
22.0367	11.5331
22.04	11.5222
22.0433	11.5163
22.0467	11.5058
22.05	11.497
22.0533	11.4857
22.0567	11.4823
22.06	11.4784
22.0633	11.473
22.0667	11.4688
22.07	11.4566
22.0733	11.4432
22.0767	11.436
22.08	11.4294
22.0833	11.424
22.0867	11.4209
22.09	11.4188
22.0933	11.4129
22.0967	11.4057
22.1	11.3981
22.1033	11.3946
22.1067	11.3949
22.11	11.3959
22.1133	11.3967
22.1167	11.3979
22.12	11.3955
22.1233	11.3973
22.1267	11.4003
22.13	11.4049
22.1333	11.4096
22.1367	11.4168
22.14	11.4237
22.1433	11.4295
22.1467	11.4376
22.15	11.4429
22.1533	11.4499
22.1567	11.4599
22.16	11.4709
22.1633	11.4857
22.1667	11.5007
22.17	11.5101
22.1733	11.5216
22.1767	11.5407
22.18	11.5507
22.1833	11.5606
22.1867	11.575
22.19	11.5891
22.1933	11.61
22.1967	11.6318
22.2	11.6482
22.2033	11.6656
22.2067	11.6843
22.21	11.6993
22.2133	11.7224
22.2167	11.7469
22.22	11.7656
22.2233	11.7886
22.2267	11.8083
22.23	11.827
22.2333	11.8486
22.2367	11.8754
22.24	11.8978
22.2433	11.9222
22.2467	11.95
22.25	11.969
22.2533	11.9921
22.2567	12.023
22.26	12.0465
22.2633	12.0688
22.2667	12.0963
22.27	12.1227
22.2733	12.1479
22.2767	12.1785
22.28	12.2052
22.2833	12.2313
22.2867	12.2573
22.29	12.286
22.2933	12.313
22.2967	12.3422
22.3	12.372
22.3033	12.395
22.3067	12.4227
22.31	12.4529
22.3133	12.4764
22.3167	12.5035
22.32	12.5281
22.3233	12.5528
22.3267	12.578
22.33	12.5976
22.3333	12.616
22.3367	12.6431
22.34	12.6665
22.3433	12.6821
22.3467	12.7128
22.35	12.7428
22.3533	12.7645
22.3567	12.7841
22.36	12.8048
22.3633	12.8256
22.3667	12.8491
22.37	12.8654
22.3733	12.8865
22.3767	12.9091
22.38	12.9228
22.3833	12.9309
22.3867	12.9428
22.39	12.9496
22.3933	12.961
22.3967	12.9734
22.4	12.9798
22.4033	12.9909
22.4067	12.998
22.41	13.0038
22.4133	13.0088
22.4167	13.0155
22.42	13.0173
22.4233	13.0153
22.4267	13.0164
22.43	13.0145
22.4333	13.0178
22.4367	13.0159
22.44	13.0084
22.4433	13.0006
22.4467	12.9998
22.45	12.9923
22.4533	12.9861
22.4567	12.9779
22.46	12.9704
22.4633	12.9565
22.4667	12.9364
22.47	12.9248
22.4733	12.9163
22.4767	12.9054
22.48	12.8929
22.4833	12.8855
22.4867	12.8746
22.49	12.8605
22.4933	12.8433
22.4967	12.8341
22.5	12.8283
22.5033	12.819
22.5067	12.8074
22.51	12.8001
22.5133	12.7979
22.5167	12.794
22.52	12.7928
22.5233	12.7888
22.5267	12.7853
22.53	12.7767
22.5333	12.7672
22.5367	12.7615
22.54	12.7494
22.5433	12.747
22.5467	12.7414
22.55	12.7411
22.5533	12.7321
22.5567	12.7191
22.56	12.7094
22.5633	12.7082
22.5667	12.7033
22.57	12.6939
22.5733	12.684
22.5767	12.6707
22.58	12.6605
22.5833	12.6521
22.5867	12.6402
22.59	12.6297
22.5933	12.6154
22.5967	12.5949
22.6	12.5771
22.6033	12.5595
22.6067	12.5412
22.61	12.5272
22.6133	12.5056
22.6167	12.4858
22.62	12.4655
22.6233	12.4443
22.6267	12.423
22.63	12.3966
22.6333	12.3699
22.6367	12.3442
22.64	12.3165
22.6433	12.287
22.6467	12.2572
22.65	12.2283
22.6533	12.1995
22.6567	12.1708
22.66	12.1403
22.6633	12.1083
22.6667	12.0789
22.67	12.0477
22.6733	12.018
22.6767	11.9864
22.68	11.9611
22.6833	11.9303
22.6867	11.9067
22.69	11.8813
22.6933	11.8525
22.6967	11.8215
22.7	11.7943
22.7033	11.7724
22.7067	11.7479
22.71	11.7249
22.7133	11.6991
22.7167	11.6754
22.72	11.652
22.7233	11.6271
22.7267	11.6072
22.73	11.59
22.7333	11.5707
22.7367	11.5564
22.74	11.5459
22.7433	11.5308
22.7467	11.5197
22.75	11.5095
22.7533	11.5022
22.7567	11.4957
22.76	11.4878
22.7633	11.4794
22.7667	11.4711
22.77	11.4666
22.7733	11.4614
22.7767	11.459
22.78	11.46
22.7833	11.4545
22.7867	11.449
22.79	11.4473
22.7933	11.4509
22.7967	11.4569
22.8	11.4572
22.8033	11.461
22.8067	11.4722
22.81	11.4799
22.8133	11.4893
22.8167	11.4974
22.82	11.5084
22.8233	11.5235
22.8267	11.5402
22.83	11.5567
22.8333	11.5758
22.8367	11.591
22.84	11.612
22.8433	11.6314
22.8467	11.6511
22.85	11.6733
22.8533	11.7002
22.8567	11.728
22.86	11.7579
22.8633	11.787
22.8667	11.8205
22.87	11.856
22.8733	11.8909
22.8767	11.9319
22.88	11.9773
22.8833	12.0214
22.8867	12.0716
22.89	12.1331
22.8933	12.198
22.8967	12.2659
22.9	12.3364
22.9033	12.414
22.9067	12.492
22.91	12.5846
22.9133	12.6854
22.9167	12.7913
22.92	12.9067
22.9233	13.0259
22.9267	13.1615
22.93	13.3041
22.9333	13.4631
22.9367	13.6325
22.94	13.8167
22.9433	14.0174
22.9467	14.2362
22.95	14.4717
22.9533	14.7208
22.9567	14.9903
22.96	15.2875
22.9633	15.6094
22.9667	15.9583
22.97	16.3309
22.9733	16.7352
22.9767	17.1776
22.98	17.6506
22.9833	18.1635
22.9867	18.7165
22.99	19.3113
22.9933	19.95
22.9967	20.6361
23	21.3681
23.0033	22.1475
23.0067	22.9828
23.01	23.8822
23.0133	24.8368
23.0167	25.8605
23.02	26.9501
23.0233	28.1105
23.0267	29.3342
23.03	30.629
23.0333	32.0018
23.0367	33.4513
23.04	34.9835
23.0433	36.602
23.0467	38.3067
23.05	40.0894
23.0533	41.953
23.0567	43.9023
23.06	45.9358
23.0633	48.0501
23.0667	50.2464
23.07	52.5243
23.0733	54.8761
23.0767	57.2923
23.08	59.7685
23.0833	62.3031
23.0867	64.889
23.09	67.5162
23.0933	70.1844
23.0967	72.8863
23.1	75.6053
23.1033	78.3332
23.1067	81.055
23.11	83.767
23.1133	86.4616
23.1167	89.13
23.12	91.7553
23.1233	94.3246
23.1267	96.8313
23.13	99.2633
23.1333	101.605
23.1367	103.848
23.14	105.986
23.1433	108.008
23.1467	109.889
23.15	111.63
23.1533	113.22
23.1567	114.668
23.16	115.951
23.1633	117.071
23.1667	118.013
23.17	118.79
23.1733	119.395
23.1767	119.815
23.18	120.058
23.1833	120.125
23.1867	120.013
23.19	119.729
23.1933	119.274
23.1967	118.659
23.2	117.876
23.2033	116.933
23.2067	115.837
23.21	114.601
23.2133	113.223
23.2167	111.717
23.22	110.09
23.2233	108.346
23.2267	106.501
23.23	104.561
23.2333	102.538
23.2367	100.439
23.24	98.2694
23.2433	96.0405
23.2467	93.7677
23.25	91.4593
23.2533	89.1183
23.2567	86.7567
23.26	84.382
23.2633	82.0006
23.2667	79.6179
23.27	77.2465
23.2733	74.8889
23.2767	72.5515
23.28	70.2453
23.2833	67.9787
23.2867	65.7409
23.29	63.5421
23.2933	61.3906
23.2967	59.2958
23.3	57.2477
23.3033	55.262
23.3067	53.3437
23.31	51.4918
23.3133	49.705
23.3167	47.9873
23.32	46.3443
23.3233	44.7721
23.3267	43.2726
23.33	41.8404
23.3333	40.4786
23.3367	39.1887
23.34	37.9741
23.3433	36.8328
23.3467	35.7588
23.35	34.7512
23.3533	33.8131
23.3567	32.9365
23.36	32.1274
23.3633	31.3736
23.3667	30.6881
23.37	30.054
23.3733	29.4735
23.3767	28.9418
23.38	28.4624
23.3833	28.0421
23.3867	27.667
23.39	27.3292
23.3933	27.0349
23.3967	26.7754
23.4	26.5569
23.4033	26.3668
23.4067	26.2111
23.41	26.0768
23.4133	25.9672
23.4167	25.8895
23.42	25.8295
23.4233	25.7809
23.4267	25.7494
23.43	25.7267
23.4333	25.7132
23.4367	25.7124
23.44	25.7191
23.4433	25.7315
23.4467	25.7401
23.45	25.7496
23.4533	25.7515
23.4567	25.7574
23.46	25.7626
23.4633	25.7594
23.4667	25.7437
23.47	25.7236
23.4733	25.6941
23.4767	25.649
23.48	25.5974
23.4833	25.5308
23.4867	25.4558
23.49	25.3761
23.4933	25.2763
23.4967	25.1659
23.5	25.0448
23.5033	24.9134
23.5067	24.7628
23.51	24.6027
23.5133	24.4264
23.5167	24.2419
23.52	24.047
23.5233	23.8475
23.5267	23.6409
23.53	23.4196
23.5333	23.191
23.5367	22.9564
23.54	22.7176
23.5433	22.4669
23.5467	22.2136
23.55	21.967
23.5533	21.7144
23.5567	21.4599
23.56	21.2074
23.5633	20.9534
23.5667	20.7019
23.57	20.4499
23.5733	20.2005
23.5767	19.9551
23.58	19.7171
23.5833	19.4878
23.5867	19.26
23.59	19.0347
23.5933	18.818
23.5967	18.6116
23.6	18.4102
23.6033	18.2179
23.6067	18.0334
23.61	17.8658
23.6133	17.7063
23.6167	17.5524
23.62	17.4076
23.6233	17.2722
23.6267	17.1444
23.63	17.0272
23.6333	16.9217
23.6367	16.8275
23.64	16.7442
23.6433	16.6693
23.6467	16.602
23.65	16.545
23.6533	16.499
23.6567	16.4583
23.66	16.429
23.6633	16.4046
23.6667	16.3807
23.67	16.3707
23.6733	16.3605
23.6767	16.3549
23.68	16.358
23.6833	16.3627
23.6867	16.3678
23.69	16.3688
23.6933	16.3776
23.6967	16.3838
23.7	16.393
23.7033	16.3976
23.7067	16.4023
23.71	16.4053
23.7133	16.4041
23.7167	16.3963
23.72	16.3871
23.7233	16.3684
23.7267	16.352
23.73	16.323
23.7333	16.285
23.7367	16.2412
23.74	16.1931
23.7433	16.1465
23.7467	16.0837
23.75	16.0175
23.7533	15.9418
23.7567	15.8593
23.76	15.7745
23.7633	15.683
23.7667	15.5815
23.77	15.4789
23.7733	15.3643
23.7767	15.2489
23.78	15.1331
23.7833	15.0112
23.7867	14.8837
23.79	14.7549
23.7933	14.6203
23.7967	14.4893
23.8	14.3597
23.8033	14.2293
23.8067	14.0958
23.81	13.9662
23.8133	13.836
23.8167	13.7108
23.82	13.5837
23.8233	13.4586
23.8267	13.3395
23.83	13.221
23.8333	13.1037
23.8367	12.9851
23.84	12.8796
23.8433	12.7751
23.8467	12.6743
23.85	12.5777
23.8533	12.4923
23.8567	12.4061
23.86	12.3203
23.8633	12.2399
23.8667	12.1676
23.87	12.1048
23.8733	12.0451
23.8767	11.9887
23.88	11.9434
23.8833	11.9015
23.8867	11.8617
23.89	11.8313
23.8933	11.7986
23.8967	11.7749
23.9	11.7501
23.9033	11.7296
23.9067	11.7148
23.91	11.707
23.9133	11.7055
23.9167	11.701
23.92	11.702
23.9233	11.7022
23.9267	11.7103
23.93	11.7167
23.9333	11.728
23.9367	11.7437
23.94	11.7567
23.9433	11.7704
23.9467	11.7871
23.95	11.8121
23.9533	11.8312
23.9567	11.8515
23.96	11.8746
23.9633	11.9019
23.9667	11.9298
23.97	11.9643
23.9733	11.991
23.9767	12.0156
23.98	12.0437
23.9833	12.0742
23.9867	12.1075
23.99	12.1377
23.9933	12.1731
23.9967	12.2063
24	12.2366
24.0033	12.2684
24.0067	12.2969
24.01	12.3245
24.0133	12.3587
24.0167	12.3915
24.02	12.4278
24.0233	12.4656
24.0267	12.5004
24.03	12.5389
24.0333	12.579
24.0367	12.618
24.04	12.6575
24.0433	12.6991
24.0467	12.7417
24.05	12.789
24.0533	12.833
24.0567	12.8858
24.06	12.9407
24.0633	12.9961
24.0667	13.0579
24.07	13.123
24.0733	13.191
24.0767	13.2606
24.08	13.3371
24.0833	13.421
24.0867	13.5032
24.09	13.593
24.0933	13.6901
24.0967	13.7957
24.1	13.908
24.1033	14.0285
24.1067	14.1571
24.11	14.299
24.1133	14.4448
24.1167	14.6015
24.12	14.7751
24.1233	14.9577
24.1267	15.1475
24.13	15.3516
24.1333	15.571
24.1367	15.8019
24.14	16.0446
24.1433	16.3019
24.1467	16.5753
24.15	16.8613
24.1533	17.1738
24.1567	17.4919
24.16	17.8286
24.1633	18.1845
24.1667	18.5605
24.17	18.9565
24.1733	19.3739
24.1767	19.8074
24.18	20.2646
24.1833	20.7357
24.1867	21.2339
24.19	21.7472
24.1933	22.2846
24.1967	22.8451
24.2	23.4328
24.2033	24.0443
24.2067	24.6771
24.21	25.332
24.2133	26.0103
24.2167	26.7079
24.22	27.4296
24.2233	28.1729
24.2267	28.9351
24.23	29.717
24.2333	30.5191
24.2367	31.3385
24.24	32.1716
24.2433	33.0197
24.2467	33.8717
24.25	34.7408
24.2533	35.6155
24.2567	36.501
24.26	37.3911
24.2633	38.2832
24.2667	39.1703
24.27	40.0561
24.2733	40.933
24.2767	41.8004
24.28	42.6587
24.2833	43.4938
24.2867	44.3224
24.29	45.1318
24.2933	45.9178
24.2967	46.6809
24.3	47.4156
24.3033	48.1201
24.3067	48.7934
24.31	49.443
24.3133	50.0551
24.3167	50.6326
24.32	51.1753
24.3233	51.6887
24.3267	52.169
24.33	52.6217
24.3333	53.048
24.3367	53.4402
24.34	53.8085
24.3433	54.154
24.3467	54.472
24.35	54.7775
24.3533	55.0741
24.3567	55.3582
24.36	55.6351
24.3633	55.9082
24.3667	56.1783
24.37	56.4473
24.3733	56.7284
24.3767	57.0189
24.38	57.323
24.3833	57.647
24.3867	57.9879
24.39	58.3481
24.3933	58.7339
24.3967	59.1415
24.4	59.5718
24.4033	60.0261
24.4067	60.505
24.41	61.0112
24.4133	61.5389
24.4167	62.0972
24.42	62.6646
24.4233	63.2511
24.4267	63.8501
24.43	64.464
24.4333	65.0825
24.4367	65.6965
24.44	66.3188
24.4433	66.9287
24.4467	67.5196
24.45	68.0886
24.4533	68.6357
24.4567	69.1466
24.46	69.6192
24.4633	70.0471
24.4667	70.4261
24.47	70.7515
24.4733	71.0124
24.4767	71.2092
24.48	71.3414
24.4833	71.4056
24.4867	71.3991
24.49	71.312
24.4933	71.142
24.4967	70.8983
24.5	70.5736
24.5033	70.1689
24.5067	69.6829
24.51	69.1188
24.5133	68.4805
24.5167	67.7653
24.52	66.9733
24.5233	66.108
24.5267	65.1719
24.53	64.1703
24.5333	63.1115
24.5367	61.9967
24.54	60.8292
24.5433	59.6187
24.5467	58.3627
24.55	57.0806
24.5533	55.7624
24.5567	54.4249
24.56	53.0624
24.5633	51.6844
24.5667	50.2985
24.57	48.9086
24.5733	47.5215
24.5767	46.1358
24.58	44.755
24.5833	43.3915
24.5867	42.0408
24.59	40.7034
24.5933	39.3922
24.5967	38.1095
24.6	36.8496
24.6033	35.6224
24.6067	34.4282
24.61	33.2681
24.6133	32.1422
24.6167	31.0545
24.62	30.0066
24.6233	29.005
24.6267	28.041
24.63	27.1203
24.6333	26.2454
24.6367	25.4067
24.64	24.6112
24.6433	23.8601
24.6467	23.1433
24.65	22.4704
24.6533	21.8308
24.6567	21.2285
24.66	20.6726
24.6633	20.1525
24.6667	19.6687
24.67	19.2106
24.6733	18.784
24.6767	18.3855
24.68	18.0194
24.6833	17.6846
24.6867	17.3709
24.69	17.0754
24.6933	16.8141
24.6967	16.5733
24.7	16.3471
24.7033	16.1452
24.7067	15.962
24.71	15.7963
24.7133	15.6443
24.7167	15.5097
24.72	15.3846
24.7233	15.2739
24.7267	15.174
24.73	15.0836
24.7333	14.9949
24.7367	14.9189
24.74	14.8455
24.7433	14.7808
24.7467	14.7275
24.75	14.6747
24.7533	14.6221
24.7567	14.5731
24.76	14.5289
24.7633	14.4852
24.7667	14.4476
24.77	14.4087
24.7733	14.3718
24.7767	14.331
24.78	14.2914
24.7833	14.2498
24.7867	14.203
24.79	14.162
24.7933	14.1164
24.7967	14.0747
24.8	14.0317
24.8033	13.9847
24.8067	13.9387
24.81	13.8888
24.8133	13.8413
24.8167	13.7859
24.82	13.7309
24.8233	13.6776
24.8267	13.6287
24.83	13.5769
24.8333	13.5188
24.8367	13.4682
24.84	13.4087
24.8433	13.3512
24.8467	13.2841
24.85	13.2238
24.8533	13.1657
24.8567	13.1091
24.86	13.0538
24.8633	12.9923
24.8667	12.9365
24.87	12.8767
24.8733	12.816
24.8767	12.76
24.88	12.7082
24.8833	12.6535
24.8867	12.6039
24.89	12.5546
24.8933	12.5074
24.8967	12.4561
24.9	12.4022
24.9033	12.355
24.9067	12.3095
24.91	12.2631
24.9133	12.2199
24.9167	12.1765
24.92	12.1382
24.9233	12.0971
24.9267	12.0589
24.93	12.0177
24.9333	11.9813
24.9367	11.9475
24.94	11.9181
24.9433	11.8843
24.9467	11.8563
24.95	11.8281
24.9533	11.8029
24.9567	11.7841
24.96	11.7676
24.9633	11.7478
24.9667	11.7273
24.97	11.7096
24.9733	11.6943
24.9767	11.685
24.98	11.6663
24.9833	11.6604
24.9867	11.6567
24.99	11.6488
24.9933	11.6408
24.9967	11.6363
25	11.6384
25.0033	11.6451
25.0067	11.6494
25.01	11.6528
25.0133	11.6587
25.0167	11.6731
25.02	11.6916
25.0233	11.7051
25.0267	11.7208
25.03	11.7407
25.0333	11.7582
25.0367	11.7872
25.04	11.8148
25.0433	11.8452
25.0467	11.8777
25.05	11.9152
25.0533	11.9532
25.0567	11.9942
25.06	12.0392
25.0633	12.089
25.0667	12.133
25.07	12.1822
25.0733	12.2317
25.0767	12.287
25.08	12.3417
25.0833	12.4034
25.0867	12.4732
25.09	12.5424
25.0933	12.6084
25.0967	12.6835
25.1	12.7605
25.1033	12.839
25.1067	12.9148
25.11	12.9974
25.1133	13.0819
25.1167	13.1733
25.12	13.2642
25.1233	13.3604
25.1267	13.4512
25.13	13.5405
25.1333	13.6437
25.1367	13.7486
25.14	13.852
25.1433	13.9497
25.1467	14.0497
25.15	14.152
25.1533	14.2545
25.1567	14.3573
25.16	14.4643
25.1633	14.5655
25.1667	14.6695
25.17	14.7752
25.1733	14.8784
25.1767	14.9815
25.18	15.0842
25.1833	15.1824
25.1867	15.2744
25.19	15.3747
25.1933	15.477
25.1967	15.5758
25.2	15.6743
25.2033	15.7689
25.2067	15.8584
25.21	15.9493
25.2133	16.0339
25.2167	16.1175
25.22	16.1942
25.2233	16.2696
25.2267	16.3483
25.23	16.4232
25.2333	16.4933
25.2367	16.5674
25.24	16.6346
25.2433	16.6956
25.2467	16.7552
25.25	16.8134
25.2533	16.8722
25.2567	16.9254
25.26	16.9772
25.2633	17.0259
25.2667	17.0735
25.27	17.12
25.2733	17.1635
25.2767	17.2025
25.28	17.2375
25.2833	17.2706
25.2867	17.3014
25.29	17.3295
25.2933	17.3465
25.2967	17.3676
25.3	17.3849
25.3033	17.398
25.3067	17.3986
25.31	17.3973
25.3133	17.3907
25.3167	17.3835
25.32	17.3667
25.3233	17.3469
25.3267	17.3233
25.33	17.295
25.3333	17.2602
25.3367	17.2216
25.34	17.1757
25.3433	17.121
25.3467	17.0598
25.35	16.9978
25.3533	16.9306
25.3567	16.8632
25.36	16.793
25.3633	16.7146
25.3667	16.6344
25.37	16.554
25.3733	16.4692
25.3767	16.3852
25.38	16.2969
25.3833	16.2046
25.3867	16.1093
25.39	16.0122
25.3933	15.9115
25.3967	15.8131
25.4	15.7132
25.4033	15.6168
25.4067	15.5233
25.41	15.4295
25.4133	15.3341
25.4167	15.2422
25.42	15.1506
25.4233	15.0572
25.4267	14.9758
25.43	14.892
25.4333	14.8102
25.4367	14.722
25.44	14.6404
25.4433	14.5587
25.4467	14.4802
25.45	14.4074
25.4533	14.3373
25.4567	14.263
25.46	14.1896
25.4633	14.1171
25.4667	14.0489
25.47	13.9778
25.4733	13.9118
25.4767	13.8441
25.48	13.78
25.4833	13.7206
25.4867	13.6589
25.49	13.6003
25.4933	13.5453
25.4967	13.4921
25.5	13.4401
25.5033	13.3878
25.5067	13.3424
25.51	13.2972
25.5133	13.2507
25.5167	13.2067
25.52	13.1747
25.5233	13.1334
25.5267	13.0947
25.53	13.0517
25.5333	13.0165
25.5367	12.9841
25.54	12.952
25.5433	12.9179
25.5467	12.8916
25.55	12.8687
25.5533	12.8419
25.5567	12.8181
25.56	12.7919
25.5633	12.7678
25.5667	12.7498
25.57	12.733
25.5733	12.7224
25.5767	12.7099
25.58	12.6983
25.5833	12.6941
25.5867	12.6869
25.59	12.6844
25.5933	12.6802
25.5967	12.6864
25.6	12.6898
25.6033	12.6899
25.6067	12.6916
25.61	12.6955
25.6133	12.705
25.6167	12.7141
25.62	12.7295
25.6233	12.7395
25.6267	12.7502
25.63	12.7652
25.6333	12.7849
25.6367	12.8042
25.64	12.8186
25.6433	12.8352
25.6467	12.8551
25.65	12.8791
25.6533	12.9073
25.6567	12.9364
25.66	12.9673
25.6633	12.9929
25.6667	13.0126
25.67	13.0441
25.6733	13.0718
25.6767	13.0968
25.68	13.123
25.6833	13.1463
25.6867	13.1702
25.69	13.1982
25.6933	13.2218
25.6967	13.2527
25.7	13.2818
25.7033	13.3004
25.7067	13.3222
25.71	13.3461
25.7133	13.3668
25.7167	13.3859
25.72	13.4023
25.7233	13.4239
25.7267	13.4471
25.73	13.4643
25.7333	13.4854
25.7367	13.5089
25.74	13.5239
25.7433	13.5343
25.7467	13.5495
25.75	13.5659
25.7533	13.577
25.7567	13.5855
25.76	13.5978
25.7633	13.607
25.7667	13.6189
25.77	13.6272
25.7733	13.6359
25.7767	13.6449
25.78	13.6497
25.7833	13.6547
25.7867	13.6593
25.79	13.6616
25.7933	13.6621
25.7967	13.6621
25.8	13.6674
25.8033	13.6674
25.8067	13.666
25.81	13.6688
25.8133	13.6662
25.8167	13.6614
25.82	13.6522
25.8233	13.6459
25.8267	13.6375
25.83	13.629
25.8333	13.6275
25.8367	13.6226
25.84	13.616
25.8433	13.6089
25.8467	13.5963
25.85	13.5876
25.8533	13.5754
25.8567	13.5617
25.86	13.5482
25.8633	13.5356
25.8667	13.5237
25.87	13.5185
25.8733	13.5139
25.8767	13.5076
25.88	13.5051
25.8833	13.4985
25.8867	13.489
25.89	13.4834
25.8933	13.479
25.8967	13.4765
25.9	13.4751
25.9033	13.4698
25.9067	13.4693
25.91	13.4704
25.9133	13.4718
25.9167	13.473
25.92	13.4777
25.9233	13.4806
25.9267	13.4858
25.93	13.4951
25.9333	13.5023
25.9367	13.5067
25.94	13.5127
25.9433	13.5184
25.9467	13.5311
25.95	13.5428
25.9533	13.5587
25.9567	13.5742
25.96	13.5894
25.9633	13.6089
25.9667	13.6203
25.97	13.6347
25.9733	13.6496
25.9767	13.6755
25.98	13.697
25.9833	13.7172
25.9867	13.74
25.99	13.7675
25.9933	13.7902
25.9967	13.8106
26	13.8345
26.0033	13.8608
26.0067	13.8849
26.01	13.9084
26.0133	13.9333
26.0167	13.9542
26.02	13.9798
26.0233	14.0037
26.0267	14.0313
26.03	14.0572
26.0333	14.0888
26.0367	14.1207
26.04	14.1504
26.0433	14.1858
26.0467	14.222
26.05	14.258
26.0533	14.2968
26.0567	14.3349
26.06	14.3728
26.0633	14.4169
26.0667	14.4682
26.07	14.5172
26.0733	14.5646
26.0767	14.6153
26.08	14.6748
26.0833	14.7309
26.0867	14.7948
26.09	14.8579
26.0933	14.9217
26.0967	14.9927
26.1	15.0696
26.1033	15.1505
26.1067	15.229
26.11	15.3181
26.1133	15.4121
26.1167	15.5079
26.12	15.6068
26.1233	15.7101
26.1267	15.8172
26.13	15.9251
26.1333	16.0394
26.1367	16.1519
26.14	16.2658
26.1433	16.3867
26.1467	16.5103
26.15	16.6277
26.1533	16.7475
26.1567	16.8666
26.16	16.9901
26.1633	17.1158
26.1667	17.2301
26.17	17.3449
26.1733	17.4593
26.1767	17.5762
26.18	17.6866
26.1833	17.7943
26.1867	17.8937
26.19	17.9853
26.1933	18.072
26.1967	18.1585
26.2	18.2432
26.2033	18.3165
26.2067	18.3822
26.21	18.4386
26.2133	18.4879
26.2167	18.5283
26.22	18.554
26.2233	18.5703
26.2267	18.5741
26.23	18.5777
26.2333	18.5666
26.2367	18.5439
26.24	18.5083
26.2433	18.4689
26.2467	18.42
26.25	18.359
26.2533	18.2929
26.2567	18.2164
26.26	18.1365
26.2633	18.0433
26.2667	17.9483
26.27	17.848
26.2733	17.741
26.2767	17.6225
26.28	17.499
26.2833	17.3736
26.2867	17.2481
26.29	17.1161
26.2933	16.98
26.2967	16.8493
26.3	16.7151
26.3033	16.5744
26.3067	16.4352
26.31	16.3042
26.3133	16.1707
26.3167	16.0388
26.32	15.9038
26.3233	15.7775
26.3267	15.6556
26.33	15.5384
26.3333	15.4274
26.3367	15.3187
26.34	15.2166
26.3433	15.1167
26.3467	15.0232
26.35	14.9369
26.3533	14.8553
26.3567	14.7813
26.36	14.7075
26.3633	14.643
26.3667	14.5844
26.37	14.529
26.3733	14.4809
26.3767	14.44
26.38	14.4016
26.3833	14.3689
26.3867	14.3452
26.39	14.3192
26.3933	14.3058
26.3967	14.2961
26.4	14.2944
26.4033	14.2894
26.4067	14.2895
26.41	14.2949
26.4133	14.3006
26.4167	14.3103
26.42	14.3228
26.4233	14.3401
26.4267	14.3596
26.43	14.3771
26.4333	14.3968
26.4367	14.4175
26.44	14.4381
26.4433	14.4591
26.4467	14.4844
26.45	14.51
26.4533	14.5282
26.4567	14.5462
26.46	14.573
26.4633	14.5994
26.4667	14.6266
26.47	14.6494
26.4733	14.6669
26.4767	14.6926
26.48	14.7129
26.4833	14.73
26.4867	14.7486
26.49	14.7641
26.4933	14.7808
26.4967	14.7998
26.5	14.8204
26.5033	14.8318
26.5067	14.8393
26.51	14.8445
26.5133	14.8546
26.5167	14.8619
26.52	14.8674
26.5233	14.872
26.5267	14.8746
26.53	14.8786
26.5333	14.8747
26.5367	14.864
26.54	14.8553
26.5433	14.8414
26.5467	14.8285
26.55	14.8121
26.5533	14.7936
26.5567	14.7683
26.56	14.7466
26.5633	14.7182
26.5667	14.6887
26.57	14.6545
26.5733	14.6119
26.5767	14.5764
26.58	14.5434
26.5833	14.5012
26.5867	14.4662
26.59	14.4239
26.5933	14.3785
26.5967	14.3323
26.6	14.2855
26.6033	14.2324
26.6067	14.1821
26.61	14.1269
26.6133	14.0769
26.6167	14.0263
26.62	13.9734
26.6233	13.92
26.6267	13.8614
26.63	13.81
26.6333	13.7618
26.6367	13.7022
26.64	13.6499
26.6433	13.6062
26.6467	13.5534
26.65	13.497
26.6533	13.4507
26.6567	13.4018
[truncated: 7,004 more rows]

## Sheet: Fig. S4c
Retention volume (ml)	A205nm (mAU)
19.9967	10.6539
20	10.6637
20.0033	10.6734
20.0067	10.6848
20.01	10.6976
20.0133	10.7126
20.0167	10.7281
20.02	10.7438
20.0233	10.7593
20.0267	10.7741
20.03	10.7964
20.0333	10.8198
20.0367	10.8407
20.04	10.8623
20.0433	10.8847
20.0467	10.9117
20.05	10.9362
20.0533	10.9588
20.0567	10.9856
20.06	11.0111
20.0633	11.0367
20.0667	11.0591
20.07	11.0858
20.0733	11.1135
20.0767	11.1395
20.08	11.1647
20.0833	11.1913
20.0867	11.2177
20.09	11.2434
20.0933	11.2672
20.0967	11.29
20.1	11.3112
20.1033	11.3334
20.1067	11.3514
20.11	11.369
20.1133	11.3836
20.1167	11.3975
20.12	11.4092
20.1233	11.4187
20.1267	11.4245
20.13	11.4285
20.1333	11.43
20.1367	11.4306
20.14	11.4284
20.1433	11.4217
20.1467	11.4131
20.15	11.4026
20.1533	11.3901
20.1567	11.3757
20.16	11.356
20.1633	11.3369
20.1667	11.3167
20.17	11.2968
20.1733	11.2748
20.1767	11.2499
20.18	11.224
20.1833	11.1993
20.1867	11.1732
20.19	11.1444
20.1933	11.1171
20.1967	11.0874
20.2	11.0583
20.2033	11.0277
20.2067	10.9971
20.21	10.9656
20.2133	10.9354
20.2167	10.9044
20.22	10.8736
20.2233	10.8442
20.2267	10.8153
20.23	10.7871
20.2333	10.764
20.2367	10.7393
20.24	10.7171
20.2433	10.7007
20.2467	10.6851
20.25	10.673
20.2533	10.6631
20.2567	10.6576
20.26	10.6548
20.2633	10.6569
20.2667	10.6634
20.27	10.6755
20.2733	10.6899
20.2767	10.7066
20.28	10.7283
20.2833	10.7549
20.2867	10.7828
20.29	10.8145
20.2933	10.851
20.2967	10.8917
20.3	10.9352
20.3033	10.9825
20.3067	11.0325
20.31	11.0854
20.3133	11.14
20.3167	11.2004
20.32	11.2647
20.3233	11.3312
20.3267	11.3967
20.33	11.4628
20.3333	11.5318
20.3367	11.5994
20.34	11.6695
20.3433	11.7382
20.3467	11.8073
20.35	11.8754
20.3533	11.9385
20.3567	11.9985
20.36	12.0572
20.3633	12.1123
20.3667	12.1652
20.37	12.2141
20.3733	12.2561
20.3767	12.2979
20.38	12.3328
20.3833	12.3649
20.3867	12.3897
20.39	12.4102
20.3933	12.4256
20.3967	12.4383
20.4	12.4443
20.4033	12.444
20.4067	12.4402
20.41	12.4312
20.4133	12.4169
20.4167	12.3979
20.42	12.3737
20.4233	12.3454
20.4267	12.3127
20.43	12.2732
20.4333	12.2295
20.4367	12.186
20.44	12.1372
20.4433	12.0834
20.4467	12.0262
20.45	11.965
20.4533	11.9019
20.4567	11.8363
20.46	11.7679
20.4633	11.6954
20.4667	11.6262
20.47	11.5548
20.4733	11.4815
20.4767	11.4119
20.48	11.342
20.4833	11.272
20.4867	11.2045
20.49	11.1367
20.4933	11.0706
20.4967	11.0031
20.5	10.9381
20.5033	10.8773
20.5067	10.816
20.51	10.7532
20.5133	10.6968
20.5167	10.6414
20.52	10.5869
20.5233	10.5353
20.5267	10.4869
20.53	10.4383
20.5333	10.3939
20.5367	10.353
20.54	10.312
20.5433	10.2754
20.5467	10.2406
20.55	10.2095
20.5533	10.1778
20.5567	10.1465
20.56	10.1232
20.5633	10.1006
20.5667	10.0792
20.57	10.0629
20.5733	10.0461
20.5767	10.0329
20.58	10.021
20.5833	10.009
20.5867	9.99893
20.59	9.99177
20.5933	9.98427
20.5967	9.97791
20.6	9.97202
20.6033	9.96345
20.6067	9.96068
20.61	9.95736
20.6133	9.95385
20.6167	9.94987
20.62	9.94697
20.6233	9.94775
20.6267	9.94562
20.63	9.94687
20.6333	9.94885
20.6367	9.95092
20.64	9.95431
20.6433	9.95841
20.6467	9.96234
20.65	9.96598
20.6533	9.96783
20.6567	9.97133
20.66	9.97457
20.6633	9.98136
20.6667	9.98591
20.67	9.9909
20.6733	9.99478
20.6767	9.9979
20.68	9.99952
20.6833	10.0045
20.6867	10.0091
20.69	10.0143
20.6933	10.0189
20.6967	10.0222
20.7	10.0251
20.7033	10.0269
20.7067	10.0326
20.71	10.0363
20.7133	10.0392
20.7167	10.0431
20.72	10.0479
20.7233	10.0552
20.7267	10.0597
20.73	10.0639
20.7333	10.0687
20.7367	10.074
20.74	10.0776
20.7433	10.0832
20.7467	10.087
20.75	10.089
20.7533	10.0924
20.7567	10.0959
20.76	10.0977
20.7633	10.0991
20.7667	10.1007
20.77	10.1043
20.7733	10.1053
20.7767	10.1076
20.78	10.1079
20.7833	10.1113
20.7867	10.114
20.79	10.1155
20.7933	10.1177
20.7967	10.1206
20.8	10.1229
20.8033	10.1232
20.8067	10.126
20.81	10.1309
20.8133	10.1343
20.8167	10.1367
20.82	10.1396
20.8233	10.1384
20.8267	10.1379
20.83	10.1375
20.8333	10.1383
20.8367	10.138
20.84	10.1389
20.8433	10.1379
20.8467	10.1353
20.85	10.1339
20.8533	10.1318
20.8567	10.1323
20.86	10.1298
20.8633	10.1272
20.8667	10.1269
20.87	10.1262
20.8733	10.1263
20.8767	10.1279
20.88	10.1272
20.8833	10.1293
20.8867	10.1305
20.89	10.1264
20.8933	10.1243
20.8967	10.121
20.9	10.1203
20.9033	10.118
20.9067	10.1186
20.91	10.1175
20.9133	10.1165
20.9167	10.1155
20.92	10.1136
20.9233	10.1106
20.9267	10.1092
20.93	10.1064
20.9333	10.1042
20.9367	10.1043
20.94	10.1053
20.9433	10.1045
20.9467	10.1051
20.95	10.1044
20.9533	10.1038
20.9567	10.104
20.96	10.1048
20.9633	10.1075
20.9667	10.1099
20.97	10.1106
20.9733	10.1118
20.9767	10.1128
20.98	10.1113
20.9833	10.1123
20.9867	10.1134
20.99	10.1135
20.9933	10.1121
20.9967	10.1111
21	10.1135
21.0033	10.1162
21.0067	10.1169
21.01	10.1207
21.0133	10.126
21.0167	10.1299
21.02	10.1317
21.0233	10.1336
21.0267	10.1395
21.03	10.1473
21.0333	10.1559
21.0367	10.1635
21.04	10.1732
21.0433	10.1843
21.0467	10.1963
21.05	10.2082
21.0533	10.2238
21.0567	10.2415
21.06	10.2607
21.0633	10.2829
21.0667	10.3078
21.07	10.3372
21.0733	10.369
21.0767	10.4028
21.08	10.4435
21.0833	10.4884
21.0867	10.5376
21.09	10.5942
21.0933	10.6534
21.0967	10.7196
21.1	10.7954
21.1033	10.8764
21.1067	10.9674
21.11	11.0645
21.1133	11.1694
21.1167	11.2786
21.12	11.3995
21.1233	11.5265
21.1267	11.6572
21.13	11.7965
21.1333	11.945
21.1367	12.1007
21.14	12.2658
21.1433	12.4364
21.1467	12.6147
21.15	12.7989
21.1533	12.987
21.1567	13.1788
21.16	13.3767
21.1633	13.5787
21.1667	13.7813
21.17	13.9874
21.1733	14.196
21.1767	14.4031
21.18	14.6106
21.1833	14.8196
21.1867	15.0233
21.19	15.2242
21.1933	15.419
21.1967	15.6063
21.2	15.7863
21.2033	15.9595
21.2067	16.1229
21.21	16.276
21.2133	16.4197
21.2167	16.5513
21.22	16.6688
21.2233	16.773
21.2267	16.8665
21.23	16.945
21.2333	17.0121
21.2367	17.0601
21.24	17.0944
21.2433	17.1172
21.2467	17.1246
21.25	17.1177
21.2533	17.0968
21.2567	17.0611
21.26	17.0167
21.2633	16.9543
21.2667	16.8789
21.27	16.7924
21.2733	16.6973
21.2767	16.5897
21.28	16.4694
21.2833	16.3391
21.2867	16.2026
21.29	16.0591
21.2933	15.9073
21.2967	15.7492
21.3	15.5845
21.3033	15.4122
21.3067	15.2412
21.31	15.0686
21.3133	14.8929
21.3167	14.7138
21.32	14.5348
21.3233	14.3576
21.3267	14.1829
21.33	14.0108
21.3333	13.8426
21.3367	13.6769
21.34	13.5113
21.3433	13.3531
21.3467	13.1949
21.35	13.0411
21.3533	12.893
21.3567	12.7531
21.36	12.6167
21.3633	12.4823
21.3667	12.354
21.37	12.2339
21.3733	12.1168
21.3767	12.0012
21.38	11.8924
21.3833	11.7896
21.3867	11.6941
21.39	11.6031
21.3933	11.5197
21.3967	11.4419
21.4	11.3691
21.4033	11.3018
21.4067	11.2404
21.41	11.1824
21.4133	11.1306
21.4167	11.0853
21.42	11.0447
21.4233	11.008
21.4267	10.9767
21.43	10.947
21.4333	10.9202
21.4367	10.8969
21.44	10.8774
21.4433	10.8626
21.4467	10.8546
21.45	10.8494
21.4533	10.8423
21.4567	10.8378
21.46	10.8355
21.4633	10.8378
21.4667	10.8446
21.47	10.8526
21.4733	10.8626
21.4767	10.8711
21.48	10.8845
21.4833	10.9016
21.4867	10.9172
21.49	10.9368
21.4933	10.958
21.4967	10.9779
21.5	10.9971
21.5033	11.0196
21.5067	11.0423
21.51	11.0661
21.5133	11.0877
21.5167	11.1105
21.52	11.1329
21.5233	11.1553
21.5267	11.1735
21.53	11.1935
21.5333	11.2142
21.5367	11.2348
21.54	11.252
21.5433	11.2682
21.5467	11.2859
21.55	11.3038
21.5533	11.3176
21.5567	11.3291
21.56	11.3409
21.5633	11.3529
21.5667	11.3647
21.57	11.3732
21.5733	11.3796
21.5767	11.3854
21.58	11.3894
21.5833	11.3915
21.5867	11.3924
21.59	11.3885
21.5933	11.3827
21.5967	11.3744
21.6	11.3666
21.6033	11.3567
21.6067	11.3455
21.61	11.3298
21.6133	11.3141
21.6167	11.2984
21.62	11.2805
21.6233	11.2636
21.6267	11.2461
21.63	11.2273
21.6333	11.2068
21.6367	11.1844
21.64	11.1658
21.6433	11.1451
21.6467	11.1243
21.65	11.1027
21.6533	11.0826
21.6567	11.0616
21.66	11.0398
21.6633	11.0151
21.6667	10.9905
21.67	10.9667
21.6733	10.9435
21.6767	10.9204
21.68	10.8956
21.6833	10.8711
21.6867	10.8451
21.69	10.8224
21.6933	10.8007
21.6967	10.7762
21.7	10.7537
21.7033	10.7311
21.7067	10.7101
21.71	10.6865
21.7133	10.6655
21.7167	10.6475
21.72	10.6279
21.7233	10.6102
21.7267	10.5936
21.73	10.5756
21.7333	10.5548
21.7367	10.538
21.74	10.5209
21.7433	10.5034
21.7467	10.4864
21.75	10.4683
21.7533	10.4508
21.7567	10.4329
21.76	10.4151
21.7633	10.3949
21.7667	10.3779
21.77	10.3591
21.7733	10.343
21.7767	10.3278
21.78	10.3129
21.7833	10.2999
21.7867	10.2884
21.79	10.2762
21.7933	10.265
21.7967	10.253
21.8	10.2423
21.8033	10.232
21.8067	10.2242
21.81	10.2162
21.8133	10.2067
21.8167	10.2006
21.82	10.1962
21.8233	10.1888
21.8267	10.1808
21.83	10.172
21.8333	10.1654
21.8367	10.1601
21.84	10.156
21.8433	10.15
21.8467	10.1436
21.85	10.1427
21.8533	10.1409
21.8567	10.1383
21.86	10.141
21.8633	10.1435
21.8667	10.1438
21.87	10.147
21.8733	10.1485
21.8767	10.1531
21.88	10.1589
21.8833	10.1686
21.8867	10.1725
21.89	10.1791
21.8933	10.1829
21.8967	10.1885
21.9	10.1995
21.9033	10.2101
21.9067	10.22
21.91	10.23
21.9133	10.2377
21.9167	10.2453
21.92	10.2541
21.9233	10.2655
21.9267	10.2781
21.93	10.2876
21.9333	10.2994
21.9367	10.3142
21.94	10.3249
21.9433	10.3373
21.9467	10.3504
21.95	10.3629
21.9533	10.3741
21.9567	10.3872
21.96	10.4008
21.9633	10.4137
21.9667	10.4289
21.97	10.4419
21.9733	10.4531
21.9767	10.4669
21.98	10.4811
21.9833	10.4934
21.9867	10.5039
21.99	10.5146
21.9933	10.5266
21.9967	10.538
22	10.5478
22.0033	10.5608
22.0067	10.5732
22.01	10.5845
22.0133	10.5974
22.0167	10.612
22.02	10.6286
22.0233	10.6427
22.0267	10.6561
22.03	10.6711
22.0333	10.6862
22.0367	10.7023
22.04	10.7204
22.0433	10.7382
22.0467	10.7556
22.05	10.7725
22.0533	10.7898
22.0567	10.8079
22.06	10.8261
22.0633	10.8435
22.0667	10.8616
22.07	10.8804
22.0733	10.8974
22.0767	10.9181
22.08	10.9369
22.0833	10.9569
22.0867	10.978
22.09	10.9988
22.0933	11.0189
22.0967	11.0398
22.1	11.0595
22.1033	11.0807
22.1067	11.103
22.11	11.1261
22.1133	11.1466
22.1167	11.1697
22.12	11.1918
22.1233	11.2112
22.1267	11.2299
22.13	11.2475
22.1333	11.2676
22.1367	11.2834
22.14	11.3001
22.1433	11.3136
22.1467	11.3275
22.15	11.3404
22.1533	11.3543
22.1567	11.3702
22.16	11.3854
22.1633	11.395
22.1667	11.4065
22.17	11.4164
22.1733	11.4285
22.1767	11.4372
22.18	11.4465
22.1833	11.4552
22.1867	11.4621
22.19	11.4691
22.1933	11.4727
22.1967	11.4774
22.2	11.4809
22.2033	11.4838
22.2067	11.4862
22.21	11.4854
22.2133	11.4845
22.2167	11.4809
22.22	11.477
22.2233	11.472
22.2267	11.4653
22.23	11.4592
22.2333	11.4542
22.2367	11.448
22.24	11.4426
22.2433	11.438
22.2467	11.4329
22.25	11.4271
22.2533	11.4192
22.2567	11.4155
22.26	11.4102
22.2633	11.4078
22.2667	11.4048
22.27	11.4012
22.2733	11.3982
22.2767	11.3954
22.28	11.3919
22.2833	11.3878
22.2867	11.3822
22.29	11.3781
22.2933	11.3741
22.2967	11.3743
22.3	11.3751
22.3033	11.3725
22.3067	11.3715
22.31	11.372
22.3133	11.3734
22.3167	11.3779
22.32	11.3826
22.3233	11.391
22.3267	11.3994
22.33	11.407
22.3333	11.4169
22.3367	11.4283
22.34	11.4418
22.3433	11.4592
22.3467	11.4757
22.35	11.4916
22.3533	11.5094
22.3567	11.5269
22.36	11.5476
22.3633	11.5687
22.3667	11.5909
22.37	11.6131
22.3733	11.6387
22.3767	11.6633
22.38	11.6885
22.3833	11.7171
22.3867	11.7474
22.39	11.7786
22.3933	11.8118
22.3967	11.8487
22.4	11.8899
22.4033	11.9309
22.4067	11.9735
22.41	12.0175
22.4133	12.0661
22.4167	12.117
22.42	12.1703
22.4233	12.2288
22.4267	12.2888
22.43	12.3512
22.4333	12.4194
22.4367	12.4923
22.44	12.5701
22.4433	12.6513
22.4467	12.7366
22.45	12.8286
22.4533	12.9275
22.4567	13.0317
22.46	13.1434
22.4633	13.2627
22.4667	13.3905
22.47	13.5285
22.4733	13.6748
22.4767	13.8284
22.48	13.9918
22.4833	14.1648
22.4867	14.3509
22.49	14.5486
22.4933	14.7545
22.4967	14.9717
22.5	15.2014
22.5033	15.447
22.5067	15.6996
22.51	15.9661
22.5133	16.2491
22.5167	16.5459
22.52	16.8571
22.5233	17.1858
22.5267	17.5351
22.53	17.9052
22.5333	18.2933
22.5367	18.7069
22.54	19.146
22.5433	19.6176
22.5467	20.123
22.55	20.6641
22.5533	21.2486
22.5567	21.8827
22.56	22.5703
22.5633	23.3181
22.5667	24.1378
22.57	25.0326
22.5733	26.0121
22.5767	27.0876
22.58	28.2711
22.5833	29.5671
22.5867	30.9915
22.59	32.5573
22.5933	34.2773
22.5967	36.1629
22.6	38.2283
22.6033	40.4865
22.6067	42.9455
22.61	45.6158
22.6133	48.5075
22.6167	51.625
22.62	54.9734
22.6233	58.5581
22.6267	62.3824
22.63	66.4452
22.6333	70.7394
22.6367	75.2618
22.64	80.0047
22.6433	84.9591
22.6467	90.1149
22.65	95.4504
22.6533	100.952
22.6567	106.6
22.66	112.375
22.6633	118.25
22.6667	124.209
22.67	130.225
22.6733	136.276
22.6767	142.33
22.68	148.362
22.6833	154.343
22.6867	160.248
22.69	166.043
22.6933	171.7
22.6967	177.189
22.7	182.492
22.7033	187.586
22.7067	192.444
22.71	197.046
22.7133	201.369
22.7167	205.399
22.72	209.12
22.7233	212.52
22.7267	215.585
22.73	218.302
22.7333	220.665
22.7367	222.669
22.74	224.312
22.7433	225.592
22.7467	226.509
22.75	227.066
22.7533	227.266
22.7567	227.116
22.76	226.623
22.7633	225.795
22.7667	224.646
22.77	223.19
22.7733	221.434
22.7767	219.395
22.78	217.086
22.7833	214.524
22.7867	211.723
22.79	208.698
22.7933	205.467
22.7967	202.042
22.8	198.447
22.8033	194.693
22.8067	190.797
22.81	186.772
22.8133	182.634
22.8167	178.394
22.82	174.069
22.8233	169.67
22.8267	165.209
22.83	160.692
22.8333	156.139
22.8367	151.564
22.84	146.983
22.8433	142.401
22.8467	137.83
22.85	133.286
22.8533	128.777
22.8567	124.31
22.86	119.897
22.8633	115.548
22.8667	111.268
22.87	107.06
22.8733	102.932
22.8767	98.8884
22.88	94.9347
22.8833	91.0702
22.8867	87.3087
22.89	83.6552
22.8933	80.1056
22.8967	76.661
22.9	73.3253
22.9033	70.0983
22.9067	66.9793
22.91	63.9691
22.9133	61.0722
22.9167	58.2885
22.92	55.6184
22.9233	53.0645
22.9267	50.6208
22.93	48.2886
22.9333	46.0663
22.9367	43.9506
22.94	41.9433
22.9433	40.0366
22.9467	38.2304
22.95	36.5229
22.9533	34.9067
22.9567	33.3798
22.96	31.9438
22.9633	30.5897
22.9667	29.3155
22.97	28.1177
22.9733	26.9934
22.9767	25.9408
22.98	24.9534
22.9833	24.03
22.9867	23.1656
22.99	22.3587
22.9933	21.6081
22.9967	20.9081
23	20.2619
23.0033	19.6608
23.0067	19.1049
23.01	18.5918
23.0133	18.1196
23.0167	17.6856
23.02	17.2858
23.0233	16.9242
23.0267	16.5913
23.03	16.291
23.0333	16.0195
23.0367	15.7783
23.04	15.5616
23.0433	15.371
23.0467	15.2047
23.05	15.0619
23.0533	14.9425
23.0567	14.8467
23.06	14.7753
23.0633	14.7249
23.0667	14.6999
23.07	14.6953
23.0733	14.7155
23.0767	14.7601
23.08	14.829
23.0833	14.9239
23.0867	15.0454
23.09	15.1957
23.0933	15.3738
23.0967	15.5785
23.1	15.8136
23.1033	16.0759
23.1067	16.3703
23.11	16.6972
23.1133	17.056
23.1167	17.4492
23.12	17.8765
23.1233	18.3368
23.1267	18.8297
23.13	19.3536
23.1333	19.9136
23.1367	20.5109
23.14	21.1388
23.1433	21.7991
23.1467	22.4952
23.15	23.2218
23.1533	23.9793
23.1567	24.7642
23.16	25.5764
23.1633	26.4123
23.1667	27.2669
23.17	28.1389
23.1733	29.0271
23.1767	29.925
23.18	30.8309
23.1833	31.7426
23.1867	32.6575
23.19	33.5671
23.1933	34.4698
23.1967	35.3591
23.2	36.2353
23.2033	37.0927
23.2067	37.9275
23.21	38.7355
23.2133	39.5123
23.2167	40.2567
23.22	40.9628
23.2233	41.6293
23.2267	42.2509
23.23	42.8265
23.2333	43.3564
23.2367	43.8325
23.24	44.2536
23.2433	44.6218
23.2467	44.9332
23.25	45.1867
23.2533	45.3852
23.2567	45.5256
23.26	45.6109
23.2633	45.6382
23.2667	45.6081
23.27	45.5243
23.2733	45.3902
23.2767	45.2023
23.28	44.9627
23.2833	44.6779
23.2867	44.3472
23.29	43.9728
23.2933	43.5554
23.2967	43.0982
23.3	42.6057
23.3033	42.0797
23.3067	41.5244
23.31	40.9448
23.3133	40.3376
23.3167	39.7093
23.32	39.0654
23.3233	38.4071
23.3267	37.7389
23.33	37.0574
23.3333	36.369
23.3367	35.6761
23.34	34.9802
23.3433	34.2842
23.3467	33.5881
23.35	32.8939
23.3533	32.2023
23.3567	31.5188
23.36	30.844
23.3633	30.1748
23.3667	29.5123
23.37	28.858
23.3733	28.2184
23.3767	27.5899
23.38	26.973
23.3833	26.3701
23.3867	25.7823
23.39	25.2072
23.3933	24.6472
23.3967	24.1043
23.4	23.5763
23.4033	23.0626
23.4067	22.5663
23.41	22.0879
23.4133	21.6272
23.4167	21.1803
23.42	20.7483
23.4233	20.3319
23.4267	19.9349
23.43	19.5505
23.4333	19.1798
23.4367	18.8228
23.44	18.4812
23.4433	18.1525
23.4467	17.8344
23.45	17.5328
23.4533	17.2446
23.4567	16.9687
23.46	16.7051
23.4633	16.4551
23.4667	16.2151
23.47	15.9873
23.4733	15.7727
23.4767	15.569
23.48	15.3785
23.4833	15.1958
23.4867	15.0255
23.49	14.8627
23.4933	14.7104
23.4967	14.5669
23.5	14.4306
23.5033	14.3032
23.5067	14.1816
23.51	14.0675
23.5133	13.9625
23.5167	13.862
23.52	13.767
23.5233	13.6808
23.5267	13.6006
23.53	13.5218
23.5333	13.4505
23.5367	13.3869
23.54	13.327
23.5433	13.2711
23.5467	13.2188
23.55	13.1705
23.5533	13.1295
23.5567	13.0919
23.56	13.0561
23.5633	13.0253
23.5667	12.9991
23.57	12.9725
23.5733	12.9487
23.5767	12.9284
23.58	12.911
23.5833	12.8949
23.5867	12.8785
23.59	12.8645
23.5933	12.8527
23.5967	12.8419
23.6	12.8305
23.6033	12.8218
23.6067	12.8148
23.61	12.8088
23.6133	12.8042
23.6167	12.8007
23.62	12.798
23.6233	12.7961
23.6267	12.795
23.63	12.7974
23.6333	12.8
23.6367	12.8007
23.64	12.8047
23.6433	12.8089
23.6467	12.8134
23.65	12.8182
23.6533	12.8251
23.6567	12.8289
23.66	12.835
23.6633	12.8441
23.6667	12.8526
23.67	12.8627
23.6733	12.87
23.6767	12.8783
23.68	12.8911
23.6833	12.9039
23.6867	12.9162
23.69	12.929
23.6933	12.9425
23.6967	12.9584
23.7	12.9781
23.7033	12.9984
23.7067	13.017
23.71	13.04
23.7133	13.065
23.7167	13.0908
23.72	13.1188
23.7233	13.148
23.7267	13.1764
23.73	13.2059
23.7333	13.2364
23.7367	13.2685
23.74	13.3007
23.7433	13.3297
23.7467	13.3647
23.75	13.4013
23.7533	13.4329
23.7567	13.4651
23.76	13.4982
23.7633	13.5311
23.7667	13.5664
23.77	13.6016
23.7733	13.6386
23.7767	13.6729
23.78	13.7091
23.7833	13.7443
23.7867	13.7807
23.79	13.8152
23.7933	13.8514
23.7967	13.8865
23.8	13.9186
23.8033	13.9536
23.8067	13.9883
23.81	14.0214
23.8133	14.0545
23.8167	14.0869
23.82	14.1214
23.8233	14.1553
23.8267	14.1887
23.83	14.226
23.8333	14.2645
23.8367	14.304
23.84	14.3463
23.8433	14.3926
23.8467	14.4447
23.85	14.5021
23.8533	14.5658
23.8567	14.6404
23.86	14.7265
23.8633	14.8236
23.8667	14.9359
23.87	15.0642
23.8733	15.2139
23.8767	15.3917
23.88	15.5953
23.8833	15.8328
23.8867	16.105
23.89	16.4216
23.8933	16.7901
23.8967	17.2128
23.9	17.7033
23.9033	18.2691
23.9067	18.9202
23.91	19.6657
23.9133	20.5211
23.9167	21.4997
23.92	22.6112
23.9233	23.8673
23.9267	25.2808
23.93	26.8678
23.9333	28.6412
23.9367	30.6136
23.94	32.7989
23.9433	35.2045
23.9467	37.8431
23.95	40.7257
23.9533	43.859
23.9567	47.2467
23.96	50.8932
23.9633	54.7899
23.9667	58.9423
23.97	63.3449
23.9733	67.9846
23.9767	72.8528
23.98	77.9371
23.9833	83.2249
23.9867	88.6948
23.99	94.3215
23.9933	100.075
23.9967	105.931
24	111.861
24.0033	117.831
24.0067	123.805
24.01	129.759
24.0133	135.65
24.0167	141.452
24.02	147.133
24.0233	152.666
24.0267	158.016
24.03	163.155
24.0333	168.06
24.0367	172.699
24.04	177.048
24.0433	181.092
24.0467	184.806
24.05	188.179
24.0533	191.194
24.0567	193.84
24.06	196.11
24.0633	197.996
24.0667	199.496
24.07	200.604
24.0733	201.321
24.0767	201.65
24.08	201.602
24.0833	201.182
24.0867	200.401
24.09	199.273
24.0933	197.812
24.0967	196.031
24.1	193.953
24.1033	191.593
24.1067	188.972
24.11	186.104
24.1133	183.014
24.1167	179.72
24.12	176.24
24.1233	172.593
24.1267	168.801
24.13	164.879
24.1333	160.849
24.1367	156.721
24.14	152.509
24.1433	148.238
24.1467	143.925
24.15	139.584
24.1533	135.238
24.1567	130.896
24.16	126.571
24.1633	122.278
24.1667	118.029
24.17	113.831
24.1733	109.696
24.1767	105.629
24.18	101.644
24.1833	97.7466
24.1867	93.9396
24.19	90.2346
24.1933	86.6335
24.1967	83.1428
24.2	79.7609
24.2033	76.4935
24.2067	73.3386
24.21	70.2952
24.2133	67.369
24.2167	64.5586
24.22	61.8621
24.2233	59.2799
24.2267	56.8177
24.23	54.4727
24.2333	52.2397
24.2367	50.1218
24.24	48.1137
24.2433	46.2149
24.2467	44.421
24.25	42.7262
24.2533	41.1283
24.2567	39.6267
24.26	38.2161
24.2633	36.8939
24.2667	35.6556
24.27	34.4954
24.2733	33.4073
24.2767	32.3901
24.28	31.4415
24.2833	30.5551
24.2867	29.7288
24.29	28.9576
24.2933	28.2371
24.2967	27.5636
24.3	26.9374
24.3033	26.3544
24.3067	25.8058
24.31	25.2938
24.3133	24.8182
24.3167	24.3756
24.32	23.9583
24.3233	23.5649
24.3267	23.1951
24.33	22.8449
24.3333	22.5117
24.3367	22.1977
24.34	21.8963
24.3433	21.6082
24.3467	21.3305
24.35	21.0624
24.3533	20.8025
24.3567	20.5477
24.36	20.2999
24.3633	20.0599
24.3667	19.8235
24.37	19.5872
24.3733	19.3539
24.3767	19.1236
24.38	18.8969
24.3833	18.6736
24.3867	18.4527
24.39	18.2351
24.3933	18.0163
24.3967	17.8009
24.4	17.5886
24.4033	17.3827
24.4067	17.1794
24.41	16.9754
24.4133	16.7788
24.4167	16.5789
24.42	16.385
24.4233	16.1958
24.4267	16.0111
24.43	15.8296
24.4333	15.6514
24.4367	15.4774
24.44	15.3091
24.4433	15.146
24.4467	14.9887
24.45	14.8366
24.4533	14.6862
24.4567	14.544
24.46	14.4071
24.4633	14.2798
24.4667	14.1571
24.47	14.0414
24.4733	13.9339
24.4767	13.8333
24.48	13.7375
24.4833	13.651
24.4867	13.5711
24.49	13.4992
24.4933	13.4345
24.4967	13.3744
24.5	13.3223
24.5033	13.2779
24.5067	13.2388
24.51	13.2091
24.5133	13.1854
24.5167	13.1694
24.52	13.1621
24.5233	13.1593
24.5267	13.1649
24.53	13.1744
24.5333	13.1945
24.5367	13.2247
24.54	13.2618
24.5433	13.3064
24.5467	13.3546
24.55	13.4109
24.5533	13.4748
24.5567	13.546
24.56	13.6236
24.5633	13.7074
24.5667	13.7965
24.57	13.8907
24.5733	13.9889
24.5767	14.0931
24.58	14.203
24.5833	14.3142
24.5867	14.428
24.59	14.5434
24.5933	14.6595
24.5967	14.7763
24.6	14.8916
24.6033	15.0085
24.6067	15.125
24.61	15.2412
24.6133	15.356
24.6167	15.4667
24.62	15.5745
24.6233	15.6809
24.6267	15.7846
24.63	15.8829
24.6333	15.9768
24.6367	16.0677
24.64	16.1538
24.6433	16.2325
24.6467	16.305
24.65	16.3706
24.6533	16.4326
24.6567	16.4899
24.66	16.5387
24.6633	16.5839
24.6667	16.6216
24.67	16.654
24.6733	16.6804
24.6767	16.6977
24.68	16.7127
24.6833	16.7244
24.6867	16.7337
24.69	16.7405
24.6933	16.7434
24.6967	16.7409
24.7	16.739
24.7033	16.7341
24.7067	16.7269
24.71	16.7163
24.7133	16.7077
24.7167	16.6984
24.72	16.6888
24.7233	16.679
24.7267	16.6685
24.73	16.6591
24.7333	16.6496
24.7367	16.6391
24.74	16.6274
24.7433	16.6161
24.7467	16.6057
24.75	16.5946
24.7533	16.5827
24.7567	16.5705
24.76	16.5617
24.7633	16.5517
24.7667	16.5417
24.77	16.5303
24.7733	16.5164
24.7767	16.503
24.78	16.4899
24.7833	16.4736
24.7867	16.4576
24.79	16.4415
24.7933	16.4218
24.7967	16.401
24.8	16.3801
24.8033	16.3559
24.8067	16.3276
24.81	16.2965
24.8133	16.2657
24.8167	16.2344
24.82	16.2002
24.8233	16.1634
24.8267	16.1217
24.83	16.0778
24.8333	16.032
24.8367	15.985
24.84	15.9362
24.8433	15.8892
24.8467	15.8392
24.85	15.7865
24.8533	15.733
24.8567	15.6825
24.86	15.6299
24.8633	15.5759
24.8667	15.5211
24.87	15.467
24.8733	15.4137
24.8767	15.3624
24.88	15.3108
24.8833	15.2574
24.8867	15.2046
24.89	15.1505
24.8933	15.0963
24.8967	15.0448
24.9	14.9924
24.9033	14.9415
24.9067	14.8903
24.91	14.8395
24.9133	14.7899
24.9167	14.7419
24.92	14.692
24.9233	14.644
24.9267	14.5982
24.93	14.5531
24.9333	14.5107
24.9367	14.4719
24.94	14.4328
24.9433	14.3955
24.9467	14.3583
24.95	14.3225
24.9533	14.2881
24.9567	14.2504
24.96	14.2148
24.9633	14.183
24.9667	14.1534
24.97	14.1226
24.9733	14.0952
24.9767	14.0699
24.98	14.0426
24.9833	14.0158
24.9867	13.9935
24.99	13.9725
24.9933	13.9509
24.9967	13.9325
25	13.917
25.0033	13.9001
25.0067	13.8857
25.01	13.8751
25.0133	13.8666
25.0167	13.8589
25.02	13.8505
25.0233	13.8463
25.0267	13.8464
25.03	13.8449
25.0333	13.8422
25.0367	13.8406
25.04	13.8387
25.0433	13.8395
25.0467	13.8418
25.05	13.8426
25.0533	13.8434
25.0567	13.8438
25.06	13.8465
25.0633	13.8464
25.0667	13.8458
25.07	13.847
25.0733	13.8486
25.0767	13.85
25.08	13.8507
25.0833	13.8513
25.0867	13.8543
25.09	13.8547
25.0933	13.8541
25.0967	13.853
25.1	13.8516
25.1033	13.8487
25.1067	13.8445
25.11	13.8382
25.1133	13.8317
25.1167	13.827
25.12	13.8165
25.1233	13.8062
25.1267	13.7938
25.13	13.7776
25.1333	13.7635
25.1367	13.7476
25.14	13.7273
25.1433	13.7073
25.1467	13.6887
25.15	13.6666
25.1533	13.6423
25.1567	13.6195
25.16	13.5946
25.1633	13.5692
25.1667	13.5438
25.17	13.5198
25.1733	13.4938
25.1767	13.4662
25.18	13.4388
25.1833	13.4104
25.1867	13.383
25.19	13.3558
25.1933	13.3275
25.1967	13.2988
25.2	13.2697
25.2033	13.2392
25.2067	13.2092
25.21	13.184
25.2133	13.1564
25.2167	13.1269
25.22	13.0991
25.2233	13.0684
25.2267	13.0413
25.23	13.0162
25.2333	12.9921
25.2367	12.9692
25.24	12.9462
25.2433	12.9262
25.2467	12.905
25.25	12.8842
25.2533	12.863
25.2567	12.8447
25.26	12.8274
25.2633	12.811
25.2667	12.7955
25.27	12.7807
25.2733	12.765
25.2767	12.7482
25.28	12.7342
25.2833	12.7231
25.2867	12.7105
25.29	12.6973
25.2933	12.686
25.2967	12.6747
25.3	12.6613
25.3033	12.6517
25.3067	12.6417
25.31	12.6318
25.3133	12.6236
25.3167	12.6165
25.32	12.609
25.3233	12.6009
25.3267	12.5914
25.33	12.5848
25.3333	12.5797
25.3367	12.5758
25.34	12.5718
25.3433	12.5677
25.3467	12.563
25.35	12.5563
25.3533	12.5505
25.3567	12.547
25.36	12.5421
25.3633	12.5367
25.3667	12.5321
25.37	12.5257
25.3733	12.5174
25.3767	12.5139
25.38	12.5108
25.3833	12.5061
25.3867	12.5016
25.39	12.497
25.3933	12.495
25.3967	12.4914
25.4	12.4913
25.4033	12.4903
25.4067	12.4878
25.41	12.4877
25.4133	12.4909
25.4167	12.494
25.42	12.493
25.4233	12.494
25.4267	12.4966
25.43	12.4979
25.4333	12.501
25.4367	12.5029
25.44	12.5039
25.4433	12.5064
25.4467	12.5104
25.45	12.5141
25.4533	12.5199
25.4567	12.5256
25.46	12.5313
25.4633	12.5375
25.4667	12.5457
25.47	12.5535
25.4733	12.5617
25.4767	12.5699
25.48	12.5795
25.4833	12.5921
25.4867	12.6043
25.49	12.6145
25.4933	12.6276
25.4967	12.6408
25.5	12.6522
25.5033	12.6664
25.5067	12.679
25.51	12.6899
25.5133	12.7031
25.5167	12.7164
25.52	12.7278
25.5233	12.7387
25.5267	12.7491
25.53	12.7605
25.5333	12.7699
25.5367	12.7765
25.54	12.7846
25.5433	12.7929
25.5467	12.8039
25.55	12.812
25.5533	12.818
25.5567	12.823
25.56	12.829
25.5633	12.8329
25.5667	12.834
25.57	12.837
25.5733	12.8379
25.5767	12.8378
25.58	12.8358
25.5833	12.8346
25.5867	12.8311
25.59	12.8237
25.5933	12.8148
25.5967	12.8066
25.6	12.7967
25.6033	12.786
25.6067	12.7759
25.61	12.7671
25.6133	12.7558
25.6167	12.7497
25.62	12.741
25.6233	12.7311
25.6267	12.7226
25.63	12.7157
25.6333	12.7127
25.6367	12.7084
25.64	12.7054
25.6433	12.7075
25.6467	12.7098
25.65	12.7146
25.6533	12.7228
25.6567	12.7337
25.66	12.7484
25.6633	12.7649
25.6667	12.7862
25.67	12.8116
25.6733	12.842
25.6767	12.8799
25.68	12.92
25.6833	12.9685
25.6867	13.0224
25.69	13.0846
25.6933	13.1551
25.6967	13.2313
25.7	13.3162
25.7033	13.4096
25.7067	13.509
25.71	13.6194
25.7133	13.7378
25.7167	13.8662
25.72	14.0014
25.7233	14.1476
25.7267	14.3027
25.73	14.4687
25.7333	14.6423
25.7367	14.8243
25.74	15.0145
25.7433	15.2152
25.7467	15.4237
25.75	15.6425
25.7533	15.8659
25.7567	16.0997
25.76	16.3409
25.7633	16.5883
25.7667	16.8403
25.77	17.1017
25.7733	17.3649
25.7767	17.6306
25.78	17.9032
25.7833	18.1776
25.7867	18.4471
25.79	18.718
25.7933	18.9878
25.7967	19.2554
25.8	19.5151
25.8033	19.7694
25.8067	20.0176
25.81	20.258
25.8133	20.4879
25.8167	20.7064
25.82	20.914
25.8233	21.1082
25.8267	21.2892
25.83	21.4578
25.8333	21.6096
25.8367	21.746
25.84	21.8689
25.8433	21.9727
25.8467	22.0583
25.85	22.1284
25.8533	22.182
25.8567	22.2183
25.86	22.2384
25.8633	22.2417
25.8667	22.227
25.87	22.197
25.8733	22.1517
25.8767	22.0877
25.88	22.0086
25.8833	21.9174
25.8867	21.8146
25.89	21.6957
25.8933	21.5657
25.8967	21.4227
25.9	21.2697
25.9033	21.1098
25.9067	20.9436
25.91	20.7714
25.9133	20.5914
25.9167	20.4039
25.92	20.2156
25.9233	20.0225
25.9267	19.8306
25.93	19.6412
25.9333	19.4528
25.9367	19.2641
25.94	19.0752
25.9433	18.8878
25.9467	18.7081
25.95	18.5314
25.9533	18.3581
25.9567	18.1893
25.96	18.0251
25.9633	17.8631
25.9667	17.7078
25.97	17.5561
25.9733	17.4129
25.9767	17.2748
25.98	17.1423
25.9833	17.0156
25.9867	16.8932
25.99	16.7758
25.9933	16.6637
25.9967	16.5551
26	16.457
26.0033	16.3603
26.0067	16.2686
26.01	16.1834
26.0133	16.1016
26.0167	16.0216
26.02	15.9454
26.0233	15.8751
26.0267	15.8072
26.03	15.7411
26.0333	15.6796
26.0367	15.6174
26.04	15.5564
26.0433	15.4967
26.0467	15.4375
26.05	15.382
26.0533	15.3279
26.0567	15.272
26.06	15.2157
26.0633	15.1641
26.0667	15.1111
26.07	15.0609
26.0733	15.0094
26.0767	14.9609
26.08	14.9119
26.0833	14.8634
26.0867	14.813
26.09	14.7651
26.0933	14.7193
26.0967	14.6749
26.1	14.6307
26.1033	14.5855
26.1067	14.5399
26.11	14.497
26.1133	14.4557
26.1167	14.4148
26.12	14.3737
26.1233	14.3338
26.1267	14.2926
26.13	14.2525
26.1333	14.2139
26.1367	14.1741
26.14	14.1352
26.1433	14.0961
26.1467	14.0621
26.15	14.0289
26.1533	13.9953
26.1567	13.9606
26.16	13.9274
26.1633	13.8948
26.1667	13.8651
26.17	13.8363
26.1733	13.8064
26.1767	13.7788
26.18	13.7558
26.1833	13.7319
26.1867	13.7068
26.19	13.6824
26.1933	13.6571
26.1967	13.633
26.2	13.611
26.2033	13.5879
26.2067	13.5662
26.21	13.5445
26.2133	13.5233
26.2167	13.503
26.22	13.4792
26.2233	13.4555
26.2267	13.432
26.23	13.4126
26.2333	13.3927
26.2367	13.3723
26.24	13.3522
26.2433	13.3325
26.2467	13.3106
26.25	13.2914
26.2533	13.2715
26.2567	13.2493
26.26	13.2293
26.2633	13.2063
26.2667	13.1859
26.27	13.161
26.2733	13.1345
26.2767	13.1066
26.28	13.0809
26.2833	13.0549
26.2867	13.0292
26.29	13.0025
26.2933	12.9733
26.2967	12.9458
26.3	12.9186
26.3033	12.8934
26.3067	12.8677
26.31	12.8426
26.3133	12.8157
26.3167	12.7904
26.32	12.7681
26.3233	12.7455
26.3267	12.7232
26.33	12.7016
26.3333	12.6821
26.3367	12.6633
26.34	12.6449
26.3433	12.6277
26.3467	12.6089
26.35	12.5911
26.3533	12.5781
26.3567	12.5632
26.36	12.5488
26.3633	12.5343
26.3667	12.5219
26.37	12.5108
26.3733	12.502
26.3767	12.4953
26.38	12.4909
26.3833	12.489
26.3867	12.4897
26.39	12.4886
26.3933	12.4942
26.3967	12.5021
26.4	12.5111
26.4033	12.5203
26.4067	12.5356
26.41	12.5525
26.4133	12.5682
26.4167	12.5864
26.42	12.6089
26.4233	12.6338
26.4267	12.6593
26.43	12.6885
26.4333	12.72
26.4367	12.7544
26.44	12.7921
26.4433	12.8296
26.4467	12.8731
26.45	12.9195
26.4533	12.9689
26.4567	13.0196
26.46	13.0754
26.4633	13.1338
26.4667	13.1975
26.47	13.2641
26.4733	13.3371
26.4767	13.4166
26.48	13.4968
26.4833	13.5804
26.4867	13.6707
26.49	13.7639
26.4933	13.8659
26.4967	13.9699
26.5	14.0788
26.5033	14.1973
26.5067	14.3202
26.51	14.45
26.5133	14.5852
26.5167	14.7283
26.52	14.8789
26.5233	15.0362
26.5267	15.2011
26.53	15.3755
26.5333	15.5583
26.5367	15.7533
26.54	15.9536
26.5433	16.1644
26.5467	16.3844
26.55	16.6103
26.5533	16.8454
26.5567	17.0883
26.56	17.3391
26.5633	17.5996
26.5667	17.8657
26.57	18.1351
26.5733	18.41
26.5767	18.6899
26.58	18.9728
26.5833	19.2591
26.5867	19.5479
26.59	19.838
26.5933	20.1298
26.5967	20.4213
26.6	20.7125
26.6033	21.0022
26.6067	21.2881
26.61	21.5742
26.6133	21.8565
26.6167	22.1364
26.62	22.4093
26.6233	22.6764
26.6267	22.9392
26.63	23.1927
26.6333	23.4393
26.6367	23.6759
26.64	23.9059
26.6433	24.1256
26.6467	24.3312
26.65	24.5299
26.6533	24.7186
26.6567	24.8998
[truncated: 7,004 more rows]

## Sheet: Fig. S4d
Retention volume (ml)	A205nm (mAU)
19.9967	9.78404
20	9.7791
20.0033	9.77091
20.0067	9.76623
20.01	9.76088
20.0133	9.76353
20.0167	9.76606
20.02	9.76875
20.0233	9.76992
20.0267	9.76976
20.03	9.77604
20.0333	9.78835
20.0367	9.80368
20.04	9.81321
20.0433	9.82239
20.0467	9.83516
20.05	9.8469
20.0533	9.86839
20.0567	9.89453
20.06	9.91789
20.0633	9.94284
20.0667	9.97168
20.07	10.0006
20.0733	10.0333
20.0767	10.0648
20.08	10.0973
20.0833	10.1331
20.0867	10.1709
20.09	10.2138
20.0933	10.2527
20.0967	10.2955
20.1	10.3391
20.1033	10.387
20.1067	10.4293
20.11	10.4723
20.1133	10.5192
20.1167	10.565
20.12	10.6044
20.1233	10.6429
20.1267	10.6856
20.13	10.7285
20.1333	10.7664
20.1367	10.8103
20.14	10.8425
20.1433	10.873
20.1467	10.9062
20.15	10.9361
20.1533	10.965
20.1567	10.993
20.16	11.0108
20.1633	11.0297
20.1667	11.0485
20.17	11.0628
20.1733	11.0735
20.1767	11.0842
20.18	11.0958
20.1833	11.0994
20.1867	11.1052
20.19	11.1112
20.1933	11.1115
20.1967	11.1149
20.2	11.1076
20.2033	11.1033
20.2067	11.0998
20.21	11.0973
20.2133	11.0927
20.2167	11.0847
20.22	11.0741
20.2233	11.0614
20.2267	11.0447
20.23	11.0382
20.2333	11.0228
20.2367	11.012
20.24	10.9974
20.2433	10.9807
20.2467	10.9646
20.25	10.9489
20.2533	10.9262
20.2567	10.9006
20.26	10.8772
20.2633	10.8565
20.2667	10.8299
20.27	10.8079
20.2733	10.7857
20.2767	10.7606
20.28	10.7275
20.2833	10.6959
20.2867	10.6678
20.29	10.64
20.2933	10.6121
20.2967	10.5784
20.3	10.5514
20.3033	10.5198
20.3067	10.4858
20.31	10.4553
20.3133	10.4253
20.3167	10.3962
20.32	10.3689
20.3233	10.3444
20.3267	10.3189
20.33	10.2983
20.3333	10.2721
20.3367	10.2492
20.34	10.2259
20.3433	10.1998
20.3467	10.1817
20.35	10.1645
20.3533	10.1497
20.3567	10.1339
20.36	10.1185
20.3633	10.1072
20.3667	10.1028
20.37	10.0971
20.3733	10.0949
20.3767	10.0933
20.38	10.1016
20.3833	10.1065
20.3867	10.1112
20.39	10.1173
20.3933	10.1315
20.3967	10.1483
20.4	10.1634
20.4033	10.1841
20.4067	10.2026
20.41	10.2261
20.4133	10.2523
20.4167	10.2764
20.42	10.3053
20.4233	10.339
20.4267	10.3715
20.43	10.405
20.4333	10.4425
20.4367	10.4815
20.44	10.5211
20.4433	10.5624
20.4467	10.6024
20.45	10.6454
20.4533	10.6935
20.4567	10.7403
20.46	10.794
20.4633	10.8486
20.4667	10.9029
20.47	10.9556
20.4733	11.0067
20.4767	11.0613
20.48	11.1168
20.4833	11.1751
20.4867	11.2392
20.49	11.3079
20.4933	11.374
20.4967	11.4408
20.5	11.5028
20.5033	11.5696
20.5067	11.6387
20.51	11.7003
20.5133	11.7653
20.5167	11.8315
20.52	11.8955
20.5233	11.9614
20.5267	12.025
20.53	12.0845
20.5333	12.1502
20.5367	12.2099
20.54	12.2678
20.5433	12.3172
20.5467	12.3657
20.55	12.4112
20.5533	12.4575
20.5567	12.4891
20.56	12.522
20.5633	12.5501
20.5667	12.5719
20.57	12.5893
20.5733	12.602
20.5767	12.614
20.58	12.6109
20.5833	12.6085
20.5867	12.6039
20.59	12.5891
20.5933	12.572
20.5967	12.5455
20.6	12.5148
20.6033	12.4806
20.6067	12.4434
20.61	12.4038
20.6133	12.359
20.6167	12.3115
20.62	12.2616
20.6233	12.2073
20.6267	12.1548
20.63	12.104
20.6333	12.0466
20.6367	11.9887
20.64	11.9284
20.6433	11.87
20.6467	11.8075
20.65	11.7458
20.6533	11.6906
20.6567	11.6279
20.66	11.5672
20.6633	11.515
20.6667	11.4592
20.67	11.3999
20.6733	11.3463
20.6767	11.2917
20.68	11.2356
20.6833	11.187
20.6867	11.1404
20.69	11.0941
20.6933	11.0462
20.6967	10.9964
20.7	10.9525
20.7033	10.9089
20.7067	10.8646
20.71	10.8201
20.7133	10.7812
20.7167	10.7482
20.72	10.7095
20.7233	10.6676
20.7267	10.6253
20.73	10.5864
20.7333	10.5466
20.7367	10.5097
20.74	10.472
20.7433	10.4352
20.7467	10.3953
20.75	10.3613
20.7533	10.3259
20.7567	10.2874
20.76	10.2513
20.7633	10.2137
20.7667	10.1828
20.77	10.1532
20.7733	10.1215
20.7767	10.0903
20.78	10.0635
20.7833	10.041
20.7867	10.0136
20.79	9.98583
20.7933	9.9614
20.7967	9.94429
20.8	9.92669
20.8033	9.91182
20.8067	9.89354
20.81	9.8713
20.8133	9.85685
20.8167	9.84511
20.82	9.83396
20.8233	9.81644
20.8267	9.81034
20.83	9.80041
20.8333	9.79194
20.8367	9.78344
20.84	9.77756
20.8433	9.77327
20.8467	9.77081
20.85	9.77259
20.8533	9.77079
20.8567	9.76834
20.86	9.76895
20.8633	9.77055
20.8667	9.77433
20.87	9.77441
20.8733	9.7729
20.8767	9.77797
20.88	9.78269
20.8833	9.78457
20.8867	9.78918
20.89	9.79607
20.8933	9.80563
20.8967	9.80911
20.9	9.81579
20.9033	9.82406
20.9067	9.83736
20.91	9.84775
20.9133	9.85301
20.9167	9.86417
20.92	9.8738
20.9233	9.88514
20.9267	9.8985
20.93	9.91772
20.9333	9.9341
20.9367	9.95298
20.94	9.96997
20.9433	9.99114
20.9467	10.0138
20.95	10.0445
20.9533	10.07
20.9567	10.0984
20.96	10.1311
20.9633	10.1659
20.9667	10.2036
20.97	10.248
20.9733	10.2936
20.9767	10.3402
20.98	10.3906
20.9833	10.4439
20.9867	10.5015
20.99	10.5698
20.9933	10.6417
20.9967	10.7196
21	10.8032
21.0033	10.9001
21.0067	11.0047
21.01	11.1125
21.0133	11.2252
21.0167	11.3498
21.02	11.4894
21.0233	11.6338
21.0267	11.7873
21.03	11.9505
21.0333	12.1272
21.0367	12.313
21.04	12.5086
21.0433	12.7213
21.0467	12.9435
21.05	13.1791
21.0533	13.4279
21.0567	13.6913
21.06	13.9712
21.0633	14.2638
21.0667	14.5736
21.07	14.8966
21.0733	15.2298
21.0767	15.5845
21.08	15.9545
21.0833	16.3331
21.0867	16.7272
21.09	17.1415
21.0933	17.5685
21.0967	18.0112
21.1	18.4683
21.1033	18.938
21.1067	19.4191
21.11	19.9217
21.1133	20.4299
21.1167	20.9471
21.12	21.4792
21.1233	22.0142
21.1267	22.5541
21.13	23.0981
21.1333	23.6556
21.1367	24.2136
21.14	24.7714
21.1433	25.3318
21.1467	25.8947
21.15	26.4547
21.1533	27.0058
21.1567	27.5586
21.16	28.1003
21.1633	28.6379
21.1667	29.1672
21.17	29.6792
21.1733	30.182
21.1767	30.6652
21.18	31.1349
21.1833	31.588
21.1867	32.0165
21.19	32.422
21.1933	32.7996
21.1967	33.1574
21.2	33.4879
21.2033	33.7905
21.2067	34.0609
21.21	34.2989
21.2133	34.5088
21.2167	34.6843
21.22	34.822
21.2233	34.9266
21.2267	34.9935
21.23	35.0277
21.2333	35.0293
21.2367	35.0006
21.24	34.9324
21.2433	34.8263
21.2467	34.6827
21.25	34.511
21.2533	34.3067
21.2567	34.0671
21.26	33.7939
21.2633	33.4937
21.2667	33.1637
21.27	32.8046
21.2733	32.4166
21.2767	32.002
21.28	31.5713
21.2833	31.114
21.2867	30.6398
21.29	30.1492
21.2933	29.6415
21.2967	29.1196
21.3	28.5827
21.3033	28.0414
21.3067	27.4885
21.31	26.9331
21.3133	26.3774
21.3167	25.8146
21.32	25.2524
21.3233	24.6873
21.3267	24.1244
21.33	23.5584
21.3333	22.9995
21.3367	22.4479
21.34	21.9094
21.3433	21.3785
21.3467	20.8542
21.35	20.3435
21.3533	19.839
21.3567	19.3503
21.36	18.8822
21.3633	18.4224
21.3667	17.98
21.37	17.5517
21.3733	17.1369
21.3767	16.736
21.38	16.3558
21.3833	15.9866
21.3867	15.6381
21.39	15.3049
21.3933	14.9891
21.3967	14.6911
21.4	14.4045
21.4033	14.1325
21.4067	13.8771
21.41	13.6302
21.4133	13.3998
21.4167	13.1823
21.42	12.984
21.4233	12.8028
21.4267	12.6312
21.43	12.471
21.4333	12.3245
21.4367	12.1841
21.44	12.0662
21.4433	11.9521
21.4467	11.8479
21.45	11.7517
21.4533	11.6701
21.4567	11.5981
21.46	11.5298
21.4633	11.4715
21.4667	11.4211
21.47	11.3821
21.4733	11.3491
21.4767	11.3194
21.48	11.2999
21.4833	11.284
21.4867	11.2733
21.49	11.2686
21.4933	11.2703
21.4967	11.276
21.5	11.2808
21.5033	11.2876
21.5067	11.3033
21.51	11.3198
21.5133	11.3376
21.5167	11.3504
21.52	11.3654
21.5233	11.3877
21.5267	11.4054
21.53	11.4214
21.5333	11.4378
21.5367	11.4563
21.54	11.4722
21.5433	11.4862
21.5467	11.4989
21.55	11.5085
21.5533	11.515
21.5567	11.5204
21.56	11.5253
21.5633	11.5216
21.5667	11.5198
21.57	11.5108
21.5733	11.4988
21.5767	11.4834
21.58	11.4649
21.5833	11.4432
21.5867	11.4213
21.59	11.3885
21.5933	11.3559
21.5967	11.3179
21.6	11.2788
21.6033	11.2345
21.6067	11.1869
21.61	11.1378
21.6133	11.085
21.6167	11.0306
21.62	10.9754
21.6233	10.9183
21.6267	10.8593
21.63	10.7991
21.6333	10.7342
21.6367	10.6753
21.64	10.6183
21.6433	10.5528
21.6467	10.4892
21.65	10.4215
21.6533	10.357
21.6567	10.2956
21.66	10.2307
21.6633	10.1662
21.6667	10.0965
21.67	10.032
21.6733	9.97214
21.6767	9.91622
21.68	9.85886
21.6833	9.80227
21.6867	9.75367
21.69	9.70433
21.6933	9.65725
21.6967	9.60895
21.7	9.55654
21.7033	9.5094
21.7067	9.46494
21.71	9.42739
21.7133	9.39656
21.7167	9.36084
21.72	9.32687
21.7233	9.29431
21.7267	9.26764
21.73	9.23806
21.7333	9.21898
21.7367	9.1958
21.74	9.17386
21.7433	9.15154
21.7467	9.1301
21.75	9.11029
21.7533	9.09268
21.7567	9.08198
21.76	9.07574
21.7633	9.06815
21.7667	9.06491
21.77	9.06062
21.7733	9.05703
21.7767	9.05415
21.78	9.05378
21.7833	9.05564
21.7867	9.05958
21.79	9.06343
21.7933	9.06865
21.7967	9.07525
21.8	9.08007
21.8033	9.08573
21.8067	9.09792
21.81	9.1127
21.8133	9.12956
21.8167	9.1453
21.82	9.16149
21.8233	9.18028
21.8267	9.19808
21.83	9.2129
21.8333	9.23164
21.8367	9.25143
21.84	9.27171
21.8433	9.29394
21.8467	9.31752
21.85	9.34098
21.8533	9.37299
21.8567	9.39864
21.86	9.42358
21.8633	9.44616
21.8667	9.47159
21.87	9.50293
21.8733	9.5323
21.8767	9.5608
21.88	9.5912
21.8833	9.62158
21.8867	9.65335
21.89	9.68437
21.8933	9.71773
21.8967	9.75114
21.9	9.78312
21.9033	9.81865
21.9067	9.85038
21.91	9.88335
21.9133	9.91606
21.9167	9.95159
21.92	9.99269
21.9233	10.0302
21.9267	10.071
21.93	10.1105
21.9333	10.1492
21.9367	10.1872
21.94	10.2245
21.9433	10.2648
21.9467	10.3003
21.95	10.3427
21.9533	10.3853
21.9567	10.4269
21.96	10.4696
21.9633	10.51
21.9667	10.5509
21.97	10.5882
21.9733	10.6312
21.9767	10.6747
21.98	10.7181
21.9833	10.7651
21.9867	10.8064
21.99	10.8491
21.9933	10.8957
21.9967	10.9276
22	10.9713
22.0033	11.0132
22.0067	11.0553
22.01	11.096
22.0133	11.1409
22.0167	11.1824
22.02	11.2199
22.0233	11.2633
22.0267	11.3058
22.03	11.3489
22.0333	11.3898
22.0367	11.4305
22.04	11.464
22.0433	11.509
22.0467	11.5455
22.05	11.5804
22.0533	11.6203
22.0567	11.653
22.06	11.6835
22.0633	11.7157
22.0667	11.7441
22.07	11.7733
22.0733	11.8088
22.0767	11.8395
22.08	11.8687
22.0833	11.8995
22.0867	11.9245
22.09	11.9541
22.0933	11.9776
22.0967	12.0034
22.1	12.0214
22.1033	12.0439
22.1067	12.0606
22.11	12.0785
22.1133	12.0929
22.1167	12.11
22.12	12.1314
22.1233	12.1487
22.1267	12.1629
22.13	12.1737
22.1333	12.1849
22.1367	12.1959
22.14	12.2065
22.1433	12.2166
22.1467	12.2258
22.15	12.2321
22.1533	12.2421
22.1567	12.248
22.16	12.2477
22.1633	12.2515
22.1667	12.2527
22.17	12.2575
22.1733	12.2603
22.1767	12.2594
22.18	12.2579
22.1833	12.2522
22.1867	12.2479
22.19	12.2468
22.1933	12.2428
22.1967	12.2387
22.2	12.2335
22.2033	12.2218
22.2067	12.2134
22.21	12.2045
22.2133	12.1911
22.2167	12.1773
22.22	12.1691
22.2233	12.1552
22.2267	12.1434
22.23	12.1334
22.2333	12.1272
22.2367	12.1122
22.24	12.1029
22.2433	12.0885
22.2467	12.0734
22.25	12.065
22.2533	12.0569
22.2567	12.0457
22.26	12.0268
22.2633	12.0118
22.2667	11.9975
22.27	11.985
22.2733	11.9691
22.2767	11.9528
22.28	11.9379
22.2833	11.927
22.2867	11.9123
22.29	11.8993
22.2933	11.8868
22.2967	11.8739
22.3	11.8645
22.3033	11.8578
22.3067	11.8503
22.31	11.84
22.3133	11.8318
22.3167	11.8211
22.32	11.8125
22.3233	11.8058
22.3267	11.8059
22.33	11.8008
22.3333	11.8015
22.3367	11.8028
22.34	11.8017
22.3433	11.8017
22.3467	11.8
22.35	11.8005
22.3533	11.8017
22.3567	11.7987
22.36	11.8031
22.3633	11.8068
22.3667	11.8085
22.37	11.8146
22.3733	11.8219
22.3767	11.8283
22.38	11.8418
22.3833	11.8508
22.3867	11.8575
22.39	11.867
22.3933	11.8743
22.3967	11.8891
22.4	11.909
22.4033	11.9208
22.4067	11.9374
22.41	11.9543
22.4133	11.9691
22.4167	11.9893
22.42	12.017
22.4233	12.0437
22.4267	12.0703
22.43	12.0899
22.4333	12.114
22.4367	12.1411
22.44	12.1624
22.4433	12.1878
22.4467	12.2196
22.45	12.248
22.4533	12.2839
22.4567	12.3172
22.46	12.3575
22.4633	12.3994
22.4667	12.4414
22.47	12.4908
22.4733	12.5382
22.4767	12.592
22.48	12.6449
22.4833	12.7072
22.4867	12.7735
22.49	12.844
22.4933	12.9181
22.4967	13.0014
22.5	13.092
22.5033	13.1884
22.5067	13.2965
22.51	13.4075
22.5133	13.5317
22.5167	13.676
22.52	13.8317
22.5233	13.9969
22.5267	14.1783
22.53	14.376
22.5333	14.5901
22.5367	14.8266
22.54	15.0857
22.5433	15.3741
22.5467	15.6973
22.55	16.0426
22.5533	16.4137
22.5567	16.8193
22.56	17.2686
22.5633	17.7575
22.5667	18.2963
22.57	18.8804
22.5733	19.516
22.5767	20.2096
22.58	20.9686
22.5833	21.7863
22.5867	22.666
22.59	23.6241
22.5933	24.6609
22.5967	25.7905
22.6	27.0009
22.6033	28.3073
22.6067	29.713
22.61	31.2194
22.6133	32.8335
22.6167	34.5617
22.62	36.4115
22.6233	38.3847
22.6267	40.4862
22.63	42.7215
22.6333	45.1025
22.6367	47.623
22.64	50.2908
22.6433	53.1146
22.6467	56.0904
22.65	59.2361
22.6533	62.5338
22.6567	65.9912
22.66	69.6162
22.6633	73.3962
22.6667	77.3421
22.67	81.44
22.6733	85.6926
22.6767	90.0937
22.68	94.6413
22.6833	99.3289
22.6867	104.154
22.69	109.099
22.6933	114.161
22.6967	119.319
22.7	124.564
22.7033	129.887
22.7067	135.277
22.71	140.71
22.7133	146.18
22.7167	151.661
22.72	157.141
22.7233	162.59
22.7267	167.979
22.73	173.288
22.7333	178.5
22.7367	183.592
22.74	188.529
22.7433	193.296
22.7467	197.873
22.75	202.24
22.7533	206.382
22.7567	210.269
22.76	213.883
22.7633	217.219
22.7667	220.257
22.77	222.981
22.7733	225.39
22.7767	227.475
22.78	229.218
22.7833	230.616
22.7867	231.671
22.79	232.37
22.7933	232.724
22.7967	232.728
22.8	232.374
22.8033	231.689
22.8067	230.673
22.81	229.325
22.8133	227.654
22.8167	225.681
22.82	223.412
22.8233	220.867
22.8267	218.057
22.83	215
22.8333	211.717
22.8367	208.219
22.84	204.518
22.8433	200.627
22.8467	196.576
22.85	192.377
22.8533	188.045
22.8567	183.597
22.86	179.053
22.8633	174.41
22.8667	169.694
22.87	164.915
22.8733	160.098
22.8767	155.247
22.88	150.386
22.8833	145.528
22.8867	140.687
22.89	135.877
22.8933	131.107
22.8967	126.395
22.9	121.744
22.9033	117.173
22.9067	112.677
22.91	108.271
22.9133	103.959
22.9167	99.752
22.92	95.6461
22.9233	91.6565
22.9267	87.7817
22.93	84.0327
22.9333	80.4033
22.9367	76.8999
22.94	73.5225
22.9433	70.2621
22.9467	67.1244
22.95	64.1124
22.9533	61.2282
22.9567	58.4699
22.96	55.8456
22.9633	53.3455
22.9667	50.964
22.97	48.7112
22.9733	46.5764
22.9767	44.5628
22.98	42.6707
22.9833	40.8868
22.9867	39.2124
22.99	37.6455
22.9933	36.1816
22.9967	34.8191
23	33.5464
23.0033	32.3645
23.0067	31.2762
23.01	30.2746
23.0133	29.3551
23.0167	28.5103
23.02	27.7372
23.0233	27.0309
23.0267	26.3885
23.03	25.8143
23.0333	25.2985
23.0367	24.8409
23.04	24.4373
23.0433	24.081
23.0467	23.7737
23.05	23.5041
23.0533	23.2802
23.0567	23.0889
23.06	22.9309
23.0633	22.8082
23.0667	22.7138
23.07	22.6454
23.0733	22.5986
23.0767	22.5753
23.08	22.5728
23.0833	22.5824
23.0867	22.6066
23.09	22.6454
23.0933	22.6963
23.0967	22.751
23.1	22.8104
23.1033	22.8796
23.1067	22.9469
23.11	23.0129
23.1133	23.0803
23.1167	23.1492
23.12	23.218
23.1233	23.2822
23.1267	23.3394
23.13	23.3926
23.1333	23.4374
23.1367	23.4746
23.14	23.5114
23.1433	23.5397
23.1467	23.5636
23.15	23.5775
23.1533	23.5862
23.1567	23.5855
23.16	23.5736
23.1633	23.5626
23.1667	23.5427
23.17	23.5153
23.1733	23.4848
23.1767	23.4474
23.18	23.408
23.1833	23.3588
23.1867	23.3091
23.19	23.258
23.1933	23.2041
23.1967	23.1423
23.2	23.0868
23.2033	23.0293
23.2067	22.9768
23.21	22.9277
23.2133	22.8828
23.2167	22.841
23.22	22.8033
23.2233	22.773
23.2267	22.7539
23.23	22.7394
23.2333	22.7369
23.2367	22.7452
23.24	22.7608
23.2433	22.7791
23.2467	22.8174
23.25	22.8634
23.2533	22.9126
23.2567	22.9769
23.26	23.0506
23.2633	23.1383
23.2667	23.232
23.27	23.3378
23.2733	23.4551
23.2767	23.5844
23.28	23.7214
23.2833	23.8602
23.2867	24.0096
23.29	24.1574
23.2933	24.3215
23.2967	24.4884
23.3	24.652
23.3033	24.8215
23.3067	24.9934
23.31	25.163
23.3133	25.3289
23.3167	25.4912
23.32	25.6479
23.3233	25.8006
23.3267	25.9468
23.33	26.0798
23.3333	26.2001
23.3367	26.3207
23.34	26.4241
23.3433	26.5107
23.3467	26.5804
23.35	26.6386
23.3533	26.6778
23.3567	26.7
23.36	26.7045
23.3633	26.6868
23.3667	26.6483
23.37	26.5944
23.3733	26.5251
23.3767	26.4403
23.38	26.3311
23.3833	26.2015
23.3867	26.0574
23.39	25.9024
23.3933	25.7246
23.3967	25.5357
23.4	25.3275
23.4033	25.1048
23.4067	24.867
23.41	24.6206
23.4133	24.3624
23.4167	24.0914
23.42	23.8123
23.4233	23.5249
23.4267	23.226
23.43	22.9291
23.4333	22.6221
23.4367	22.3079
23.44	21.9941
23.4433	21.6867
23.4467	21.3803
23.45	21.0677
23.4533	20.7545
23.4567	20.4515
23.46	20.1533
23.4633	19.8614
23.4667	19.5721
23.47	19.2896
23.4733	19.0127
23.4767	18.7442
23.48	18.4869
23.4833	18.2348
23.4867	17.993
23.49	17.756
23.4933	17.5342
23.4967	17.3216
23.5	17.1173
23.5033	16.912
23.5067	16.7207
23.51	16.5445
23.5133	16.3754
23.5167	16.207
23.52	16.0476
23.5233	15.9015
23.5267	15.761
23.53	15.6293
23.5333	15.5067
23.5367	15.3891
23.54	15.2796
23.5433	15.1785
23.5467	15.0842
23.55	14.9941
23.5533	14.9087
23.5567	14.826
23.56	14.7477
23.5633	14.6762
23.5667	14.6048
23.57	14.5397
23.5733	14.4728
23.5767	14.4129
23.58	14.3553
23.5833	14.2961
23.5867	14.2397
23.59	14.1854
23.5933	14.1333
23.5967	14.083
23.6	14.0315
23.6033	13.9798
23.6067	13.9367
23.61	13.8963
23.6133	13.8529
23.6167	13.8108
23.62	13.7756
23.6233	13.7398
23.6267	13.7033
23.63	13.6651
23.6333	13.6263
23.6367	13.5919
23.64	13.5604
23.6433	13.5352
23.6467	13.5082
23.65	13.4783
23.6533	13.4519
23.6567	13.4279
23.66	13.4049
23.6633	13.3877
23.6667	13.3737
23.67	13.367
23.6733	13.3633
23.6767	13.3602
23.68	13.366
23.6833	13.369
23.6867	13.3794
23.69	13.3941
23.6933	13.4176
23.6967	13.4524
23.7	13.4966
23.7033	13.5444
23.7067	13.6021
23.71	13.6692
23.7133	13.7436
23.7167	13.8288
23.72	13.9229
23.7233	14.0301
23.7267	14.1449
23.73	14.2781
23.7333	14.4218
23.7367	14.578
23.74	14.7505
23.7433	14.9393
23.7467	15.1509
23.75	15.3836
23.7533	15.6274
23.7567	15.8916
23.76	16.1817
23.7633	16.4938
23.7667	16.8268
23.77	17.1901
23.7733	17.5758
23.7767	17.9953
23.78	18.4412
23.7833	18.9151
23.7867	19.4211
23.79	19.9684
23.7933	20.5549
23.7967	21.1756
23.8	21.8372
23.8033	22.5443
23.8067	23.2927
23.81	24.0779
23.8133	24.9072
23.8167	25.7847
23.82	26.7077
23.8233	27.6751
23.8267	28.692
23.83	29.7575
23.8333	30.8742
23.8367	32.04
23.84	33.2484
23.8433	34.5127
23.8467	35.8273
23.85	37.1909
23.8533	38.6077
23.8567	40.0707
23.86	41.5819
23.8633	43.1365
23.8667	44.7385
23.87	46.3828
23.8733	48.0678
23.8767	49.7901
23.88	51.546
23.8833	53.333
23.8867	55.144
23.89	56.9836
23.8933	58.8327
23.8967	60.6917
23.9	62.5566
23.9033	64.4223
23.9067	66.2874
23.91	68.1478
23.9133	69.9985
23.9167	71.8303
23.92	73.6545
23.9233	75.4518
23.9267	77.2193
23.93	78.9595
23.9333	80.6631
23.9367	82.3385
23.94	83.9796
23.9433	85.5921
23.9467	87.166
23.95	88.7071
23.9533	90.2169
23.9567	91.6886
23.96	93.1393
23.9633	94.5614
23.9667	95.9599
23.97	97.3326
23.9733	98.6873
23.9767	100.032
23.98	101.363
23.9833	102.697
23.9867	104.034
23.99	105.377
23.9933	106.732
23.9967	108.106
24	109.508
24.0033	110.933
24.0067	112.386
24.01	113.883
24.0133	115.414
24.0167	116.979
24.02	118.59
24.0233	120.242
24.0267	121.932
24.03	123.66
24.0333	125.425
24.0367	127.224
24.04	129.047
24.0433	130.883
24.0467	132.726
24.05	134.571
24.0533	136.41
24.0567	138.23
24.06	140.022
24.0633	141.769
24.0667	143.464
24.07	145.092
24.0733	146.649
24.0767	148.109
24.08	149.461
24.0833	150.702
24.0867	151.817
24.09	152.804
24.0933	153.644
24.0967	154.327
24.1	154.843
24.1033	155.192
24.1067	155.361
24.11	155.341
24.1133	155.13
24.1167	154.732
24.12	154.139
24.1233	153.353
24.1267	152.376
24.13	151.202
24.1333	149.846
24.1367	148.314
24.14	146.612
24.1433	144.743
24.1467	142.706
24.15	140.519
24.1533	138.191
24.1567	135.732
24.16	133.143
24.1633	130.443
24.1667	127.647
24.17	124.755
24.1733	121.776
24.1767	118.727
24.18	115.621
24.1833	112.467
24.1867	109.27
24.19	106.043
24.1933	102.804
24.1967	99.5627
24.2	96.3207
24.2033	93.0996
24.2067	89.9011
24.21	86.7334
24.2133	83.6094
24.2167	80.5391
24.22	77.529
24.2233	74.5764
24.2267	71.6893
24.23	68.8753
24.2333	66.1291
24.2367	63.462
24.24	60.8849
24.2433	58.402
24.2467	56.0066
24.25	53.6918
24.2533	51.466
24.2567	49.33
24.26	47.287
24.2633	45.3343
24.2667	43.4732
24.27	41.7082
24.2733	40.0231
24.2767	38.4294
24.28	36.922
24.2833	35.5065
24.2867	34.1753
24.29	32.9195
24.2933	31.7498
24.2967	30.6538
24.3	29.634
24.3033	28.6851
24.3067	27.8085
24.31	26.9937
24.3133	26.2455
24.3167	25.546
24.32	24.9103
24.3233	24.326
24.3267	23.7896
24.33	23.302
24.3333	22.8529
24.3367	22.4415
24.34	22.0678
24.3433	21.7301
24.3467	21.4266
24.35	21.1531
24.3533	20.9045
24.3567	20.6802
24.36	20.475
24.3633	20.2901
24.3667	20.1212
24.37	19.9752
24.3733	19.8394
24.3767	19.7128
24.38	19.5934
24.3833	19.4877
24.3867	19.3868
24.39	19.293
24.3933	19.2028
24.3967	19.1116
24.4	19.0292
24.4033	18.9413
24.4067	18.8498
24.41	18.7624
24.4133	18.6785
24.4167	18.5831
24.42	18.4922
24.4233	18.4033
24.4267	18.308
24.43	18.2046
24.4333	18.1027
24.4367	17.9959
24.44	17.8819
24.4433	17.7632
24.4467	17.6438
24.45	17.5185
24.4533	17.3918
24.4567	17.2632
24.46	17.1319
24.4633	17.0013
24.4667	16.8686
24.47	16.7325
24.4733	16.5901
24.4767	16.4516
24.48	16.3104
24.4833	16.1678
24.4867	16.0256
24.49	15.8879
24.4933	15.746
24.4967	15.6042
24.5	15.4623
24.5033	15.3143
24.5067	15.1742
24.51	15.0411
24.5133	14.902
24.5167	14.7661
24.52	14.6388
24.5233	14.5193
24.5267	14.3983
24.53	14.2816
24.5333	14.1618
24.5367	14.047
24.54	13.9361
24.5433	13.8324
24.5467	13.7272
24.55	13.6252
24.5533	13.5344
24.5567	13.4452
24.56	13.3559
24.5633	13.2668
24.5667	13.1894
24.57	13.113
24.5733	13.044
24.5767	12.9719
24.58	12.908
24.5833	12.8429
24.5867	12.7906
24.59	12.7368
24.5933	12.6835
24.5967	12.6313
24.6	12.5871
24.6033	12.5482
24.6067	12.513
24.61	12.4822
24.6133	12.4513
24.6167	12.4207
24.62	12.4015
24.6233	12.3822
24.6267	12.3664
24.63	12.3533
24.6333	12.3398
24.6367	12.3266
24.64	12.3188
24.6433	12.3199
24.6467	12.3168
24.65	12.3192
24.6533	12.3223
24.6567	12.3259
24.66	12.3371
24.6633	12.3482
24.6667	12.3644
24.67	12.3857
24.6733	12.4093
24.6767	12.4355
24.68	12.4626
24.6833	12.493
24.6867	12.5278
24.69	12.564
24.6933	12.6039
24.6967	12.6459
24.7	12.6964
24.7033	12.7446
24.7067	12.7947
24.71	12.8477
24.7133	12.8975
24.7167	12.9571
24.72	13.0221
24.7233	13.083
24.7267	13.1463
24.73	13.208
24.7333	13.2772
24.7367	13.3495
24.74	13.4171
24.7433	13.4808
24.7467	13.5447
24.75	13.614
24.7533	13.685
24.7567	13.7497
24.76	13.8181
24.7633	13.885
24.7667	13.9455
24.77	14.0097
24.7733	14.0744
24.7767	14.1462
24.78	14.2142
24.7833	14.275
24.7867	14.3335
24.79	14.3896
24.7933	14.4465
24.7967	14.4979
24.8	14.5527
24.8033	14.6053
24.8067	14.6538
24.81	14.6986
24.8133	14.7383
24.8167	14.7809
24.82	14.8244
24.8233	14.8634
24.8267	14.8957
24.83	14.9199
24.8333	14.9467
24.8367	14.9729
24.84	14.9945
24.8433	15.0141
24.8467	15.035
24.85	15.0498
24.8533	15.0603
24.8567	15.0709
24.86	15.0819
24.8633	15.0975
24.8667	15.1088
24.87	15.118
24.8733	15.1241
24.8767	15.1289
24.88	15.1321
24.8833	15.1381
24.8867	15.1403
24.89	15.1395
24.8933	15.1369
24.8967	15.1321
24.9	15.1324
24.9033	15.1274
24.9067	15.1268
24.91	15.1262
24.9133	15.1287
24.9167	15.1352
24.92	15.1378
24.9233	15.1421
24.9267	15.1491
24.93	15.1518
24.9333	15.1522
24.9367	15.1536
24.94	15.1623
24.9433	15.1654
24.9467	15.174
24.95	15.1801
24.9533	15.1889
24.9567	15.1935
24.96	15.2072
24.9633	15.2229
24.9667	15.237
24.97	15.2515
24.9733	15.2646
24.9767	15.2767
24.98	15.2898
24.9833	15.3098
24.9867	15.3259
24.99	15.3388
24.9933	15.3476
24.9967	15.3613
25	15.3737
25.0033	15.3837
25.0067	15.3964
25.01	15.41
25.0133	15.4308
25.0167	15.4468
25.02	15.4651
25.0233	15.4823
25.0267	15.5003
25.03	15.5167
25.0333	15.5269
25.0367	15.5382
25.04	15.554
25.0433	15.572
25.0467	15.5902
25.05	15.6116
25.0533	15.6273
25.0567	15.6455
25.06	15.6571
25.0633	15.6645
25.0667	15.6794
25.07	15.69
25.0733	15.7025
25.0767	15.7118
25.08	15.7248
25.0833	15.7343
25.0867	15.741
25.09	15.7464
25.0933	15.7511
25.0967	15.7599
25.1	15.7625
25.1033	15.7599
25.1067	15.753
25.11	15.7469
25.1133	15.7322
25.1167	15.7197
25.12	15.7103
25.1233	15.6962
25.1267	15.6725
25.13	15.6443
25.1333	15.6141
25.1367	15.582
25.14	15.5473
25.1433	15.5117
25.1467	15.4749
25.15	15.4357
25.1533	15.3925
25.1567	15.3456
25.16	15.2949
25.1633	15.244
25.1667	15.1965
25.17	15.1418
25.1733	15.0815
25.1767	15.0204
25.18	14.9584
25.1833	14.891
25.1867	14.8262
25.19	14.7568
25.1933	14.6819
25.1967	14.6134
25.2	14.5442
25.2033	14.4724
25.2067	14.3971
25.21	14.3213
25.2133	14.2497
25.2167	14.1714
25.22	14.093
25.2233	14.0166
25.2267	13.9418
25.23	13.8656
25.2333	13.7932
25.2367	13.7293
25.24	13.6617
25.2433	13.5902
25.2467	13.5227
25.25	13.4541
25.2533	13.3867
25.2567	13.3232
25.26	13.2622
25.2633	13.2007
25.2667	13.1385
25.27	13.0842
25.2733	13.0305
25.2767	12.9792
25.28	12.9292
25.2833	12.882
25.2867	12.8355
25.29	12.7899
25.2933	12.7461
25.2967	12.7058
25.3	12.6683
25.3033	12.631
25.3067	12.6006
25.31	12.5711
25.3133	12.5491
25.3167	12.5279
25.32	12.5025
25.3233	12.4835
25.3267	12.4706
25.33	12.4571
25.3333	12.441
25.3367	12.4282
25.34	12.4168
25.3433	12.4079
25.3467	12.402
25.35	12.3926
25.3533	12.3865
25.3567	12.3833
25.36	12.3857
25.3633	12.3844
25.3667	12.3828
25.37	12.3838
25.3733	12.3878
25.3767	12.3876
25.38	12.3948
25.3833	12.4009
25.3867	12.4111
25.39	12.4211
25.3933	12.4366
25.3967	12.4488
25.4	12.4631
25.4033	12.4758
25.4067	12.4913
25.41	12.5034
25.4133	12.5236
25.4167	12.5374
25.42	12.5505
25.4233	12.563
25.4267	12.5745
25.43	12.5855
25.4333	12.5966
25.4367	12.6126
25.44	12.6318
25.4433	12.6402
25.4467	12.6463
25.45	12.659
25.4533	12.6762
25.4567	12.6911
25.46	12.7021
25.4633	12.7165
25.4667	12.7301
25.47	12.7392
25.4733	12.7538
25.4767	12.7664
25.48	12.7755
25.4833	12.7863
25.4867	12.7953
25.49	12.8043
25.4933	12.8121
25.4967	12.8193
25.5	12.8266
25.5033	12.8336
25.5067	12.8423
25.51	12.8459
25.5133	12.843
25.5167	12.843
25.52	12.8399
25.5233	12.8423
25.5267	12.8508
25.53	12.8485
25.5333	12.8436
25.5367	12.8418
25.54	12.8398
25.5433	12.8353
25.5467	12.8286
25.55	12.8265
25.5533	12.8234
25.5567	12.8176
25.56	12.8094
25.5633	12.804
25.5667	12.7973
25.57	12.7859
25.5733	12.7742
25.5767	12.7619
25.58	12.7522
25.5833	12.7446
25.5867	12.7342
25.59	12.7174
25.5933	12.6986
25.5967	12.6786
25.6	12.6598
25.6033	12.6445
25.6067	12.6284
25.61	12.6082
25.6133	12.5914
25.6167	12.5784
25.62	12.5629
25.6233	12.546
25.6267	12.5346
25.63	12.5221
25.6333	12.508
25.6367	12.4931
25.64	12.4747
25.6433	12.4521
25.6467	12.4432
25.65	12.4364
25.6533	12.429
25.6567	12.4256
25.66	12.4204
25.6633	12.4133
25.6667	12.4113
25.67	12.4112
25.6733	12.4164
25.6767	12.4191
25.68	12.4285
25.6833	12.4474
25.6867	12.4644
25.69	12.4778
25.6933	12.5003
25.6967	12.5276
25.7	12.5611
25.7033	12.5979
25.7067	12.6366
25.71	12.6813
25.7133	12.7361
25.7167	12.7949
25.72	12.8598
25.7233	12.9321
25.7267	13.0072
25.73	13.0838
25.7333	13.1674
25.7367	13.2604
25.74	13.3544
25.7433	13.4529
25.7467	13.5649
25.75	13.6789
25.7533	13.7946
25.7567	13.9222
25.76	14.0599
25.7633	14.1951
25.7667	14.3333
25.77	14.4832
25.7733	14.64
25.7767	14.8012
25.78	14.9676
25.7833	15.1337
25.7867	15.3057
25.79	15.4831
25.7933	15.661
25.7967	15.8426
25.8	16.0241
25.8033	16.2102
25.8067	16.3932
25.81	16.577
25.8133	16.7667
25.8167	16.9538
25.82	17.1357
25.8233	17.3043
25.8267	17.4817
25.83	17.6544
25.8333	17.8225
25.8367	17.9817
25.84	18.139
25.8433	18.2884
25.8467	18.4336
25.85	18.5793
25.8533	18.7103
25.8567	18.8344
25.86	18.9587
25.8633	19.0744
25.8667	19.1835
25.87	19.2788
25.8733	19.3681
25.8767	19.4512
25.88	19.5156
25.8833	19.5767
25.8867	19.634
25.89	19.6809
25.8933	19.7168
25.8967	19.7447
25.9	19.7642
25.9033	19.7819
25.9067	19.7969
25.91	19.8011
25.9133	19.8023
25.9167	19.7989
25.92	19.7872
25.9233	19.7738
25.9267	19.761
25.93	19.7453
25.9333	19.7227
25.9367	19.7102
25.94	19.687
25.9433	19.6676
25.9467	19.6496
25.95	19.639
25.9533	19.6279
25.9567	19.62
25.96	19.6187
25.9633	19.6236
25.9667	19.6337
25.97	19.6409
25.9733	19.6539
25.9767	19.6749
25.98	19.7058
25.9833	19.744
25.9867	19.7818
25.99	19.8319
25.9933	19.8858
25.9967	19.9473
26	20.0206
26.0033	20.097
26.0067	20.183
26.01	20.2716
26.0133	20.3616
26.0167	20.456
26.02	20.5611
26.0233	20.6677
26.0267	20.7748
26.03	20.8826
26.0333	20.9943
26.0367	21.1143
26.04	21.2327
26.0433	21.3445
26.0467	21.4565
26.05	21.566
26.0533	21.6801
26.0567	21.7846
26.06	21.8816
26.0633	21.974
26.0667	22.0674
26.07	22.15
26.0733	22.2226
26.0767	22.2882
26.08	22.3438
26.0833	22.3931
26.0867	22.4349
26.09	22.4663
26.0933	22.4859
26.0967	22.4985
26.1	22.5024
26.1033	22.4952
26.1067	22.4748
26.11	22.4418
26.1133	22.3992
26.1167	22.3446
26.12	22.2789
26.1233	22.2062
26.1267	22.1256
26.13	22.0342
26.1333	21.932
26.1367	21.818
26.14	21.6993
26.1433	21.5731
26.1467	21.444
26.15	21.3
26.1533	21.1525
26.1567	21.0001
26.16	20.8379
26.1633	20.6752
26.1667	20.5108
26.17	20.3411
26.1733	20.1668
26.1767	19.9946
26.18	19.8213
26.1833	19.6374
26.1867	19.4544
26.19	19.2724
26.1933	19.0871
26.1967	18.9057
26.2	18.7247
26.2033	18.5481
26.2067	18.372
26.21	18.2001
26.2133	18.0329
26.2167	17.8672
26.22	17.703
26.2233	17.5455
26.2267	17.3928
26.23	17.2425
26.2333	17.0903
26.2367	16.9429
26.24	16.8035
26.2433	16.6706
26.2467	16.5356
26.25	16.4134
26.2533	16.2962
26.2567	16.1804
26.26	16.0706
26.2633	15.9619
26.2667	15.8539
26.27	15.7525
26.2733	15.6552
26.2767	15.5647
26.28	15.4747
26.2833	15.3959
26.2867	15.3161
26.29	15.2436
26.2933	15.1733
26.2967	15.1119
26.3	15.0533
26.3033	14.9965
26.3067	14.9406
26.31	14.8927
26.3133	14.8476
26.3167	14.8045
26.32	14.7672
26.3233	14.7339
26.3267	14.706
26.33	14.684
26.3333	14.6567
26.3367	14.6348
26.34	14.6182
26.3433	14.6054
26.3467	14.5966
26.35	14.5911
26.3533	14.5897
26.3567	14.5885
26.36	14.5938
26.3633	14.5997
26.3667	14.6076
26.37	14.6176
26.3733	14.6344
26.3767	14.6469
26.38	14.665
26.3833	14.6915
26.3867	14.7233
26.39	14.757
26.3933	14.7882
26.3967	14.8212
26.4	14.8627
26.4033	14.9072
26.4067	14.9531
26.41	15.0079
26.4133	15.0625
26.4167	15.1196
26.42	15.1769
26.4233	15.2361
26.4267	15.2939
26.43	15.3598
26.4333	15.4284
26.4367	15.5035
26.44	15.5819
26.4433	15.663
26.4467	15.7479
26.45	15.833
26.4533	15.9209
26.4567	16.012
26.46	16.1073
26.4633	16.2018
26.4667	16.3004
26.47	16.4037
26.4733	16.5081
26.4767	16.6093
26.48	16.7103
26.4833	16.8163
26.4867	16.924
26.49	17.0364
26.4933	17.1446
26.4967	17.2508
26.5	17.3578
26.5033	17.4597
26.5067	17.5634
26.51	17.6751
26.5133	17.7801
26.5167	17.8804
26.52	17.9829
26.5233	18.0785
26.5267	18.1692
26.53	18.2597
26.5333	18.3485
26.5367	18.4376
26.54	18.5219
26.5433	18.6061
26.5467	18.6909
26.55	18.7737
26.5533	18.8427
26.5567	18.9133
26.56	18.9746
26.5633	19.0355
26.5667	19.0949
26.57	19.1482
26.5733	19.1976
26.5767	19.2424
26.58	19.2839
26.5833	19.3215
26.5867	19.3532
26.59	19.3839
26.5933	19.4104
26.5967	19.4338
26.6	19.4525
26.6033	19.4716
26.6067	19.4845
26.61	19.4944
26.6133	19.5072
26.6167	19.5172
26.62	19.5208
26.6233	19.5224
26.6267	19.5201
26.63	19.5164
26.6333	19.5131
26.6367	19.5067
26.64	19.5008
26.6433	19.4876
26.6467	19.4743
26.65	19.4643
26.6533	19.4554
26.6567	19.445
[truncated: 7,004 more rows]

## Sheet: Fig. S7a
Retention volume (ml)	A205nm (mAU)
20	10
20	9.99
20	9.98
20.01	9.97
20.01	9.96
20.01	9.95
20.02	9.94
20.02	9.93
20.02	9.92
20.03	9.91
20.03	9.9
20.03	9.89
20.04	9.88
20.04	9.87
20.04	9.87
20.05	9.86
20.05	9.85
20.05	9.84
20.06	9.83
20.06	9.83
20.06	9.82
20.07	9.81
20.07	9.81
20.07	9.8
20.08	9.79
20.08	9.79
20.08	9.78
20.09	9.77
20.09	9.77
20.09	9.77
20.1	9.76
20.1	9.75
20.1	9.74
20.11	9.73
20.11	9.73
20.11	9.72
20.12	9.72
20.12	9.71
20.12	9.71
20.13	9.71
20.13	9.71
20.13	9.71
20.14	9.7
20.14	9.7
20.14	9.71
20.15	9.71
20.15	9.71
20.15	9.72
20.16	9.72
20.16	9.72
20.16	9.73
20.17	9.73
20.17	9.74
20.17	9.74
20.18	9.75
20.18	9.76
20.18	9.77
20.19	9.78
20.19	9.79
20.19	9.81
20.2	9.82
20.2	9.84
20.2	9.86
20.21	9.89
20.21	9.91
20.21	9.93
20.22	9.95
20.22	9.98
20.22	10
20.23	10.03
20.23	10.06
20.23	10.09
20.24	10.11
20.24	10.15
20.24	10.18
20.25	10.21
20.25	10.24
20.25	10.27
20.26	10.31
20.26	10.34
20.26	10.37
20.27	10.4
20.27	10.43
20.27	10.46
20.28	10.49
20.28	10.51
20.28	10.54
20.29	10.56
20.29	10.58
20.29	10.6
20.3	10.62
20.3	10.64
20.3	10.65
20.31	10.67
20.31	10.67
20.31	10.68
20.32	10.69
20.32	10.7
20.32	10.7
20.33	10.7
20.33	10.7
20.33	10.7
20.34	10.7
20.34	10.7
20.34	10.69
20.35	10.69
20.35	10.69
20.35	10.69
20.36	10.68
20.36	10.68
20.36	10.67
20.37	10.67
20.37	10.67
20.37	10.68
20.38	10.67
20.38	10.68
20.38	10.68
20.39	10.68
20.39	10.68
20.39	10.67
20.4	10.67
20.4	10.67
20.4	10.67
20.41	10.67
20.41	10.66
20.41	10.67
20.42	10.66
20.42	10.66
20.42	10.65
20.43	10.65
20.43	10.65
20.43	10.65
20.44	10.64
20.44	10.64
20.44	10.63
20.45	10.63
20.45	10.62
20.45	10.61
20.46	10.6
20.46	10.59
20.46	10.58
20.47	10.57
20.47	10.55
20.47	10.54
20.48	10.53
20.48	10.51
20.48	10.49
20.49	10.48
20.49	10.46
20.49	10.45
20.5	10.43
20.5	10.41
20.5	10.39
20.51	10.37
20.51	10.36
20.51	10.35
20.52	10.33
20.52	10.31
20.52	10.3
20.53	10.28
20.53	10.26
20.53	10.24
20.54	10.23
20.54	10.21
20.54	10.2
20.55	10.19
20.55	10.17
20.55	10.16
20.56	10.14
20.56	10.12
20.56	10.11
20.57	10.1
20.57	10.09
20.57	10.08
20.58	10.08
20.58	10.07
20.58	10.06
20.59	10.06
20.59	10.05
20.59	10.05
20.6	10.05
20.6	10.05
20.6	10.04
20.61	10.05
20.61	10.05
20.61	10.05
20.62	10.05
20.62	10.05
20.62	10.06
20.63	10.06
20.63	10.06
20.63	10.07
20.64	10.07
20.64	10.08
20.64	10.09
20.65	10.1
20.65	10.11
20.65	10.12
20.66	10.13
20.66	10.15
20.66	10.16
20.67	10.17
20.67	10.18
20.67	10.19
20.68	10.21
20.68	10.22
20.68	10.24
20.69	10.25
20.69	10.27
20.69	10.28
20.7	10.3
20.7	10.31
20.7	10.33
20.71	10.35
20.71	10.36
20.71	10.38
20.72	10.39
20.72	10.41
20.72	10.43
20.73	10.45
20.73	10.47
20.73	10.48
20.74	10.5
20.74	10.52
20.74	10.54
20.75	10.56
20.75	10.57
20.75	10.59
20.76	10.61
20.76	10.63
20.76	10.64
20.77	10.66
20.77	10.68
20.77	10.69
20.78	10.71
20.78	10.72
20.78	10.73
20.79	10.74
20.79	10.75
20.79	10.76
20.8	10.77
20.8	10.77
20.8	10.78
20.81	10.78
20.81	10.78
20.81	10.78
20.82	10.78
20.82	10.78
20.82	10.77
20.83	10.77
20.83	10.76
20.83	10.75
20.84	10.75
20.84	10.74
20.84	10.73
20.85	10.72
20.85	10.71
20.85	10.69
20.86	10.68
20.86	10.67
20.86	10.66
20.87	10.65
20.87	10.64
20.87	10.62
20.88	10.61
20.88	10.6
20.88	10.6
20.89	10.58
20.89	10.57
20.89	10.57
20.9	10.56
20.9	10.55
20.9	10.54
20.91	10.54
20.91	10.53
20.91	10.53
20.92	10.52
20.92	10.52
20.92	10.52
20.93	10.52
20.93	10.52
20.93	10.51
20.94	10.51
20.94	10.51
20.94	10.51
20.95	10.51
20.95	10.51
20.95	10.51
20.96	10.51
20.96	10.51
20.96	10.52
20.97	10.52
20.97	10.52
20.97	10.53
20.98	10.53
20.98	10.54
20.98	10.55
20.99	10.56
20.99	10.57
20.99	10.57
21	10.58
21	10.59
21	10.6
21.01	10.61
21.01	10.62
21.01	10.64
21.02	10.65
21.02	10.66
21.02	10.67
21.03	10.67
21.03	10.68
21.03	10.69
21.04	10.71
21.04	10.72
21.04	10.73
21.05	10.74
21.05	10.76
21.05	10.77
21.06	10.79
21.06	10.8
21.06	10.82
21.07	10.83
21.07	10.85
21.07	10.86
21.08	10.88
21.08	10.89
21.08	10.9
21.09	10.92
21.09	10.93
21.09	10.94
21.1	10.95
21.1	10.96
21.1	10.97
21.11	10.98
21.11	10.99
21.11	10.99
21.12	11
21.12	11.01
21.12	11.02
21.13	11.03
21.13	11.05
21.13	11.05
21.14	11.06
21.14	11.06
21.14	11.07
21.15	11.07
21.15	11.08
21.15	11.08
21.16	11.08
21.16	11.08
21.16	11.08
21.17	11.08
21.17	11.08
21.17	11.07
21.18	11.07
21.18	11.06
21.18	11.06
21.19	11.05
21.19	11.05
21.19	11.04
21.2	11.03
21.2	11.02
21.2	11.02
21.21	11.01
21.21	11.01
21.21	11
21.22	10.99
21.22	10.99
21.22	10.98
21.23	10.98
21.23	10.98
21.23	10.97
21.24	10.96
21.24	10.96
21.24	10.95
21.25	10.95
21.25	10.95
21.25	10.95
21.26	10.95
21.26	10.95
21.26	10.95
21.27	10.95
21.27	10.95
21.27	10.95
21.28	10.96
21.28	10.96
21.28	10.97
21.29	10.97
21.29	10.98
21.29	10.99
21.3	11
21.3	11.01
21.3	11.02
21.31	11.03
21.31	11.05
21.31	11.06
21.32	11.07
21.32	11.08
21.32	11.1
21.33	11.11
21.33	11.13
21.33	11.14
21.34	11.16
21.34	11.17
21.34	11.19
21.35	11.21
21.35	11.22
21.35	11.24
21.36	11.26
21.36	11.28
21.36	11.3
21.37	11.32
21.37	11.34
21.37	11.36
21.38	11.39
21.38	11.41
21.38	11.43
21.39	11.46
21.39	11.48
21.39	11.51
21.4	11.54
21.4	11.57
21.4	11.6
21.41	11.63
21.41	11.67
21.41	11.7
21.42	11.74
21.42	11.78
21.42	11.83
21.43	11.88
21.43	11.93
21.43	11.98
21.44	12.04
21.44	12.11
21.44	12.17
21.45	12.24
21.45	12.31
21.45	12.39
21.46	12.47
21.46	12.56
21.46	12.64
21.47	12.74
21.47	12.84
21.47	12.93
21.48	13.04
21.48	13.14
21.48	13.25
21.49	13.36
21.49	13.48
21.49	13.6
21.5	13.72
21.5	13.84
21.5	13.97
21.51	14.09
21.51	14.22
21.51	14.35
21.52	14.47
21.52	14.6
21.52	14.72
21.53	14.84
21.53	14.95
21.53	15.07
21.54	15.17
21.54	15.27
21.54	15.37
21.55	15.46
21.55	15.54
21.55	15.62
21.56	15.68
21.56	15.74
21.56	15.79
21.57	15.83
21.57	15.87
21.57	15.89
21.58	15.91
21.58	15.91
21.58	15.91
21.59	15.89
21.59	15.87
21.59	15.84
21.6	15.8
21.6	15.74
21.6	15.68
21.61	15.61
21.61	15.52
21.61	15.44
21.62	15.35
21.62	15.25
21.62	15.14
21.63	15.03
21.63	14.91
21.63	14.79
21.64	14.66
21.64	14.52
21.64	14.39
21.65	14.25
21.65	14.1
21.65	13.95
21.66	13.81
21.66	13.65
21.66	13.5
21.67	13.35
21.67	13.2
21.67	13.05
21.68	12.91
21.68	12.76
21.68	12.61
21.69	12.47
21.69	12.33
21.69	12.19
21.7	12.05
21.7	11.92
21.7	11.78
21.71	11.65
21.71	11.53
21.71	11.41
21.72	11.29
21.72	11.18
21.72	11.07
21.73	10.96
21.73	10.86
21.73	10.77
21.74	10.67
21.74	10.58
21.74	10.5
21.75	10.42
21.75	10.34
21.75	10.27
21.76	10.2
21.76	10.13
21.76	10.07
21.77	10.01
21.77	9.96
21.77	9.91
21.78	9.86
21.78	9.81
21.78	9.77
21.79	9.73
21.79	9.69
21.79	9.66
21.8	9.62
21.8	9.59
21.8	9.57
21.81	9.54
21.81	9.52
21.81	9.51
21.82	9.49
21.82	9.48
21.82	9.47
21.83	9.46
21.83	9.46
21.83	9.46
21.84	9.46
21.84	9.46
21.84	9.46
21.85	9.46
21.85	9.47
21.85	9.48
21.86	9.48
21.86	9.5
21.86	9.51
21.87	9.52
21.87	9.53
21.87	9.55
21.88	9.57
21.88	9.58
21.88	9.6
21.89	9.61
21.89	9.63
21.89	9.65
21.9	9.67
21.9	9.68
21.9	9.7
21.91	9.72
21.91	9.73
21.91	9.75
21.92	9.77
21.92	9.79
21.92	9.81
21.93	9.84
21.93	9.85
21.93	9.87
21.94	9.88
21.94	9.9
21.94	9.92
21.95	9.94
21.95	9.95
21.95	9.97
21.96	9.99
21.96	10.01
21.96	10.03
21.97	10.04
21.97	10.06
21.97	10.08
21.98	10.11
21.98	10.13
21.98	10.15
21.99	10.17
21.99	10.2
21.99	10.23
22	10.25
22	10.27
22	10.3
22.01	10.32
22.01	10.35
22.01	10.38
22.02	10.4
22.02	10.42
22.02	10.45
22.03	10.47
22.03	10.5
22.03	10.52
22.04	10.55
22.04	10.57
22.04	10.6
22.05	10.63
22.05	10.66
22.05	10.69
22.06	10.72
22.06	10.75
22.06	10.78
22.07	10.81
22.07	10.84
22.07	10.87
22.08	10.9
22.08	10.93
22.08	10.96
22.09	10.99
22.09	11.02
22.09	11.05
22.1	11.08
22.1	11.11
22.1	11.14
22.11	11.17
22.11	11.21
22.11	11.24
22.12	11.27
22.12	11.29
22.12	11.32
22.13	11.35
22.13	11.38
22.13	11.4
22.14	11.43
22.14	11.46
22.14	11.48
22.15	11.51
22.15	11.54
22.15	11.56
22.16	11.59
22.16	11.61
22.16	11.63
22.17	11.65
22.17	11.67
22.17	11.69
22.18	11.7
22.18	11.72
22.18	11.73
22.19	11.75
22.19	11.76
22.19	11.77
22.2	11.79
22.2	11.81
22.2	11.82
22.21	11.83
22.21	11.83
22.21	11.84
22.22	11.85
22.22	11.86
22.22	11.87
22.23	11.87
22.23	11.88
22.23	11.89
22.24	11.89
22.24	11.9
22.24	11.9
22.25	11.9
22.25	11.91
22.25	11.91
22.26	11.91
22.26	11.92
22.26	11.92
22.27	11.92
22.27	11.92
22.27	11.92
22.28	11.92
22.28	11.93
22.28	11.93
22.29	11.93
22.29	11.93
22.29	11.93
22.3	11.94
22.3	11.94
22.3	11.94
22.31	11.94
22.31	11.93
22.31	11.94
22.32	11.94
22.32	11.93
22.32	11.93
22.33	11.92
22.33	11.92
22.33	11.92
22.34	11.92
22.34	11.91
22.34	11.91
22.35	11.91
22.35	11.9
22.35	11.89
22.36	11.88
22.36	11.88
22.36	11.88
22.37	11.87
22.37	11.87
22.37	11.86
22.38	11.86
22.38	11.85
22.38	11.85
22.39	11.85
22.39	11.85
22.39	11.84
22.4	11.84
22.4	11.83
22.4	11.83
22.41	11.83
22.41	11.83
22.41	11.82
22.42	11.82
22.42	11.83
22.42	11.83
22.43	11.83
22.43	11.84
22.43	11.84
22.44	11.84
22.44	11.85
22.44	11.86
22.45	11.87
22.45	11.88
22.45	11.9
22.46	11.92
22.46	11.93
22.46	11.95
22.47	11.97
22.47	11.98
22.47	11.99
22.48	12.01
22.48	12.02
22.48	12.04
22.49	12.06
22.49	12.07
22.49	12.08
22.5	12.1
22.5	12.11
22.5	12.12
22.51	12.14
22.51	12.15
22.51	12.16
22.52	12.17
22.52	12.18
22.52	12.18
22.53	12.19
22.53	12.19
22.53	12.2
22.54	12.2
22.54	12.2
22.54	12.19
22.55	12.19
22.55	12.18
22.55	12.17
22.56	12.16
22.56	12.15
22.56	12.14
22.57	12.12
22.57	12.11
22.57	12.09
22.58	12.07
22.58	12.04
22.58	12.02
22.59	12
22.59	11.97
22.59	11.94
22.6	11.91
22.6	11.89
22.6	11.86
22.61	11.83
22.61	11.8
22.61	11.77
22.62	11.74
22.62	11.71
22.62	11.68
22.63	11.65
22.63	11.62
22.63	11.59
22.64	11.56
22.64	11.53
22.64	11.5
22.65	11.47
22.65	11.45
22.65	11.42
22.66	11.4
22.66	11.37
22.66	11.35
22.67	11.33
22.67	11.31
22.67	11.29
22.68	11.28
22.68	11.26
22.68	11.25
22.69	11.24
22.69	11.23
22.69	11.22
22.7	11.21
22.7	11.21
22.7	11.2
22.71	11.2
22.71	11.2
22.71	11.2
22.72	11.2
22.72	11.2
22.72	11.2
22.73	11.2
22.73	11.21
22.73	11.21
22.74	11.22
22.74	11.23
22.74	11.24
22.75	11.25
22.75	11.27
22.75	11.29
22.76	11.3
22.76	11.32
22.76	11.34
22.77	11.36
22.77	11.38
22.77	11.4
22.78	11.42
22.78	11.45
22.78	11.47
22.79	11.5
22.79	11.52
22.79	11.55
22.8	11.58
22.8	11.6
22.8	11.63
22.81	11.66
22.81	11.69
22.81	11.72
22.82	11.75
22.82	11.79
22.82	11.82
22.83	11.86
22.83	11.89
22.83	11.93
22.84	11.97
22.84	12.01
22.84	12.05
22.85	12.09
22.85	12.13
22.85	12.17
22.86	12.21
22.86	12.26
22.86	12.3
22.87	12.35
22.87	12.41
22.87	12.46
22.88	12.51
22.88	12.57
22.88	12.64
22.89	12.7
22.89	12.77
22.89	12.84
22.9	12.92
22.9	13
22.9	13.09
22.91	13.2
22.91	13.3
22.91	13.41
22.92	13.52
22.92	13.65
22.92	13.79
22.93	13.93
22.93	14.09
22.93	14.26
22.94	14.44
22.94	14.64
22.94	14.87
22.95	15.1
22.95	15.36
22.95	15.64
22.96	15.94
22.96	16.28
22.96	16.64
22.97	17.04
22.97	17.49
22.97	17.97
22.98	18.5
22.98	19.07
22.98	19.71
22.99	20.41
22.99	21.17
22.99	22
23	22.91
23	23.9
23	24.99
23.01	26.17
23.01	27.44
23.01	28.83
23.02	30.33
23.02	31.95
23.02	33.69
23.03	35.57
23.03	37.58
23.03	39.73
23.04	42.02
23.04	44.46
23.04	47.04
23.05	49.78
23.05	52.67
23.05	55.71
23.06	58.88
23.06	62.19
23.06	65.63
23.07	69.2
23.07	72.87
23.07	76.63
23.08	80.48
23.08	84.39
23.08	88.34
23.09	92.33
23.09	96.33
23.09	100.33
23.1	104.31
23.1	108.23
23.1	112.09
23.11	115.86
23.11	119.52
23.11	123.06
23.12	126.46
23.12	129.7
23.12	132.76
23.13	135.64
23.13	138.31
23.13	140.76
23.14	142.97
23.14	144.96
23.14	146.68
23.15	148.16
23.15	149.38
23.15	150.34
23.16	151.03
23.16	151.48
23.16	151.66
23.17	151.6
23.17	151.29
23.17	150.73
23.18	149.95
23.18	148.94
23.18	147.73
23.19	146.31
23.19	144.7
23.19	142.91
23.2	140.95
23.2	138.83
23.2	136.57
23.21	134.17
23.21	131.65
23.21	129.03
23.22	126.31
23.22	123.51
23.22	120.64
23.23	117.72
23.23	114.76
23.23	111.77
23.24	108.76
23.24	105.74
23.24	102.72
23.25	99.73
23.25	96.75
23.25	93.81
23.26	90.91
23.26	88.06
23.26	85.28
23.27	82.55
23.27	79.9
23.27	77.33
23.28	74.84
23.28	72.44
23.28	70.13
23.29	67.91
23.29	65.8
23.29	63.78
23.3	61.88
23.3	60.08
23.3	58.4
23.31	56.82
23.31	55.36
23.31	54
23.32	52.76
23.32	51.63
23.32	50.6
23.33	49.67
23.33	48.85
23.33	48.13
23.34	47.5
23.34	46.97
23.34	46.52
23.35	46.15
23.35	45.86
23.35	45.64
23.36	45.5
23.36	45.41
23.36	45.39
23.37	45.41
23.37	45.48
23.37	45.59
23.38	45.74
23.38	45.91
23.38	46.1
23.39	46.31
23.39	46.53
23.39	46.75
23.4	46.98
23.4	47.2
23.4	47.41
23.41	47.6
23.41	47.77
23.41	47.92
23.42	48.04
23.42	48.13
23.42	48.19
23.43	48.22
23.43	48.2
23.43	48.14
23.44	48.05
23.44	47.92
23.44	47.74
23.45	47.51
23.45	47.25
23.45	46.94
23.46	46.59
23.46	46.21
23.46	45.78
23.47	45.32
23.47	44.83
23.47	44.3
23.48	43.74
23.48	43.16
23.48	42.55
23.49	41.92
23.49	41.27
23.49	40.61
23.5	39.94
23.5	39.25
23.5	38.56
23.51	37.87
23.51	37.17
23.51	36.48
23.52	35.79
23.52	35.1
23.52	34.43
23.53	33.77
23.53	33.12
23.53	32.48
23.54	31.86
23.54	31.26
23.54	30.68
23.55	30.11
23.55	29.56
23.55	29.03
23.56	28.52
23.56	28.03
23.56	27.56
23.57	27.11
23.57	26.67
23.57	26.25
23.58	25.85
23.58	25.46
23.58	25.09
23.59	24.73
23.59	24.38
23.59	24.05
23.6	23.72
23.6	23.4
23.6	23.09
23.61	22.78
23.61	22.49
23.61	22.19
23.62	21.9
23.62	21.62
23.62	21.34
23.63	21.07
23.63	20.8
23.63	20.53
23.64	20.27
23.64	20.01
23.64	19.76
23.65	19.5
23.65	19.26
23.65	19.02
23.66	18.78
23.66	18.55
23.66	18.33
23.67	18.12
23.67	17.91
23.67	17.71
23.68	17.52
23.68	17.33
23.68	17.16
23.69	16.99
23.69	16.83
23.69	16.68
23.7	16.54
23.7	16.41
23.7	16.28
23.71	16.16
23.71	16.05
23.71	15.94
23.72	15.84
23.72	15.75
23.72	15.67
23.73	15.59
23.73	15.51
23.73	15.44
23.74	15.37
23.74	15.3
23.74	15.24
23.75	15.18
23.75	15.12
23.75	15.06
23.76	15.01
23.76	14.95
23.76	14.9
23.77	14.84
23.77	14.78
23.77	14.72
23.78	14.66
23.78	14.6
23.78	14.54
23.79	14.47
23.79	14.4
23.79	14.34
23.8	14.27
23.8	14.19
23.8	14.12
23.81	14.04
23.81	13.97
23.81	13.89
23.82	13.82
23.82	13.74
23.82	13.67
23.83	13.6
23.83	13.52
23.83	13.45
23.84	13.37
23.84	13.3
23.84	13.23
23.85	13.16
23.85	13.09
23.85	13.03
23.86	12.96
23.86	12.9
23.86	12.84
23.87	12.78
23.87	12.73
23.87	12.68
23.88	12.63
23.88	12.58
23.88	12.53
23.89	12.49
23.89	12.45
23.89	12.41
23.9	12.37
23.9	12.34
23.9	12.3
23.91	12.27
23.91	12.24
23.91	12.21
23.92	12.19
23.92	12.16
23.92	12.14
23.93	12.12
23.93	12.1
23.93	12.07
23.94	12.05
23.94	12.03
23.94	12.01
23.95	11.99
23.95	11.97
23.95	11.95
23.96	11.93
23.96	11.91
23.96	11.9
23.97	11.88
23.97	11.87
23.97	11.85
23.98	11.83
23.98	11.81
23.98	11.8
23.99	11.79
23.99	11.78
23.99	11.77
24	11.76
24	11.75
24	11.74
24.01	11.73
24.01	11.72
24.01	11.71
24.02	11.7
24.02	11.7
24.02	11.69
24.03	11.68
24.03	11.68
24.03	11.67
24.04	11.67
24.04	11.66
24.04	11.66
24.05	11.66
24.05	11.65
24.05	11.65
24.06	11.65
24.06	11.65
24.06	11.65
24.07	11.65
24.07	11.66
24.07	11.66
24.08	11.66
24.08	11.66
24.08	11.67
24.09	11.67
24.09	11.67
24.09	11.68
24.1	11.69
24.1	11.69
24.1	11.7
24.11	11.71
24.11	11.72
24.11	11.73
24.12	11.74
24.12	11.76
24.12	11.77
24.13	11.79
24.13	11.81
24.13	11.82
24.14	11.84
24.14	11.86
24.14	11.89
24.15	11.91
24.15	11.94
24.15	11.96
24.16	11.99
24.16	12.02
24.16	12.05
24.17	12.09
24.17	12.12
24.17	12.16
24.18	12.19
24.18	12.23
24.18	12.27
24.19	12.31
24.19	12.34
24.19	12.39
24.2	12.43
24.2	12.47
24.2	12.52
24.21	12.57
24.21	12.62
24.21	12.67
24.22	12.72
24.22	12.78
24.22	12.83
24.23	12.88
24.23	12.93
24.23	12.99
24.24	13.05
24.24	13.11
24.24	13.18
24.25	13.24
24.25	13.31
24.25	13.37
24.26	13.44
24.26	13.51
24.26	13.59
24.27	13.67
24.27	13.75
24.27	13.83
24.28	13.91
24.28	14.01
24.28	14.1
24.29	14.2
24.29	14.31
24.29	14.42
24.3	14.55
24.3	14.68
24.3	14.81
24.31	14.96
24.31	15.11
24.31	15.28
24.32	15.46
24.32	15.65
24.32	15.84
24.33	16.06
24.33	16.29
24.33	16.54
24.34	16.8
24.34	17.09
24.34	17.39
24.35	17.73
24.35	18.08
24.35	18.46
24.36	18.87
24.36	19.31
24.36	19.78
24.37	20.28
24.37	20.82
24.37	21.4
24.38	22.02
24.38	22.68
24.38	23.39
24.39	24.14
24.39	24.94
24.39	25.8
24.4	26.7
24.4	27.65
24.4	28.67
24.41	29.74
24.41	30.86
24.41	32.04
24.42	33.28
24.42	34.59
24.42	35.95
24.43	37.37
24.43	38.85
24.43	40.38
24.44	41.97
24.44	43.61
24.44	45.3
24.45	47.04
24.45	48.81
24.45	50.62
24.46	52.46
24.46	54.32
24.46	56.2
24.47	58.07
24.47	59.95
24.47	61.81
24.48	63.66
24.48	65.48
24.48	67.26
24.49	68.99
24.49	70.66
24.49	72.27
24.5	73.8
24.5	75.25
24.5	76.62
24.51	77.88
24.51	79.04
24.51	80.09
24.52	81.02
24.52	81.83
24.52	82.52
24.53	83.07
24.53	83.49
24.53	83.78
24.54	83.93
24.54	83.95
24.54	83.83
24.55	83.57
24.55	83.19
24.55	82.68
24.56	82.04
24.56	81.29
24.56	80.42
24.57	79.45
24.57	78.37
24.57	77.2
24.58	75.94
24.58	74.61
24.58	73.2
24.59	71.73
24.59	70.2
24.59	68.61
24.6	66.98
24.6	65.32
24.6	63.62
24.61	61.9
24.61	60.16
24.61	58.42
24.62	56.68
24.62	54.95
24.62	53.22
24.63	51.51
24.63	49.82
24.63	48.15
24.64	46.52
24.64	44.91
24.64	43.35
24.65	41.81
24.65	40.33
24.65	38.89
24.66	37.5
24.66	36.15
24.66	34.84
24.67	33.59
24.67	32.39
24.67	31.23
24.68	30.12
24.68	29.06
24.68	28.05
24.69	27.09
24.69	26.17
24.69	25.3
24.7	24.48
24.7	23.7
24.7	22.96
24.71	22.27
24.71	21.62
24.71	21.01
24.72	20.43
24.72	19.89
24.72	19.38
24.73	18.91
24.73	18.47
24.73	18.05
24.74	17.67
24.74	17.32
24.74	16.99
24.75	16.68
24.75	16.4
24.75	16.13
24.76	15.89
24.76	15.67
24.76	15.46
24.77	15.27
24.77	15.09
24.77	14.93
24.78	14.79
24.78	14.65
24.78	14.53
24.79	14.41
24.79	14.31
24.79	14.21
24.8	14.12
24.8	14.04
24.8	13.97
24.81	13.89
24.81	13.83
24.81	13.77
24.82	13.71
24.82	13.66
24.82	13.61
24.83	13.57
24.83	13.52
24.83	13.48
24.84	13.44
24.84	13.4
24.84	13.36
24.85	13.33
24.85	13.29
24.85	13.26
24.86	13.23
24.86	13.19
24.86	13.16
24.87	13.13
24.87	13.1
24.87	13.07
24.88	13.03
24.88	13
24.88	12.97
24.89	12.94
24.89	12.91
24.89	12.88
24.9	12.85
24.9	12.83
24.9	12.8
24.91	12.78
24.91	12.76
24.91	12.73
24.92	12.71
24.92	12.68
24.92	12.66
24.93	12.64
24.93	12.62
24.93	12.6
24.94	12.59
24.94	12.58
24.94	12.57
24.95	12.56
24.95	12.54
24.95	12.53
24.96	12.52
24.96	12.52
24.96	12.51
24.97	12.5
24.97	12.5
24.97	12.49
24.98	12.49
24.98	12.49
24.98	12.49
24.99	12.49
24.99	12.49
24.99	12.5
25	12.5
25	12.5
25	12.51
25.01	12.52
25.01	12.52
25.01	12.53
25.02	12.54
25.02	12.54
25.02	12.55
25.03	12.56
25.03	12.57
25.03	12.57
25.04	12.57
25.04	12.58
25.04	12.59
25.05	12.59
25.05	12.6
25.05	12.61
25.06	12.62
25.06	12.63
25.06	12.64
25.07	12.65
25.07	12.65
25.07	12.66
25.08	12.67
25.08	12.68
25.08	12.69
25.09	12.7
25.09	12.7
25.09	12.7
25.1	12.71
25.1	12.72
25.1	12.72
25.11	12.73
25.11	12.73
25.11	12.74
25.12	12.74
25.12	12.75
25.12	12.76
25.13	12.77
25.13	12.77
25.13	12.78
25.14	12.79
25.14	12.81
25.14	12.82
25.15	12.84
25.15	12.86
25.15	12.87
25.16	12.89
25.16	12.91
25.16	12.93
25.17	12.95
25.17	12.98
25.17	13.01
25.18	13.04
25.18	13.07
25.18	13.1
25.19	13.14
25.19	13.18
25.19	13.22
25.2	13.27
25.2	13.32
25.2	13.38
25.21	13.43
25.21	13.5
25.21	13.56
25.22	13.64
25.22	13.71
25.22	13.8
25.23	13.89
25.23	13.98
25.23	14.08
25.24	14.18
25.24	14.29
25.24	14.4
25.25	14.52
25.25	14.65
25.25	14.78
25.26	14.92
25.26	15.06
25.26	15.21
25.27	15.36
25.27	15.52
25.27	15.68
25.28	15.84
25.28	16
25.28	16.17
25.29	16.34
25.29	16.51
25.29	16.68
25.3	16.85
25.3	17.02
25.3	17.19
25.31	17.35
25.31	17.51
25.31	17.66
25.32	17.8
25.32	17.94
25.32	18.06
25.33	18.18
25.33	18.29
25.33	18.38
25.34	18.47
25.34	18.54
25.34	18.6
25.35	18.65
25.35	18.68
25.35	18.7
25.36	18.7
25.36	18.7
25.36	18.68
25.37	18.64
25.37	18.6
25.37	18.54
25.38	18.47
25.38	18.39
25.38	18.3
25.39	18.21
25.39	18.1
25.39	17.99
25.4	17.87
25.4	17.74
25.4	17.62
25.41	17.49
25.41	17.35
25.41	17.22
25.42	17.08
25.42	16.94
25.42	16.81
25.43	16.67
25.43	16.54
25.43	16.42
25.44	16.3
25.44	16.17
25.44	16.06
25.45	15.95
25.45	15.85
25.45	15.75
25.46	15.65
25.46	15.56
25.46	15.47
25.47	15.39
25.47	15.32
25.47	15.25
25.48	15.19
25.48	15.12
25.48	15.07
25.49	15.01
25.49	14.96
25.49	14.92
25.5	14.87
25.5	14.83
25.5	14.79
25.51	14.75
25.51	14.71
25.51	14.68
25.52	14.64
25.52	14.61
25.52	14.58
25.53	14.55
25.53	14.52
25.53	14.48
25.54	14.45
25.54	14.42
25.54	14.39
25.55	14.36
25.55	14.32
25.55	14.29
25.56	14.25
25.56	14.22
25.56	14.18
25.57	14.14
25.57	14.1
25.57	14.06
25.58	14.02
25.58	13.98
25.58	13.94
25.59	13.9
25.59	13.86
25.59	13.82
25.6	13.78
25.6	13.75
25.6	13.71
25.61	13.67
25.61	13.64
25.61	13.6
25.62	13.57
25.62	13.54
25.62	13.52
25.63	13.49
25.63	13.46
25.63	13.44
25.64	13.42
25.64	13.4
25.64	13.38
25.65	13.36
25.65	13.35
25.65	13.34
25.66	13.33
25.66	13.32
25.66	13.31
25.67	13.31
25.67	13.31
25.67	13.32
25.68	13.33
25.68	13.33
25.68	13.35
25.69	13.36
25.69	13.38
25.69	13.4
25.7	13.42
25.7	13.45
25.7	13.48
25.71	13.51
25.71	13.54
25.71	13.57
25.72	13.6
25.72	13.64
25.72	13.67
25.73	13.71
25.73	13.74
25.73	13.78
25.74	13.81
25.74	13.85
25.74	13.89
25.75	13.93
25.75	13.96
25.75	14
25.76	14.03
25.76	14.06
25.76	14.1
25.77	14.13
25.77	14.16
25.77	14.19
25.78	14.22
25.78	14.25
25.78	14.27
25.79	14.29
25.79	14.31
25.79	14.32
25.8	14.33
25.8	14.34
25.8	14.35
25.81	14.36
25.81	14.36
25.81	14.36
25.82	14.35
25.82	14.35
25.82	14.34
25.83	14.33
25.83	14.32
25.83	14.3
25.84	14.29
25.84	14.28
25.84	14.26
25.85	14.24
25.85	14.22
25.85	14.2
25.86	14.18
25.86	14.15
25.86	14.13
25.87	14.1
25.87	14.07
25.87	14.04
25.88	14.01
25.88	13.98
25.88	13.95
25.89	13.91
25.89	13.88
25.89	13.85
25.9	13.81
25.9	13.78
25.9	13.74
25.91	13.71
25.91	13.68
25.91	13.64
25.92	13.61
25.92	13.58
25.92	13.54
25.93	13.51
25.93	13.47
25.93	13.43
25.94	13.39
25.94	13.36
25.94	13.32
25.95	13.28
25.95	13.25
25.95	13.21
25.96	13.17
25.96	13.13
25.96	13.09
25.97	13.06
25.97	13.01
25.97	12.97
25.98	12.93
25.98	12.89
25.98	12.86
25.99	12.83
25.99	12.79
25.99	12.75
26	12.72
26	12.68
26	12.64
26.01	12.61
26.01	12.57
26.01	12.54
26.02	12.5
26.02	12.47
26.02	12.44
26.03	12.41
26.03	12.38
26.03	12.35
26.04	12.32
26.04	12.29
26.04	12.26
26.05	12.23
26.05	12.21
26.05	12.19
26.06	12.16
26.06	12.15
26.06	12.13
26.07	12.11
26.07	12.1
26.07	12.08
26.08	12.07
26.08	12.07
26.08	12.06
26.09	12.06
26.09	12.06
26.09	12.06
26.1	12.06
26.1	12.07
26.1	12.07
26.11	12.08
26.11	12.09
26.11	12.11
26.12	12.12
26.12	12.13
26.12	12.16
26.13	12.18
26.13	12.2
26.13	12.23
26.14	12.26
26.14	12.29
26.14	12.33
26.15	12.36
26.15	12.4
26.15	12.45
26.16	12.5
26.16	12.55
26.16	12.61
26.17	12.66
26.17	12.72
26.17	12.79
26.18	12.86
26.18	12.93
26.18	13.01
26.19	13.08
26.19	13.16
26.19	13.25
26.2	13.33
26.2	13.42
26.2	13.52
26.21	13.61
26.21	13.71
26.21	13.81
26.22	13.91
26.22	14.02
26.22	14.13
26.23	14.24
26.23	14.34
26.23	14.45
26.24	14.57
26.24	14.68
26.24	14.79
26.25	14.91
26.25	15.02
26.25	15.14
26.26	15.25
26.26	15.36
26.26	15.46
26.27	15.57
26.27	15.67
26.27	15.77
26.28	15.87
26.28	15.96
26.28	16.05
26.29	16.14
26.29	16.22
26.29	16.29
26.3	16.37
26.3	16.43
26.3	16.5
26.31	16.56
26.31	16.61
26.31	16.66
26.32	16.69
26.32	16.74
26.32	16.77
26.33	16.79
26.33	16.82
26.33	16.83
26.34	16.84
26.34	16.85
26.34	16.86
26.35	16.85
26.35	16.84
26.35	16.83
26.36	16.82
26.36	16.8
26.36	16.78
26.37	16.76
26.37	16.74
26.37	16.71
26.38	16.68
26.38	16.65
26.38	16.62
26.39	16.59
26.39	16.55
26.39	16.51
26.4	16.48
26.4	16.44
26.4	16.4
26.41	16.36
26.41	16.33
26.41	16.29
26.42	16.25
26.42	16.22
26.42	16.18
26.43	16.14
26.43	16.1
26.43	16.06
26.44	16.03
26.44	16
26.44	15.97
26.45	15.94
26.45	15.91
26.45	15.88
26.46	15.86
26.46	15.84
26.46	15.82
26.47	15.8
26.47	15.79
26.47	15.77
26.48	15.76
26.48	15.75
26.48	15.74
26.49	15.72
26.49	15.71
26.49	15.71
26.5	15.71
26.5	15.7
26.5	15.7
26.51	15.69
26.51	15.68
26.51	15.68
26.52	15.68
26.52	15.67
26.52	15.67
26.53	15.66
26.53	15.66
26.53	15.64
26.54	15.63
26.54	15.62
26.54	15.61
26.55	15.59
26.55	15.58
26.55	15.55
26.56	15.53
26.56	15.51
26.56	15.49
26.57	15.45
26.57	15.42
26.57	15.39
26.58	15.36
26.58	15.32
26.58	15.28
26.59	15.24
26.59	15.2
26.59	15.16
26.6	15.11
26.6	15.07
26.6	15.02
26.61	14.98
26.61	14.93
26.61	14.89
26.62	14.84
26.62	14.8
26.62	14.76
26.63	14.71
26.63	14.67
26.63	14.63
26.64	14.58
26.64	14.54
26.64	14.5
26.65	14.46
26.65	14.41
26.65	14.37
26.66	14.33
[truncated: 7,004 more rows]

[truncated: 5 more sheets: Fig. S7b, Fig. S7c, Fig. S7d, Fig. S7e, Fig. S7h]
